# Supplementary material for: Impact of Modified Atmospheres on Growth and Metabolism of Meat-Spoilage Relevant Photobacterium spp. as Predicted by Comparative Proteomics
Source: Front Microbiol. 2022 Jun 2;13:866629. doi: 10.3389/fmicb.2022.866629 (PMC9201721; doi:10.3389/fmicb.2022.866629)
Supplement: Supplementary file 2 [file Table_2.XLSX]

## Sheet: Pc TMW 2.2021T
Table S2.1. Complete list of proteins differentially accumulated between conditions for P. carnosum TMW 2.2021T strain. Proteins that were detected as differentially accumulated between conditions for the strain are listed together with ORF identification, annotation, and the calculated protein fold-changes.
ORF_ID	Annotation	Air_N2	O2/N2_N2	Air_O2/N2	N2_N2/CO2	N2/CO2_O2/CO2/N2
	Respiratory chain
CIK00_01620	succinate dehydrogenase flavoprotein subunit	2.03675	2.95423
CIK00_13495	F0F1 ATP synthase subunit gamma	-2.12673
CIK00_13485	F0F1 ATP synthase subunit delta		-2.06955
CIK00_16120	F0F1 ATP synthase subunit B		2.15079
CIK00_06490	ferredoxin--NADP(+) reductase		2.01862
CIK00_13515	cytochrome C napC/nirT	-3.31686	-3.38517
CIK00_10520	NADH-quinone oxidoreductase subunit B family protein	-4.47828	-4.99625			4.85541
CIK00_07060	ubiquinone-binding protein					-2.36827
	Oxidoreductases
CIK00_10855	FAD-dependent oxidoreductase	2.82208	3.23345			-3.90547
CIK00_12140	NADPH-dependent FMN reductase	2.56902	4.56748			-3.71415
CIK00_00715	FAD-dependent oxidoreductase	2.22274	3.11725			-2.23667
	Riboflavin metabolism
CIK00_19180	NAD(P)H-flavin reductase	2.25125	2.40128			-2.13847
CIK00_05865	acid phosphatase AphA					2.90841
	Heme transport
CIK00_10940	heme ABC transporter ATP-binding protein		-3.14669
	Alternative electron acceptors
CIK00_17200	succinate dehydrogenase/fumarate reductase iron-sulfur subunit	-2.0269	-2.02393
CIK00_13520	trimethylamine-N-oxide reductase TorA	-2.42258	-3.06105
CIK00_10975	nitrite reductase (NAD(P)H) small subunit	-3.07064
CIK00_10980	nitrite reductase (NAD(P)H)	-5.49996	-6.45069
CIK00_10740	hydroxylamine reductase	-5.59822	-6.46074			2.98407
CIK00_16865	trimethylamine-N-oxide reductase TorA			-2.86402
CIK00_18310	assimilatory sulfite reductase (NADPH) flavoprotein subunit					-3.7345
	Alternative electron donors
CIK00_19985	formate dehydrogenase subunit beta	-3.69546	-5.41569			2.91572
CIK00_19980	formate dehydrogenase-N subunit alpha	-4.20035	-3.60467			2.63795
CIK00_10500	formate dehydrogenase subunit alpha	-7.98754	-8.42516			4.0057
CIK00_10490	formate dehydrogenase accessory sulfurtransferase FdhD		-2.14333
CIK00_10530	hydrogenase 3 large subunit	-6.558	-6.45907			5.70971
	Peroxisome/oxidative stress
CIK00_07135	alkyl hydroperoxide reductase subunit F	2.45766	3.00489
CIK00_18830	peroxidase		2.44456
CIK00_07130	peroxiredoxin		2.3688
	Cellular stress
CIK00_17215	carbonic anhydrase	-2.28527	-2.62579			3.75128
CIK00_06945	DNA starvation/stationary phase protection protein		4.36664
CIK00_16385	DNA starvation/stationary phase protection protein				-2.28397
CIK00_17645	carbon storage regulator				-2.68703	2.99348
CIK00_05330	aerotolerance protein BatD				-2.17352
	Glutathione metabolism
CIK00_08335	bifunctional glutathionylspermidine amidase/synthase		-5.02694			3.63385
CIK00_10845	S-(hydroxymethyl)glutathione synthase		2.25284
CIK00_10850	S-(hydroxymethyl)glutathione synthase					-3.52432
	Metal/ion transport
CIK00_05895	cobalamin ABC transporter substrate-binding protein	3.4555	4.88201			-4.08792
CIK00_19445	cobalamin ABC transporter substrate-binding protein	3.4555	4.88201			-4.08792
CIK00_09035	iron ABC transporter substrate-binding protein	2.97796	5.45832	-2.15744		-4.48572
CIK00_05885	iron ABC transporter		2.87248			-2.02904
CIK00_01570	ferrous iron transport protein A		3.1091			-2.24731
CIK00_01565	ferrous iron transport protein B		3.18835
CIK00_17565	zinc transporter ZntB			3.73171
CIK00_12980	copper-translocating P-type ATPase		2.15644	-2.19367
CIK00_09925	tungsten ABC transporter substrate-binding protein				2.41278
CIK00_19975	sulfate ABC transporter substrate-binding protein	-3.78208	-3.26552			2.28419
	Amino acids transport
CIK00_15905	methionine ABC transporter substrate-binding protein MetQ		3.37468
	Unspecific transporters
CIK00_18225	ABC transporter ATP-binding protein	-2.31052	-2.12972
CIK00_19060	hydrophobe/amphiphile efflux-1 family RND transporter		3.23577	-2.43548
CIK00_11325	ABC transporter substrate-binding protein				2.53551
CIK00_18570	C4-dicarboxylic acid transporter DauA				-2.71136
	Fe-S cluster
CIK00_05190	4Fe-4S ferredoxin		-2.74709
CIK00_18905	iron-sulfur cluster assembly protein IscA		2.2201
CIK00_18910	co-chaperone HscB		2.19984
	Pyruvate metabolism
CIK00_08990	pyruvate dehydrogenase (acetyl-transferring), homodimeric type	2.33111	2.65777			-2.19974
CIK00_08995	pyruvate dehydrogenase complex dihydrolipoyllysine-residue acetyltransferase	2.04436	2.4789
CIK00_09000	dihydrolipoyl dehydrogenase		2.1401
CIK00_04230	acetaldehyde dehydrogenase (acetylating)				2.04137
	Fermentation
CIK00_11665	2-hydroxyacid dehydrogenase		2.17403
	Lipoic acid
CIK00_18665	octanoyltransferase	3.14741	3.69477
CIK00_18660	lipoyl synthase	2.81907	2.72124			-2.88402
	TCA cycle
CIK00_01635	citrate (Si)-synthase	2.2253	3.97172			-4.40748
CIK00_01620	succinate dehydrogenase flavoprotein subunit	2.03675	2.95423
CIK00_09680	isocitrate dehydrogenase (NADP(+))		2.23495
CIK00_17200	succinate dehydrogenase/fumarate reductase iron-sulfur subunit	-2.0269	-2.02393
	Sugar metabolism
CIK00_05715	phosphoglucomutase	2.12935	2.98178			-3.11365
CIK00_07710	phosphonomutase	4.5805		6.0403
	Starch/glycogen and maltose metabolism
CIK00_18185	4-alpha-glucanotransferase	-2.47667	-6.69685	4.22018
CIK00_18195	glucohydrolase	-2.84725	-4.73425			3.9321
CIK00_18190	1,4-alpha-glucan branching enzyme	-3.2203	-2.41024
CIK00_11945	maltose ABC transporter substrate-binding protein MalE	-4.82829	-5.87986			5.40335
CIK00_18205	maltoporin		-4.77688
CIK00_10280	amidase		-3.92935	3.85078
CIK00_18180	glycogen phosphorylase		-7.40987	5.51473		4.21661
CIK00_12020	glucohydrolase		-2.10754			2.41777
	Fatty acid degradation
CIK00_00840	acyl-CoA dehydrogenase	-2.17653		-4.06368		-3.08645
CIK00_18565	acyl-CoA dehydrogenase	-2.17653		-4.06368		-3.08645
CIK00_05365	acetyl-CoA acetyltransferase		3.34255
	Glycerophospholipid metabolism
CIK00_16720	anaerobic glycerol-3-phosphate dehydrogenase subunit B	-2.3621				-3.45674
CIK00_06850	glycerol-3-phosphate dehydrogenase					-2.79728
CIK00_16725	anaerobic glycerol-3-phosphate dehydrogenase subunit A					-2.60457
CIK00_06475	glycerol kinase					-2.08439
	Motility and chemotaxis
CIK00_02045	chemotaxis response regulator protein-glutamate methylesterase	-2.19361
CIK00_02195	flagellin		2.40629	-2.09181	-2.9157
	Choline degradation (anaerobic)
CIK00_04245	choline trimethylamine-lyase	-2.92621	-5.57253	2.64632	2.7899
	Production of H2
CIK00_10515	formate hydrogenlyase maturation protein HycH	-3.60403
CIK00_10525	formate hydrogenlyase complex iron-sulfur subunit	-4.31251	-4.89668			3.58284
	Nucleosides and Nucleotides
CIK00_05780	anaerobic ribonucleoside-triphosphate reductase		-2.50714
CIK00_05785	anaerobic ribonucleotide reductase-activating protein	-2.04689				2.84955
CIK00_17050	bifunctional phosphoribosylaminoimidazolecarboxamide formyltransferase/IMP cyclohydrolase		2.0984			-4.33697
CIK00_15960	5-(carboxyamino)imidazole ribonucleotide mutase		2.58708
CIK00_02655	phosphoribosylformylglycinamidine synthase					-2.6848
CIK00_20450	bifunctional UDP-sugar hydrolase/5'-nucleotidase					-2.37225
	Cell envelope/membrane
CIK00_08560	pilus (MSHA type) biogenesis protein MshL		-2.50635	2.21089
CIK00_12610	LPS assembly protein LptD			2.18867
CIK00_06585	LPS biosynthesis protein WavE				2.56176	-2.10939
	Sulfur metabolism
CIK00_16565	arylsulfatase		5.44567	-2.61471		-2.3848
CIK00_18310	assimilatory sulfite reductase (NADPH) flavoprotein subunit					-3.7345
	Nitrogen metabolism
CIK00_07585	glutamate synthase large subunit					-2.13734
	Peptidases/proteases
CIK00_19960	U32 family peptidase	2.3909	2.30774			-2.2157
CIK00_08210	dipeptidase	-2.30797
CIK00_10760	ATP-dependent protease	-2.38091		-2.58246
CIK00_07260	U32 family peptidase	-3.44948
CIK00_07255	protease	-4.09331	-4.19175			3.51857
CIK00_09825	peptidase T	-4.37533	-4.44464			4.19722
CIK00_03980	peptidase M20	-5.08663	-6.60182			4.64241
CIK00_16350	peptidase M23		-3.40898	2.42296	2.81875
CIK00_11120	peptidase					-2.90223
CIK00_01930	peptidase M16				2.71534
CIK00_09435	signal peptide peptidase SppA		2.58118
CIK00_03925	collagenase-like protease		3.77277			-4.42655
CIK00_01090	protease SohB			-2.3149
	Amino acids metabolism
CIK00_05365	acetyl-CoA acetyltransferase		3.34255
CIK00_07550	bifunctional aspartate kinase/homoserine dehydrogenase I		3.71011
CIK00_17890	D-3-phosphoglycerate dehydrogenase				2.98532	-2.99927
	Valine, leucine and isoleucine biosynthesis
CIK00_16060	branched chain amino acid aminotransferase ilvE		3.40172
CIK00_12685	acetolactate synthase 3 large subunit ilvB	3.06372	3.34875			-3.00205
CIK00_12675	2-isopropylmalate synthase leuA	2.89524	3.35175
CIK00_12670	3-isopropylmalate dehydrogenase leuB	2.42013	2.34143
CIK00_19035	ketol-acid reductoisomerase ilvC	2.52752	3.57727			-3.41166
CIK00_16065	dihydroxy-acid dehydratase ilvD		4.61913
	Valine, leucine and isoleucine degradation
CIK00_12685	acetolactate synthase 3 large subunit	3.06372	3.34875			-3.00205
CIK00_00840	acyl-CoA dehydrogenase	-2.17653		-4.06368		-3.08645
CIK00_18565	acyl-CoA dehydrogenase	-2.17653		-4.06368		-3.08645
	Methionine degradation
CIK00_20045	S-ribosylhomocysteine lyase				2.43813
	Aspartate metabolism
CIK00_12865	aspartate carbamoyltransferase					-5.01542
CIK00_17805	L-aspartate oxidase					-3.37253
CIK00_12860	aspartate carbamoyltransferase regulatory subunit					-2.74954
	Glycine metabolism
CIK00_03965	glycine dehydrogenase (aminomethyl-transferring)					-2.46965
	Methionine biosynthesis
CIK00_06425	Met repressor		2.05671
	Arginine degradation, urea cycle
CIK00_06300	aspartate aminotransferase family protein		2.09667
	Alanine, aspartate and glutamate metabolism
CIK00_05855	L-asparaginase 2	-2.17844		-2.95844
CIK00_17140	aspartate ammonia-lyase	-2.42935	-2.55569
	Glycine, serine and threonine metabolism
CIK00_01185	L-threonine dehydrogenase	-4.63531	-6.7256			4.14292
	Selenocysteine metabolism
CIK00_10555	L-seryl-tRNA(Sec) selenium transferase	-5.30523	-6.14478
CIK00_10550	selenocysteine-specific translation elongation factor	-2.87563	-4.52553			2.8661
	Ribosomal proteins
CIK00_17175	30S ribosomal protein S6--L-glutamate ligase	2.00689
	RNA/DNA
CIK00_08700	RNA polymerase factor sigma-54		-2.24974	3.58485
CIK00_05390	recombinase RecQ		6.53371
CIK00_07045	DNA repair protein RecN				2.00344
CIK00_13135	exodeoxyribonuclease III					-2.07861
CIK00_12030	exodeoxyribonuclease III					2.33213
CIK00_17550	DEAD/DEAH box helicase					2.40653
CIK00_15970	DNA topoisomerase				-2.24368
CIK00_15645	exodeoxyribonuclease V subunit beta		-3.35881		3.70138
	Ribosomal proteins
CIK00_06120	30S ribosomal protein S17					6.72584
	Resistance
CIK00_11260	fluoroquinolone resistance protein		-2.47765
	Proteins not assigned to pathway
CIK00_06635	hypothetical protein	2.12161
CIK00_13450	STAS/SEC14 domain-containing protein	2.04861			-3.42592
CIK00_14055	hypothetical protein					2.11872
CIK00_05235	hypothetical protein					2.13993
CIK00_04180	hypothetical protein					-2.22685
CIK00_15570	hypothetical protein				5.23647
CIK00_19890	hypothetical protein				5.23647
CIK00_20970	IS3 family transposase				5.23647
CIK00_21015	transposase				5.23647
CIK00_07125	hypothetical protein				-2.21717
CIK00_01245	YecA family protein					-4.19888
CIK00_12240	type I-F CRISPR-associated endoribonuclease Cas6/Csy4					4.35441
CIK00_20880	hypothetical protein			-2.05718
CIK00_09385	SpoVR family protein		3.81497	-3.33264
CIK00_18890	transcriptional regulator		3.39098	-2.08969		-2.53638
CIK00_18110	hypothetical protein		2.94846			-2.60835
CIK00_19115	hypothetical protein		2.60817			-2.21568
CIK00_10340	hypothetical protein		2.76499	-2.91664		-2.65418
CIK00_08385	hypothetical protein		-2.6125
CIK00_07140	transcriptional regulator		-2.58072		2.02975
CIK00_04770	hypothetical protein		-2.55699
CIK00_10505	effector protein	-7.10272	-6.24251			6.09149
CIK00_08650	TIGR02099 family protein	-6.18558	-6.48771		6.36753
CIK00_20890	hypothetical protein	-5.02193	-5.89319			5.98381
CIK00_00285	hypothetical protein	-2.03467
CIK00_07245	SCP2 domain-containing protein	-2.31644	-4.63008
CIK00_04225	BMC domain-containing protein	-2.88122			3.05798
CIK00_04220	BMC domain-containing protein	-3.1307	-2.50582
CIK00_02425	hypothetical protein	-3.21035	-3.048			2.09477
CIK00_04215	BMC domain-containing protein	-3.31148	-2.85407
CIK00_05270	transcriptional regulator	-3.55895	-2.48894			2.686
CIK00_18210	hypothetical protein	-3.6519	-4.04308			3.74488
CIK00_01770	conjugal transfer protein TraR	-3.82936	-4.55789			3.75724
CIK00_19665	hypothetical protein	2.68316	2.10888
CIK00_05370	phasin family protein	2.70353	2.44307
CIK00_10120	YjjI family glycine radical enzyme	-2.0578	-2.68033
CIK00_00155	Accessory colonization factor AcfD		-5.85206	4.55495	2.50614	2.81653
CIK00_00795	AraC family transcriptional regulator		-3.03139
CIK00_14100	molybdenum-dependent transcriptional regulator		-2.82466
CIK00_09390	hypothetical protein			-2.86621
CIK00_09395	PrkA family serine protein kinase		3.40199
CIK00_03920	hcalcium-binding protein		3.71296			-3.691
CIK00_02460	sigma factor-binding protein Crl			-2.00042
CIK00_02525	BolA family transcriptional regulator				4.80361	-4.02988
CIK00_00040	DNA-binding transcriptional regulator FruR					3.59537
CIK00_10545	4Fe-4S dicluster domain-containing protein	-4.85115	-3.8885
CIK00_09885	(Fe-S)-binding protein		-3.22216

## Sheet: Pc TMW 2.2149
Table S2.2. Complete list of proteins differentially accumulated between conditions for P. carnosum TMW 2.2149 strain. Proteins that were detected as differentially accumulated between conditions for the strain are listed together with ORF identification, annotation, and the calculated protein fold-changes.
ORF_ID	Annotation	Air_N2	O2/N2_N2	Air_O2/N2	N2_N2/CO2	N2/CO2_O2/CO2/N2
	Respiratory chain
Photobacterium_carnosum_TMW22149_GLP09_13160	F0F1 ATP synthase subunit epsilon	3.34725
Photobacterium_carnosum_TMW22149_GLP09_13150	F0F1 ATP synthase subunit gamma		2.156
Photobacterium_carnosum_TMW22149_GLP09_13135	F0F1 ATP synthase subunit B		2.15641
Photobacterium_carnosum_TMW22149_GLP09_13140	F0F1 ATP synthase subunit delta		2.02697
Photobacterium_carnosum_TMW22149_GLP09_01170	cytochrome ubiquinol oxidase subunit I	2.68766	2.37731
Photobacterium_carnosum_TMW22149_GLP09_10960	succinate dehydrogenase assembly factor 2 family protein					2.22313
Photobacterium_carnosum_TMW22149_GLP09_11555	ubiquinone biosynthesis regulatory protein kinase UbiB		2.7793
Photobacterium_carnosum_TMW22149_GLP09_00085	(2E,6E)-farnesyl diphosphate synthase	2.94506	2.79394
Photobacterium_carnosum_TMW22149_GLP09_04225	ferredoxin--NADP(+) reductase		2.1729
	Oxidoreductases
Photobacterium_carnosum_TMW22149_GLP09_01785	FAD-dependent oxidoreductase					-2.01143
Photobacterium_carnosum_TMW22149_GLP09_17150	SDR family NAD(P)-dependent oxidoreductase			-3.18992
Photobacterium_carnosum_TMW22149_GLP09_08235	molybdopterin-dependent oxidoreductase	-2.25614
Photobacterium_carnosum_TMW22149_GLP09_09735	Re/Si-specific NAD(P)(+) transhydrogenase subunit beta	2.50628	2.47653
Photobacterium_carnosum_TMW22149_GLP09_17565	NAD(P)/FAD-dependent oxidoreductase		2.59506			-2.03423
Photobacterium_carnosum_TMW22149_GLP09_16965	NADPH-dependent FMN reductase		4.1774	-3.82647
	Riboflavin metabolism
Photobacterium_carnosum_TMW22149_GLP09_05855	flavodoxin FldB					-2.09896
	Heme transport
	Alternative electron acceptors
Photobacterium_carnosum_TMW22149_GLP09_16775	hydroxylamine reductase	-7.61107	-7.45143		2.14482	4.96328
Photobacterium_carnosum_TMW22149_GLP09_17365	nitrite reductase large subunit	-6.18237	-4.97352			7.54024
Photobacterium_carnosum_TMW22149_GLP09_17360	nitrite reductase small subunit NirD	-4.39214	-4.34418			4.3943
Photobacterium_carnosum_TMW22149_GLP09_15580	assimilatory sulfite reductase (NADPH) flavoprotein subunit	3.77491	3.01314
Photobacterium_carnosum_TMW22149_GLP09_01915	trimethylamine-N-oxide reductase TorA				-2.04828	3.25309
Photobacterium_carnosum_TMW22149_GLP09_14885	trimethylamine-N-oxide reductase TorA		2.88621	-2.74085
Photobacterium_carnosum_TMW22149_GLP09_15640	sulfate adenylyltransferase subunit CysN		2.77226
	Alternative electron donors
Photobacterium_carnosum_TMW22149_GLP09_11310	formate dehydrogenase subunit alpha	-4.32057	-4.75889			4.05212
Photobacterium_carnosum_TMW22149_GLP09_09730	Re/Si-specific NAD(P)(+) transhydrogenase subunit alpha	3.6805
	Peroxisome/oxidative stress
Photobacterium_carnosum_TMW22149_GLP09_14365	carbonic anhydrase	-2.61093
Photobacterium_carnosum_TMW22149_GLP09_05495	alkyl hydroperoxide reductase subunit C		2.17674			-2.19545
Photobacterium_carnosum_TMW22149_GLP09_05500	alkyl hydroperoxide reductase subunit F		2.38373			-2.95616
	Cellular stress
Photobacterium_carnosum_TMW22149_GLP09_14295	DNA starvation/stationary phase protection protein	-2.38231		-2.65731
Photobacterium_carnosum_TMW22149_GLP09_03770	DNA starvation/stationary phase protection protein		3.24323	-2.31146		-3.61266
Photobacterium_carnosum_TMW22149_GLP09_01600	phage shock protein PspA	2.54194		3.5312
Photobacterium_carnosum_TMW22149_GLP09_11440	cold-shock protein		-5.30161
Photobacterium_carnosum_TMW22149_GLP09_10790	carbon storage regulator CsrA		-4.42728	3.19438
Photobacterium_carnosum_TMW22149_GLP09_01605	envelope stress response membrane protein PspB	2.32818		2.86403
Photobacterium_carnosum_TMW22149_GLP09_04210	periplasmic heavy metal sensor	3.93719		3.06069
Photobacterium_carnosum_TMW22149_GLP09_14425	co-chaperone GroES	4.05085
Photobacterium_carnosum_TMW22149_GLP09_04930	molecular chaperone TorD		-3.60071
Photobacterium_carnosum_TMW22149_GLP09_11805	ribosome-associated heat shock protein Hsp15		2.31084
Photobacterium_carnosum_TMW22149_GLP09_10195	molecular chaperone					2.49017
Photobacterium_carnosum_TMW22149_GLP09_09905	N-ethylmaleimide reductase					-2.61444
	Glutathione metabolism
Photobacterium_carnosum_TMW22149_GLP09_16950	glutathione S-transferase					2.80613
	Metal/ion transport
Photobacterium_carnosum_TMW22149_GLP09_17140	magnesium/cobalt transporter CorA					2.42393
Photobacterium_carnosum_TMW22149_GLP09_00920	ferrous iron transport protein A		2.61387			-3.23896
Photobacterium_carnosum_TMW22149_GLP09_06825	Fe(3+) ABC transporter substrate-binding protein		5.31332			-4.28249
	Amino acids transport
Photobacterium_carnosum_TMW22149_GLP09_04650	preprotein translocase subunit SecY		2.02726
	Unspecific transporters
Photobacterium_carnosum_TMW22149_GLP09_06660	ABC transporter substrate-binding protein	3.74505	5.03389	-2.20237		-3.32873
Photobacterium_carnosum_TMW22149_GLP09_13080	ABC transporter substrate-binding protein		2.54904	-2.55229
Photobacterium_carnosum_TMW22149_GLP09_05715	porin	2.06875
Photobacterium_carnosum_TMW22149_GLP09_01685	transporter		2.30894	-2.34483
Photobacterium_carnosum_TMW22149_GLP09_16065	efflux RND transporter periplasmic adaptor subunit		2.67434
Photobacterium_carnosum_TMW22149_GLP09_12650	multidrug DMT transporter permease					-4.53121
Photobacterium_carnosum_TMW22149_GLP09_16875	secretion protein			3.07307
Photobacterium_carnosum_TMW22149_GLP09_11140	porin			-3.14607
	Fe-S clusters
	Pyruvate metabolism
Photobacterium_carnosum_TMW22149_GLP09_06870	pyruvate dehydrogenase (acetyl-transferring), homodimeric type		2.42471			-2.25131
Photobacterium_carnosum_TMW22149_GLP09_06865	pyruvate dehydrogenase complex dihydrolipoyllysine-residue acetyltransferase		2.01431
Photobacterium_carnosum_TMW22149_GLP09_06110	acetoacetyl-CoA reductase	2.84837
Photobacterium_carnosum_TMW22149_GLP09_16070	efflux RND transporter permease subunit		2.02282
Photobacterium_carnosum_TMW22149_GLP09_08220	iron-containing alcohol dehydrogenase			-2.25905
	Fermentation
	Lipoic acid
Photobacterium_carnosum_TMW22149_GLP09_15800	lipoyl synthase	2.37489				-2.69402
Photobacterium_carnosum_TMW22149_GLP09_15805	lipoyl(octanoyl) transferase LipB	3.72695	3.70364
	TCA cycle
Photobacterium_carnosum_TMW22149_GLP09_06850	bifunctional aconitate hydratase 2/2-methylisocitrate dehydratase	2.08131
Photobacterium_carnosum_TMW22149_GLP09_05920	bifunctional isocitrate dehydrogenase kinase/phosphatase					3.52849
	Sugar metabolism
Photobacterium_carnosum_TMW22149_GLP09_08480	ribokinase	-5.3576
Photobacterium_carnosum_TMW22149_GLP09_08475	D-ribose pyranase	-3.84529	-4.21537
Photobacterium_carnosum_TMW22149_GLP09_07470	glucohydrolase	-3.09982	-4.44437			2.6475
Photobacterium_carnosum_TMW22149_GLP09_06480	phospho-sugar mutase	2.19215	2.44861
Photobacterium_carnosum_TMW22149_GLP09_07605	glycosyl hydrolase		-2.27716
	Starch/glycogen and maltose metabolism
Photobacterium_carnosum_TMW22149_GLP09_07545	maltose/maltodextrin ABC transporter substrate-binding protein MalE	-4.67056	-6.18966			5.10238
Photobacterium_carnosum_TMW22149_GLP09_07570	maltoporin	-2.00043	-2.16551		2.38736
Photobacterium_carnosum_TMW22149_GLP09_07595	glycogen/starch/alpha-glucan family phosphorylase	-3.1102	-2.97234			2.40665
Photobacterium_carnosum_TMW22149_GLP09_07550	maltose/maltodextrin ABC transporter ATP-binding protein MalK		-2.60748
Photobacterium_carnosum_TMW22149_GLP09_07585	1,4-alpha-glucan branching protein GlgB	-2.31159
Photobacterium_carnosum_TMW22149_GLP09_07590	4-alpha-glucanotransferase	-2.48286	-3.01182			2.45581
Photobacterium_carnosum_TMW22149_GLP09_07580	alpha,alpha-phosphotrehalase					2.42081
	Amino sugar and nucleotide sugar metabolism
Photobacterium_carnosum_TMW22149_GLP09_14240	N-acetylneuraminate lyase		-3.02736	2.869
Photobacterium_carnosum_TMW22149_GLP09_14255	N-acetylmannosamine kinase			2.014
Photobacterium_carnosum_TMW22149_GLP09_14250	putative N-acetylmannosamine-6-phosphate 2-epimerase			2.95721
Photobacterium_carnosum_TMW22149_GLP09_06880	1,6-anhydro-N-acetylmuramyl-L-alanine amidase AmpD			2.42178
	Fatty acid degradation
Photobacterium_carnosum_TMW22149_GLP09_00555	fatty acid oxidation complex subunit alpha FadJ	3.62185	3.84629		-2.07176
Photobacterium_carnosum_TMW22149_GLP09_06115	acetyl-CoA C-acyltransferase	4.06277	3.18462		-4.3525
Photobacterium_carnosum_TMW22149_GLP09_12960	fatty acid oxidation complex subunit alpha FadB	4.25916	4.96463
Photobacterium_carnosum_TMW22149_GLP09_01660	acyl-CoA dehydrogenase					5.86356
	Glycerophospholipid metabolism
Photobacterium_carnosum_TMW22149_GLP09_04240	glycerol kinase GlpK		2.51066
Photobacterium_carnosum_TMW22149_GLP09_14740	glycerol-3-phosphate dehydrogenase subunit GlpB		2.43481	-2.4886
Photobacterium_carnosum_TMW22149_GLP09_14745	anaerobic glycerol-3-phosphate dehydrogenase subunit A		4.67094
Photobacterium_carnosum_TMW22149_GLP09_03865	glycerol-3-phosphate dehydrogenase		2.76076
Photobacterium_carnosum_TMW22149_GLP09_03855	glycerol-3-phosphate transporter		2.70017
	Motility and chemotaxis
Photobacterium_carnosum_TMW22149_GLP09_00445	flagellar biosynthesis anti-sigma factor FlgM		2.04552
	Cholin degradation (anaerobic)
	Productin of H2
	Nuclesides and nucleotides
Photobacterium_carnosum_TMW22149_GLP09_06290	adenylosuccinate synthase	-2.17502		-2.00096
Photobacterium_carnosum_TMW22149_GLP09_06545	anaerobic ribonucleoside-triphosphate reductase	-2.14036	-2.38017			2.49396
Photobacterium_carnosum_TMW22149_GLP09_00020	phosphoribosylformylglycinamidine synthase	2.25449	3.46269		-2.74997	3.12653
Photobacterium_carnosum_TMW22149_GLP09_03715	bifunctional metallophosphatase/5'-nucleotidase			-2.44139
Photobacterium_carnosum_TMW22149_GLP09_04450	phosphoribulokinase		2.45971
	Cell envelope/membrane
Photobacterium_carnosum_TMW22149_GLP09_04130	LPS biosynthesis protein WavE		3.12414
Photobacterium_carnosum_TMW22149_GLP09_15435	LysM peptidoglycan-binding domain-containing protein			-2.36013		-4.11533
Photobacterium_carnosum_TMW22149_GLP09_06880	1,6-anhydro-N-acetylmuramyl-L-alanine amidase AmpD			2.42178
Photobacterium_carnosum_TMW22149_GLP09_10225	D-alanyl-D-alanine endopeptidase		2.45798			-2.44648
	Sulfur metabolism
Photobacterium_carnosum_TMW22149_GLP09_14050	sulfatase-like hydrolase/transferase	3.27295		2.5418
	Nitrogen metabolism
Photobacterium_carnosum_TMW22149_GLP09_12800	bifunctional uridylyltransferase/uridylyl-removing protein GlnD	3.17423	2.56094
Photobacterium_carnosum_TMW22149_GLP09_05955	glutamate synthase small subunit	3.29311	2.23435
	Peptidase/protease
Photobacterium_carnosum_TMW22149_GLP09_05620	U32 family peptidase	-5.13214	-4.47963			4.90967
Photobacterium_carnosum_TMW22149_GLP09_05625	U32 family peptidase	-4.19313	-4.55903			4.37323
Photobacterium_carnosum_TMW22149_GLP09_17040	peptidase T	-3.84822	-4.18743			3.7605
Photobacterium_carnosum_TMW22149_GLP09_05170	C69 family dipeptidase					4.089
Photobacterium_carnosum_TMW22149_GLP09_17485	U32 family peptidase		2.28168
Photobacterium_carnosum_TMW22149_GLP09_10920	signal peptidase I	3.01391
Photobacterium_carnosum_TMW22149_GLP09_03395	signal peptide peptidase SppA	3.3579
	Amino acid metabolism
Photobacterium_carnosum_TMW22149_GLP09_05915	bifunctional aspartate kinase/homoserine dehydrogenase I	2.16606
Photobacterium_carnosum_TMW22149_GLP09_00555	fatty acid oxidation complex subunit alpha FadJ	3.62185	3.84629		-2.07176
Photobacterium_carnosum_TMW22149_GLP09_12960	fatty acid oxidation complex subunit alpha FadB	4.25916	4.96463
	Valine, leucine and isoleucine biosynthesis
Photobacterium_carnosum_TMW22149_GLP09_13185	threonine ammonia-lyase, biosynthetic tdcB	2.06836
Photobacterium_carnosum_TMW22149_GLP09_08785	3-isopropylmalate dehydratase small subunit leuB	2.14459
Photobacterium_carnosum_TMW22149_GLP09_08790	3-isopropylmalate dehydratase large subunit leuB	2.16804
Photobacterium_carnosum_TMW22149_GLP09_08815	acetolactate synthase small subunit ilvB	2.70244
Photobacterium_carnosum_TMW22149_GLP09_08810	acetolactate synthase 3 large subunit ilvB	3.87329	2.65504		-2.61401
Photobacterium_carnosum_TMW22149_GLP09_13190	dihydroxy-acid dehydratase ilvD	2.82597	2.40713
Photobacterium_carnosum_TMW22149_GLP09_16095	ketol-acid reductoisomerase ilvC	3.20932	2.28923			-2.04
Photobacterium_carnosum_TMW22149_GLP09_06115	acetyl-CoA C-acyltransferase	4.06277	3.18462		-4.3525
	Valine, leucine and isoleucine degradation
Photobacterium_carnosum_TMW22149_GLP09_01660	acyl-CoA dehydrogenase					5.86356
	Aspartate metabolism
	Glycine metabolism
	Cysteine and methionine metabolism
Photobacterium_carnosum_TMW22149_GLP09_11035	phosphoglycerate dehydrogenase	2.15709
Photobacterium_carnosum_TMW22149_GLP09_07360	methionine synthase	3.2915
	Arginine biosynthesis
Photobacterium_carnosum_TMW22149_GLP09_04320	argininosuccinate synthase	2.8196	2.98684		-3.15802
	Arginine degradation and urea cycle
Photobacterium_carnosum_TMW22149_GLP09_04415	acetylornithine/succinylornithine family transaminase	2.00834
	Alanine, aspartate and glutamate metabolism
Photobacterium_carnosum_TMW22149_GLP09_06290	adenylosuccinate synthase	-2.17502		-2.00096
Photobacterium_carnosum_TMW22149_GLP09_05955	glutamate synthase small subunit	3.29311	2.23435
Photobacterium_carnosum_TMW22149_GLP09_08985	aspartate carbamoyltransferase regulatory subunit		2.43513		-2.81841	2.77749
Photobacterium_carnosum_TMW22149_GLP09_08990	aspartate carbamoyltransferase		2.58529		-2.69677	2.61531
	Glycine, serine and threonine metabolism
Photobacterium_carnosum_TMW22149_GLP09_01310	L-threonine dehydrogenase	-5.68857	-5.04552			5.68677
Photobacterium_carnosum_TMW22149_GLP09_11915	aminomethyl-transferring glycine dehydrogenase	3.95917	4.19964		-3.73149
Photobacterium_carnosum_TMW22149_GLP09_13185	threonine ammonia-lyase, biosynthetic	2.06836
Photobacterium_carnosum_TMW22149_GLP09_11035	phosphoglycerate dehydrogenase	2.15709
	Phenylalanine, tyrosine and tryptophan biosynthesis
Photobacterium_carnosum_TMW22149_GLP09_01365	tryptophan synthase subunit beta	2.59508	2.13631
	Lysine biosynthesis
Photobacterium_carnosum_TMW22149_GLP09_07355	lysine-sensitive aspartokinase 3	3.62417
Photobacterium_carnosum_TMW22149_GLP09_07355	lysine-sensitive aspartokinase 3	3.62417
	Tyrosine metabolism
Photobacterium_carnosum_TMW22149_GLP09_15160	5-carboxymethyl-2-hydroxymuconate isomerase					2.05196
	Selenocysteine metabolism
Photobacterium_carnosum_TMW22149_GLP09_11365	L-seryl-tRNA(Sec) selenium transferase	-5.39462	-5.53186			4.16072
Photobacterium_carnosum_TMW22149_GLP09_11360	selenocysteine-specific translation elongation factor	-2.72338	-3.33371
	Biosynthesis of cofactors
Photobacterium_carnosum_TMW22149_GLP09_03570	GTP 3',8-cyclase MoaA		3.23566	-2.22516		-2.90856
Photobacterium_carnosum_TMW22149_GLP09_14090	alkaline phosphatase family protein			-2.66494	-4.4011	3.08941
Photobacterium_carnosum_TMW22149_GLP09_14525	bifunctional phosphoribosylaminoimidazolecarboxamide formyltransferase/IMP cyclohydrolase		2.29745
Photobacterium_carnosum_TMW22149_GLP09_10850	2-C-methyl-D-erythritol 2,4-cyclodiphosphate synthase		-3.19134
	Ribosomal proteins
Photobacterium_carnosum_TMW22149_GLP09_05705	ribosome assembly RNA-binding protein YhbY	-4.63399	-5.09936
Photobacterium_carnosum_TMW22149_GLP09_05640	30S ribosomal protein S15					2.10592
Photobacterium_carnosum_TMW22149_GLP09_05770	30S ribosomal protein S20		2.00473
Photobacterium_carnosum_TMW22149_GLP09_13050	50S ribosomal protein L34		2.28455
Photobacterium_carnosum_TMW22149_GLP09_04615	30S ribosomal protein S14		2.40649
Photobacterium_carnosum_TMW22149_GLP09_05665	ribosome maturation factor RimP		-4.66926	3.57126
Photobacterium_carnosum_TMW22149_GLP09_07165	ribosome hibernation promoting factor					2.16012
Photobacterium_carnosum_TMW22149_GLP09_04565	50S ribosomal protein L2		2.7161
Photobacterium_carnosum_TMW22149_GLP09_15880	rRNA maturation RNase YbeY		-2.33028
	RNA/DNA
Photobacterium_carnosum_TMW22149_GLP09_02805	exodeoxyribonuclease III					-2.46036
Photobacterium_carnosum_TMW22149_GLP09_11120	DNA (cytosine-5-)-methyltransferase					-2.11011
Photobacterium_carnosum_TMW22149_GLP09_13285	DNA topoisomerase		3.27204
Photobacterium_carnosum_TMW22149_GLP09_04595	30S ribosomal protein S17		-8.34147	6.59943		7.7087
Photobacterium_carnosum_TMW22149_GLP09_05850	site-specific tyrosine recombinase XerD		2.00463
Photobacterium_carnosum_TMW22149_GLP09_11145	ExeM/NucH family extracellular endonuclease		3.54381	-4.70416
Photobacterium_carnosum_TMW22149_GLP09_13055	ribonuclease P protein component			-2.01066
	Resistance
	Proteins not assigned to pathways
Photobacterium_carnosum_TMW22149_GLP09_05610	SCP2 domain-containing protein	-3.55805				3.30504
Photobacterium_carnosum_TMW22149_GLP09_11995	hypothetical protein	-2.68112				3.79906
Photobacterium_carnosum_TMW22149_GLP09_10980	hypothetical protein					4.5351
Photobacterium_carnosum_TMW22149_GLP09_07565	transcriptional regulator	-3.18674	-2.1306			3.63898
Photobacterium_carnosum_TMW22149_GLP09_13915	hypothetical protein					2.21698
Photobacterium_carnosum_TMW22149_GLP09_12130	hypothetical protein				2.20873
Photobacterium_carnosum_TMW22149_GLP09_10525	hypothetical protein			4.85266
Photobacterium_carnosum_TMW22149_GLP09_04430	DUF1338 family protein				-2.87779
Photobacterium_carnosum_TMW22149_GLP09_03350	DUF444 family protein		2.82463
Photobacterium_carnosum_TMW22149_GLP09_05240	DTW domain-containing protein			-2.46718
Photobacterium_carnosum_TMW22149_GLP09_07835	DUF305 domain-containing protein			-2.39327
Photobacterium_carnosum_TMW22149_GLP09_11420	hypothetical protein		2.62888
Photobacterium_carnosum_TMW22149_GLP09_16020	hypothetical protein		2.3322	-2.66216
Photobacterium_carnosum_TMW22149_GLP09_10590	hypothetical protein		-4.95921	3.85147
Photobacterium_carnosum_TMW22149_GLP09_04230	HTH domain-containing protein		2.0117
Photobacterium_carnosum_TMW22149_GLP09_12070	DUF3389 family protein		2.24612
Photobacterium_carnosum_TMW22149_GLP09_06275	hypothetical protein	2.26381	2.79484
Photobacterium_carnosum_TMW22149_GLP09_00255	helix-turn-helix domain-containing protein	-2.49898
Photobacterium_carnosum_TMW22149_GLP09_03300	YcgN family cysteine cluster protein	-2.62253
Photobacterium_carnosum_TMW22149_GLP09_05075	hypothetical protein	-2.00261
Photobacterium_carnosum_TMW22149_GLP09_01795	DUF2492 family protein	-2.27174
Photobacterium_carnosum_TMW22149_GLP09_16230	hypothetical protein	4.46401	6.88741
Photobacterium_carnosum_TMW22149_GLP09_02155	hypothetical protein		-2.12128
Photobacterium_carnosum_TMW22149_GLP09_07210	TIGR02099 family protein		-7.04233
Photobacterium_carnosum_TMW22149_GLP09_03345	SpoVR family protein					3.3606
Photobacterium_carnosum_TMW22149_GLP09_17770	hypothetical protein			3.05725
Photobacterium_carnosum_TMW22149_GLP09_14060	AAA domain-containing protein			-2.01318
Photobacterium_carnosum_TMW22149_GLP09_11930	M20/M25/M40 family metallo-hydrolase	-6.54539	-6.01443			7.0928
Photobacterium_carnosum_TMW22149_GLP09_07045	ClpXP protease specificity-enhancing factor	-4.19926	-4.28243			4.43056
Photobacterium_carnosum_TMW22149_GLP09_00720	conjugal transfer protein TraR	-3.95754	-4.41797			3.25754
Photobacterium_carnosum_TMW22149_GLP09_13695	TetR family transcriptional regulator	-2.83598
Photobacterium_carnosum_TMW22149_GLP09_06315	patatin family protein	-2.65171	-2.04678			3.56282
Photobacterium_carnosum_TMW22149_GLP09_01345	YciI family protein	-2.22824
Photobacterium_carnosum_TMW22149_GLP09_05605	GNAT family N-acetyltransferase	2.35462
Photobacterium_carnosum_TMW22149_GLP09_08745	co-chaperone DjlA	2.38692
Photobacterium_carnosum_TMW22149_GLP09_04205	response regulator	2.97755		3.39855
Photobacterium_carnosum_TMW22149_GLP09_06650	ATP-binding cassette domain-containing protein	3.04935	3.07939
Photobacterium_carnosum_TMW22149_GLP09_16990	YdcF family protein		-2.63311			3.39257
Photobacterium_carnosum_TMW22149_GLP09_14315	XdhC family protein		2.34828
Photobacterium_carnosum_TMW22149_GLP09_06120	phasin family protein	3.53669			-3.15801
Photobacterium_carnosum_TMW22149_GLP09_13950	metalloregulator ArsR/SmtB family transcription factor		-3.34636			3.18946
Photobacterium_carnosum_TMW22149_GLP09_02220	phosphotransferase					5.44374
Photobacterium_carnosum_TMW22149_GLP09_11315	4Fe-4S dicluster domain-containing protein					2.44966
Photobacterium_carnosum_TMW22149_GLP09_03355	PrkA family serine protein kinase					2.11291
Photobacterium_carnosum_TMW22149_GLP09_14575	sigma D regulator					2.04525
Photobacterium_carnosum_TMW22149_GLP09_12315	tRNA 5-hydroxyuridine modification protein YegQ					-2.05882
Photobacterium_carnosum_TMW22149_GLP09_07725	ABC-F family ATPase				4.35143	-6.37283
Photobacterium_carnosum_TMW22149_GLP09_13855	GNAT family N-acetyltransferase				-3.03221
Photobacterium_carnosum_TMW22149_GLP09_14265	YhcH/YjgK/YiaL family protein			2.03876
Photobacterium_carnosum_TMW22149_GLP09_01390	PHP domain-containing protein			-2.47349
Photobacterium_carnosum_TMW22149_GLP09_00220	sigma factor-binding protein Crl		3.04647
Photobacterium_carnosum_TMW22149_GLP09_08760	AAA family ATPase		3.79974	-2.69926
Photobacterium_carnosum_TMW22149_GLP09_10220	helix-turn-helix domain-containing protein			2.08402
Photobacterium_carnosum_TMW22149_GLP09_00970	Slp/YeaY family lipoprotein			2.29109
Photobacterium_carnosum_TMW22149_GLP09_15205	alpha-hydroxy-acid oxidizing protein	2.1948

## Sheet: Pp TMW 2.2103
Table S2.3. Complete list of proteins differentially accumulated between conditions for P. phosphoreum TMW 2.2103 strain. Proteins that were detected as differentially accumulated between conditions for the strain are listed together with ORF identification, annotation, and the calculated protein fold-changes.
ORF_ID	Annotation	Air_N2	O2/N2_N2	Air_O2/N2	N2_N2/CO2	N2/CO2_O2/CO2/N2	O2/CO2/N2_O2/CO2
	Respiratory chain
TMW22103_GLP34_03625	F0F1 ATP synthase subunit alpha	-2.08319	-2.23509
TMW22103_GLP34_03630	F0F1 ATP synthase subunit gamma	-2.02483
TMW22103_GLP34_03620	F0F1 ATP synthase subunit delta		-2.12592
TMW22103_GLP34_03635	F0F1 ATP synthase subunit beta		-2.0398
TMW22103_GLP34_07575	NADH-quinone oxidoreductase subunit NuoB		-2.03029			5.69807	-3.23966
TMW22103_GLP34_00380	succinate dehydrogenase iron-sulfur subunit						-2.33334
TMW22103_GLP34_19710	succinate dehydrogenase/fumarate reductase iron-sulfur subunit					2.93653	-2.3998
TMW22103_GLP34_13535	pentaheme c-type cytochrome TorC					3.29259
TMW22103_GLP34_06665	pentaheme c-type cytochrome TorC					3.37564
TMW22103_GLP34_14965	c-type cytochrome						-3.89787
	Oxidoreductases
TMW22103_GLP34_02470	SDR family NAD(P)-dependent oxidoreductase		3.77101			-3.27436
TMW22103_GLP34_10865	SDR family NAD(P)-dependent oxidoreductase				-2.85623		2.33835
TMW22103_GLP34_20875	SDR family NAD(P)-dependent oxidoreductase					3.1742
TMW22103_GLP34_12965	SDR family oxidoreductase		6.51982	-6.39386		-6.15048	-2.11685
TMW22103_GLP34_07290	LLM class flavin-dependent oxidoreductase						-3.31097
TMW22103_GLP34_07285	LLM class flavin-dependent oxidoreductase						-3.26119
TMW22103_GLP34_07295	LLM class flavin-dependent oxidoreductase						-2.81307
TMW22103_GLP34_04205	FAD-binding protein		-5.67654		4.60257
TMW22103_GLP34_07305	NAD(P)H-flavin reductase						-4.10165
TMW22103_GLP34_08135	NADH:flavin oxidoreductase		-2.41774
TMW22103_GLP34_05935	NAD(P)H nitroreductase		2.47125
TMW22103_GLP34_02880	molybdopterin-dependent oxidoreductase	2.12508	2.20034
TMW22103_GLP34_03850	FAD-dependent oxidoreductase				3.45143	-2.67211
TMW22103_GLP34_10710	ferredoxin--NADP(+) reductase		2.25251			-2.06569
	Riboflavin metabolism
TMW22103_GLP34_07310	bifunctional 3,4-dihydroxy-2-butanone-4-phosphate synthase/GTP cyclohydrolase II	2.19326	2.203				-4.24215
TMW22103_GLP34_07315	6,7-dimethyl-8-ribityllumazine synthase						-3.96849
	Nicotinate and nicotinamide metabolism
TMW22103_GLP34_14795	Si-specific NAD(P)(+) transhydrogenase						-2.24534
	Heme tansport and utilization
TMW22103_GLP34_13445	heme utilization cystosolic carrier protein HutX		2.33463
TMW22103_GLP34_13450	heme utilization protein HutZ		2.82013			-3.32063	3.79895
TMW22103_GLP34_12415	TonB-dependent hemoglobin/transferrin/lactoferrin family receptor					-4.26096	4.18651
	Alternative electron acceptors
TMW22103_GLP34_21150	sulfate adenylyltransferase subunit CysD						-2.31217
TMW22103_GLP34_21145	sulfate adenylyltransferase subunit CysN				4.77531		-2.80108
TMW22103_GLP34_19275	assimilatory sulfite reductase (NADPH) flavoprotein subunit				4.20893		-2.76438
TMW22103_GLP34_19280	assimilatory sulfite reductase (NADPH) hemoprotein subunit				3.01705
TMW22103_GLP34_19285	phosphoadenylyl-sulfate reductase				3.08625		-2.33054
TMW22103_GLP34_21235	nitrite reductase large subunit		-3.75599			6.43651
TMW22103_GLP34_21230	nitrite reductase small subunit NirD					4.04756
TMW22103_GLP34_10110	periplasmic nitrate reductase electron transfer subunit					2.60719
TMW22103_GLP34_10115	periplasmic nitrate reductase subunit alpha					4.83765	-4.29281
TMW22103_GLP34_07325	hydroxylamine reductase		-2.71085
TMW22103_GLP34_19715	fumarate reductase (quinol) flavoprotein subunit					2.79012
TMW22103_GLP34_13530	trimethylamine-N-oxide reductase TorA					2.52521
	Alternative electron donors
TMW22103_GLP34_13515	hydrogenase 2 large subunit					2.28413
TMW22103_GLP34_07565	hydrogenase large subunit					6.15279
TMW22103_GLP34_07585	hydrogenase maturation peptidase HycI	-3.33758	-2.63052			2.6711
TMW22103_GLP34_13520	hydrogenase small subunit		-2.33912
TMW22103_GLP34_07625	hydrogenase nickel incorporation protein HypB					3.75153	-2.12789
TMW22103_GLP34_17125	formate C-acetyltransferase		-2.10133
TMW22103_GLP34_02850	formate dehydrogenase accessory sulfurtransferase FdhD	3.09673	2.54584
TMW22103_GLP34_07605	formate dehydrogenase		-2.14384
TMW22103_GLP34_07595	formate dehydrogenase subunit alpha					8.72175	-6.67812
TMW22103_GLP34_15595	formate dehydrogenase subunit beta					2.37546
TMW22103_GLP34_07580	formate hydrogenlyase maturation protein HycH		-2.14111			3.28449
	Peroxisome/oxidative stress
TMW22103_GLP34_07960	superoxide dismutase		2.58945
TMW22103_GLP34_02155	catabolite repressor/activator		2.23608
TMW22103_GLP34_07970	catalase		2.52395
TMW22103_GLP34_08860	alkyl hydroperoxide reductase subunit C					-3.08191
TMW22103_GLP34_08865	alkyl hydroperoxide reductase subunit F					-2.48656
TMW22103_GLP34_03240	thiol peroxidase		2.04965			-2.57913
TMW22103_GLP34_04735	thioredoxin TrxC		2.06217
	Cellular stress
TMW22103_GLP34_06290	cold shock domain-containing protein CspD		3.87948
TMW22103_GLP34_07195	cold-shock protein;cold-shock protein	6.78553	8.22869
TMW22103_GLP34_07255	cold-shock protein;cold-shock protein				2.29659	-2.21182
TMW22103_GLP34_04600	copper resistance protein NlpE	-2.64453			2.0499	-2.06959
TMW22103_GLP34_20655	universal stress global response regulator UspA					-2.04279
TMW22103_GLP34_15185	universal stress protein				-2.35285
TMW22103_GLP34_07120	DNA starvation/stationary phase protection protein	-2.14216
TMW22103_GLP34_11175	DNA starvation/stationary phase protection protein		2.56492	-2.04859		-3.71935
TMW22103_GLP34_10730	periplasmic heavy metal sensor					-2.19586	2.02142
	Glutathione metabolism
TMW22103_GLP34_19860	S-(hydroxymethyl)glutathione synthase					-2.55488
TMW22103_GLP34_12525	glutathione S-transferase				-2.04693
	Metal/ion transport
TMW22103_GLP34_00425	ferrous iron transport protein A					-2.31437
TMW22103_GLP34_17355	zinc chelation protein SecC		-3.9392		4.85418
TMW22103_GLP34_02820	tungsten ABC transporter substrate-binding protein	3.4678	2.88922			-3.37003
	Amino acids transport
TMW22103_GLP34_06010	urea ABC transporter substrate-binding protein		4.73918	-2.24793
TMW22103_GLP34_09065	preprotein translocase subunit SecG				2.68295
	Unspecific transports
TMW22103_GLP34_05080	ABC transporter substrate-binding protein	3.20329	5.56452			-6.05404
TMW22103_GLP34_20195	ABC transporter substrate-binding protein				5.24498		-5.65473
TMW22103_GLP34_03280	ABC transporter substrate-binding protein					-5.26342	4.98779
TMW22103_GLP34_04535	ABC transporter substrate-binding protein						-3.79263
	Fe-S clusters
TMW22103_GLP34_13000	Fe-S cluster assembly ATPase SufC		3.24732			-3.8793	3.60097
TMW22103_GLP34_12995	Fe-S cluster assembly protein SufB		2.95069			-4.08231	2.9145
TMW22103_GLP34_15800	Fe-S cluster assembly transcriptional regulator IscR		3.47438			-2.48808
TMW22103_GLP34_12990	iron-sulfur cluster assembly accessory protein		2.39023			-4.85633	2.89498
	Pyruvate metabolism
TMW22103_GLP34_11350	pyruvate dehydrogenase complex transcriptional repressor PdhR					-2.60613
TMW22103_GLP34_14880	phosphoenolpyruvate carboxykinase (ATP)					2.01285
TMW22103_GLP34_02300	phosphoenolpyruvate synthase						-3.60362
TMW22103_GLP34_02145	phosphoenolpyruvate-utilizing protein						-2.09939
TMW22103_GLP34_03715	oxaloacetate-decarboxylating malate dehydrogenase					5.44425	-6.02987
TMW22103_GLP34_00615	bifunctional acetaldehyde-CoA/alcohol dehydrogenase		-2.1133
TMW22103_GLP34_03200	aldehyde dehydrogenase family protein				3.00729		-4.28537
TMW22103_GLP34_03480	aldehyde dehydrogenase family protein						-5.07323
TMW22103_GLP34_19625	acetate--CoA ligase						-2.83768
	Fermentation
	Lipoic acid
	TCA cycle
TMW22103_GLP34_00380	succinate dehydrogenase iron-sulfur subunit						-2.33334
TMW22103_GLP34_19710	succinate dehydrogenase/fumarate reductase iron-sulfur subunit					2.93653	-2.3998
TMW22103_GLP34_00360	citrate synthase						-3.10043
TMW22103_GLP34_11330	bifunctional aconitate hydratase 2/2-methylisocitrate dehydratase						-2.9687
TMW22103_GLP34_00395	ADP-forming succinate--CoA ligase subunit beta						-2.06746
	Glyoxylate cycle
TMW22103_GLP34_15750	malate synthase A						-4.82548
TMW22103_GLP34_15755	isocitrate lyase				3.05011		-5.5401
TMW22103_GLP34_03790	bifunctional 4-hydroxy-2-oxoglutarate aldolase/2-dehydro-3-deoxy-phosphogluconate aldolase		-3.71742				-5.13959
	Glycolysis/gluconeogenesis
TMW22103_GLP34_19410	class 1 fructose-bisphosphatase						-2.10699
TMW22103_GLP34_02570	2,3-diphosphoglycerate-dependent phosphoglycerate mutase					-2.53103
	Sugar metabolism
TMW22103_GLP34_02165	1-phosphofructokinase				-2.07249
TMW22103_GLP34_03725	ribokinase	-2.62524	-2.31178			2.93273
TMW22103_GLP34_02170	PTS fructose transporter subunit IIBC				-2.03504
TMW22103_GLP34_04810	phospho-sugar mutase	2.41198	3.84199			-3.69937
TMW22103_GLP34_09465	phosphoglucomutase/phosphomannomutase family protein						-5.85774
TMW22103_GLP34_03720	D-ribose pyranase	-2.50286				3.7197
TMW22103_GLP34_03790	bifunctional 4-hydroxy-2-oxoglutarate aldolase/2-dehydro-3-deoxy-phosphogluconate aldolase		-3.71742				-5.13959
	Starch/glycogen and maltose metabolism
TMW22103_GLP34_17795	amidohydrolase family protein						-3.94403
	Amino sugar and nucleotide sugar metabolism
TMW22103_GLP34_07080	N-acetylmannosamine kinase		-3.62302
TMW22103_GLP34_07075	putative N-acetylmannosamine-6-phosphate 2-epimerase	-2.36645				2.06928
	Fatty acid biosynthesis
TMW22103_GLP34_07300	long-chain fatty acid--CoA ligase						-3.30403
TMW22103_GLP34_17715	cyclopropane fatty acyl phospholipid synthase					2.06165
TMW22103_GLP34_00850	acyl-CoA thioester hydrolase YciA					2.06568
	Fatty acid degradation
TMW22103_GLP34_16605	fatty acid oxidation complex subunit alpha FadB						-3.66453
TMW22103_GLP34_09575	fatty acid oxidation complex subunit alpha FadJ				2.99912		-6.98925
TMW22103_GLP34_09580	acetyl-CoA C-acyltransferase FadI	2.29364	2.16452		2.01083		-5.31856
TMW22103_GLP34_07300	long-chain fatty acid--CoA ligase						-3.30403
	Glycerophospholipid metabolism
TMW22103_GLP34_17475	anaerobic glycerol-3-phosphate dehydrogenase subunit A					2.78455
TMW22103_GLP34_17485	anaerobic glycerol-3-phosphate dehydrogenase subunit C		-2.2738			5.18243	-3.48082
TMW22103_GLP34_10755	NAD(P)H-dependent glycerol-3-phosphate dehydrogenase					-2.31663
TMW22103_GLP34_17480	glycerol-3-phosphate dehydrogenase subunit GlpB					2.38244
TMW22103_GLP34_00600	glycerophosphodiester phosphodiesterase						-2.0083
	Motility and chemotaxis
	Choline degradation (anaerobic)
TMW22103_GLP34_05580	choline trimethylamine-lyase						-3.96253
	Production of H2
	Nucleosides and nucleotides
TMW22103_GLP34_10370	phosphoribosylformylglycinamidine synthase						-3.06486
TMW22103_GLP34_09950	nucleotide sugar dehydrogenase					2.01305
TMW22103_GLP34_20775	nucleotide sugar dehydrogenase					2.01305
TMW22103_GLP34_15910	IMP dehydrogenase					-2.27607
TMW22103_GLP34_15915	glutamine-hydrolyzing GMP synthase					-2.36316
TMW22103_GLP34_20320	bifunctional UDP-sugar hydrolase/5'-nucleotidase						-2.72797
TMW22103_GLP34_19515	bifunctional phosphoribosylaminoimidazolecarboxamide formyltransferase/IMP cyclohydrolase						-2.07329
	Cell envelope/membrane
TMW22103_GLP34_08760	outer membrane protein assembly factor BamE						3.53604
TMW22103_GLP34_16255	MetQ/NlpA family lipoprotein	-2.09064	-2.21937
	Sulfur metabolism
TMW22103_GLP34_21150	sulfate adenylyltransferase subunit CysD						-2.31217
TMW22103_GLP34_21145	sulfate adenylyltransferase subunit CysN				4.77531		-2.80108
TMW22103_GLP34_19275	assimilatory sulfite reductase (NADPH) flavoprotein subunit				4.20893		-2.76438
TMW22103_GLP34_19280	assimilatory sulfite reductase (NADPH) hemoprotein subunit				3.01705
TMW22103_GLP34_06940	rhodanese-related sulfurtransferase	5.71616	6.52637			-6.22744
TMW22103_GLP34_19285	phosphoadenylyl-sulfate reductase				3.08625		-2.33054
	Nitrogen metabolism
TMW22103_GLP34_11315	P-II family nitrogen regulator		3.48181
TMW22103_GLP34_10110	periplasmic nitrate reductase electron transfer subunit					2.60719
TMW22103_GLP34_10115	periplasmic nitrate reductase subunit alpha					4.83765	-4.29281
	Peptidases/proteases
TMW22103_GLP34_06655	U32 family peptidase	-2.273	-2.77339
TMW22103_GLP34_05240	U32 family peptidase	2.36006	2.10646			-2.80001
TMW22103_GLP34_09005	U32 family peptidase					3.58213
TMW22103_GLP34_07235	C69 family dipeptidase					2.00269
TMW22103_GLP34_02835	peptidase C45				-2.45214
TMW22103_GLP34_12500	peptidoglycan DD-metalloendopeptidase family protein					-3.55717
	Amino acid metabolism
	Valine, leucine and isoleucine biosynthesis
TMW22103_GLP34_16850	acetolactate synthase 2 catalytic subunit						-2.03017
TMW22103_GLP34_15250	acetolactate synthase 3 large subunit						-2.1078
	Valine, leucine and isoleucine degradation
	Metionine degradation
	Aspartate metabolism
	Glycine metabolism
TMW22103_GLP34_05295	glycine cleavage system aminomethyltransferase GcvT						-2.86357
TMW22103_GLP34_18565	glycine cleavage system transcriptional repressor		2.083
	Methionine biosynthesis
	Cysteine and methionine metabolism
TMW22103_GLP34_20100	S-ribosylhomocysteine lyase						-2.31954
TMW22103_GLP34_11835	methionine synthase						-4.14912
	Arginine and proline mtabolism
TMW22103_GLP34_03475	bifunctional proline dehydrogenase/L-glutamate gamma-semialdehyde dehydrogenase PutA	2.25947	2.19946				-4.02316
	Alanine, aspartate and glutamate metabolism
TMW22103_GLP34_15935	glutamate decarboxylase					2.14341
TMW22103_GLP34_09340	glutamate synthase large subunit				5.41089		-5.87466
TMW22103_GLP34_09350	glutamate synthase large subunit						-2.5009
TMW22103_GLP34_16820	glutamine--fructose-6-phosphate transaminase (isomerizing)					-2.22563
TMW22103_GLP34_03475	bifunctional proline dehydrogenase/L-glutamate gamma-semialdehyde dehydrogenase PutA	2.25947	2.19946				-4.02316
TMW22103_GLP34_15430	aspartate carbamoyltransferase					2.17536	-2.25337
TMW22103_GLP34_15425	aspartate carbamoyltransferase regulatory subunit					2.53518	-2.79798
TMW22103_GLP34_06080	aspartate-semialdehyde dehydrogenase						-2.85339
TMW22103_GLP34_00275	asparagine synthase B						-2.56059
TMW22103_GLP34_04610	adenylosuccinate synthase						2.39288
	Glycine, serine and threonine metabolism
TMW22103_GLP34_16830	threonine ammonia-lyase, biosynthetic						-3.87432
TMW22103_GLP34_09295	threonine synthase						-2.33558
TMW22103_GLP34_08915	phosphoserine phosphatase						-2.63785
TMW22103_GLP34_00810	L-threonine dehydrogenase	-2.23951	-3.25997			5.20816	-3.92568
TMW22103_GLP34_09300	homoserine kinase						-2.09476
TMW22103_GLP34_02570	2,3-diphosphoglycerate-dependent phosphoglycerate mutase					-2.53103
TMW22103_GLP34_05285	aminomethyl-transferring glycine dehydrogenase						-2.31962
	Arginine biosynthesis
TMW22103_GLP34_10620	N-acetyl-gamma-glutamyl-phosphate reductase		-3.28382		2.23291		-4.35378
TMW22103_GLP34_15445	arginine deiminase					2.57814
TMW22103_GLP34_10605	argininosuccinate lyase						-3.76806
TMW22103_GLP34_10610	argininosuccinate synthase		-2.03037		2.46232		-2.70723
TMW22103_GLP34_13355	arginine ABC transporter ATP-binding protein ArtP	-2.4314
TMW22103_GLP34_10615	acetylglutamate kinase		-2.22606		2.02692		-3.62619
	Arginine degradation and urea cycle
TMW22103_GLP34_00975	arginine decarboxylase						-2.18599
	Histidine metabolism
TMW22103_GLP34_00545	1-(5-phosphoribosyl)-5-[(5- phosphoribosylamino)methylideneamino]imidazole-4- carboxamide isomerase hisA		2.00946
TMW22103_GLP34_00565	histidinol dehydrogenase hisD		2.05846
TMW22103_GLP34_00560	histidinol-phosphate transaminase hisC		2.18375
TMW22103_GLP34_00570	ATP phosphoribosyltransferase hisG		2.56162
	Phenylalanine, tyrosine and tryptophan biosynthesis
TMW22103_GLP34_00865	tryptophan synthase subunit alpha						-2.25039
TMW22103_GLP34_00870	tryptophan synthase subunit beta						-2.91419
TMW22103_GLP34_20800	3-deoxy-7-phosphoheptulonate synthase AroG						-2.0515
	Selenocysteine metabolism
TMW22103_GLP34_07545	selenocysteine-specific translation elongation factor		-2.37913			3.80344	-4.21989
TMW22103_GLP34_07540	L-seryl-tRNA(Sec) selenium transferase					4.25695
	Lysine biosynthesis
TMW22103_GLP34_15555	lysine--tRNA ligase	-2.35517	-3.05379			2.58203
	Lysine degradation
TMW22103_GLP34_15540	lysine decarboxylase					3.05009
	Biosynthesis of cofactors
TMW22103_GLP34_01250	dihydroorotase				2.26678	-2.28344
TMW22103_GLP34_10895	bifunctional phosphopantothenoylcysteine decarboxylase/phosphopantothenate--cysteine ligase CoaBC		-2.43289
TMW22103_GLP34_07310	bifunctional 3,4-dihydroxy-2-butanone-4-phosphate synthase/GTP cyclohydrolase II	2.19326	2.203				-4.24215
TMW22103_GLP34_20635	4-hydroxy-3-polyprenylbenzoate decarboxylase					-2.16005
TMW22103_GLP34_07315	6,7-dimethyl-8-ribityllumazine synthase						-3.96849
TMW22103_GLP34_09525	7-cyano-7-deazaguanine synthase QueC					-2.07725
	Quorum sensing/two-component system
TMW22103_GLP34_07280	activated long-chain acyl hydrolase LuxD						-3.93045
TMW22103_GLP34_07275	acyl-CoA reductase						-3.46412
	Ribosomal proteins
TMW22103_GLP34_10405	30S ribosomal protein S12		-2.84197		2.68807
TMW22103_GLP34_21000	30S ribosomal protein S19				-2.01831
TMW22103_GLP34_20990	30S ribosomal protein S3		-2.01286
TMW22103_GLP34_21005	50S ribosomal protein L2	-2.13674	-2.19357
TMW22103_GLP34_01845	50S ribosomal protein L35		-2.86079		2.13209
TMW22103_GLP34_11640	ribosome hibernation promoting factor						-2.42566
TMW22103_GLP34_09050	ribosome maturation factor RimP	3.44009	3.37516		-2.56485
TMW22103_GLP34_18950	ribosome modulation factor			-2.28894
	RNA/DNA
TMW22103_GLP34_06175	excinuclease ABC subunit UvrB					2.46057
TMW22103_GLP34_00060	excinuclease ABC subunit UvrB					4.30967
TMW22103_GLP34_15980	exodeoxyribonuclease V subunit beta				2.48182
TMW22103_GLP34_13980	deoxyribodipyrimidine photo-lyase						2.33322
TMW22103_GLP34_09285	deoxyribonuclease IV					2.1924
TMW22103_GLP34_19130	DNA mismatch repair endonuclease MutL					3.64023	-2.30569
	Resistance
TMW22103_GLP34_01270	penicillin-binding protein activator LpoB		2.80068		-3.16745
TMW22103_GLP34_15605	penicillin-insensitive murein endopeptidase						-3.19545
	Proteins not assigned to pathway
TMW22103_GLP34_15515	DUF1045 domain-containing protein					2.9064	-2.25795
TMW22103_GLP34_19500	DUF1255 family protein		2.13296
TMW22103_GLP34_02550	DUF1311 domain-containing protein	-4.16236	-3.92288		3.82912
TMW22103_GLP34_03455	DUF1501 domain-containing protein					3.0078
TMW22103_GLP34_18440	DUF1904 family protein						-4.28219
TMW22103_GLP34_17435	DUF1971 domain-containing protein	-2.06694			2.61061
TMW22103_GLP34_04320	DUF2999 family protein				-3.49534
TMW22103_GLP34_16050	DUF3412 domain-containing protein						-2.19109
TMW22103_GLP34_03735	DUF4432 family protein	-2.51153	-2.08129			2.04434
TMW22103_GLP34_11900	DUF465 domain-containing protein					2.08993	-2.77072
TMW22103_GLP34_16925	DUF494 family protein					-2.26145
TMW22103_GLP34_13580	hypothetical protein		-2.21531			3.7112
TMW22103_GLP34_15085	hypothetical protein		2.0658			-5.00461
TMW22103_GLP34_03675	hypothetical protein		2.59151
TMW22103_GLP34_19080	hypothetical protein			-2.37845	-2.31299
TMW22103_GLP34_03050	hypothetical protein				2.11549
TMW22103_GLP34_05435	hypothetical protein				3.73218
TMW22103_GLP34_08835	hypothetical protein				3.85942
TMW22103_GLP34_01640	hypothetical protein					-3.60983
TMW22103_GLP34_21305	hypothetical protein					-2.446	2.63007
TMW22103_GLP34_11320	hypothetical protein					-2.18496	2.09479
TMW22103_GLP34_11215	hypothetical protein					-2.09215
TMW22103_GLP34_13615	hypothetical protein					2.07481	-3.41582
TMW22103_GLP34_19845	hypothetical protein					2.19327
TMW22103_GLP34_05180	hypothetical protein					3.06579
TMW22103_GLP34_04305	hypothetical protein					4.93016
TMW22103_GLP34_07985	hypothetical protein						-4.5958
TMW22103_GLP34_10250	hypothetical protein						-4.08827
TMW22103_GLP34_07270	hypothetical protein						-3.63195
TMW22103_GLP34_13785	hypothetical protein						-2.91289
TMW22103_GLP34_01280	hypothetical protein						-2.62084
TMW22103_GLP34_03090	hypothetical protein						2.70622
TMW22103_GLP34_17075	hypothetical protein						4.11558
TMW22103_GLP34_03840	hypothetical protein;hypothetical protein					-2.05271
TMW22103_GLP34_07140	XdhC family protein					2.6593
TMW22103_GLP34_05825	YcgN family cysteine cluster protein		-2.87741			2.31596
TMW22103_GLP34_17235	YfcL family protein		-2.51684
TMW22103_GLP34_18745	YfcL family protein		-2.51684
TMW22103_GLP34_07095	YjhT family mutarotase						2.848
TMW22103_GLP34_02625	YjjI family glycine radical enzyme					4.25954	-2.8878
TMW22103_GLP34_17625	YwbE family protein;YwbE family protein						-2.83657
TMW22103_GLP34_02865	(Fe-S)-binding protein	3.75286	3.44054
TMW22103_GLP34_01560	(Fe-S)-binding protein					2.18655
TMW22103_GLP34_07550	4Fe-4S dicluster domain-containing protein	-2.31574	-3.41994			5.63698
TMW22103_GLP34_07570	4Fe-4S dicluster domain-containing protein	-2.25577	-2.84962			5.79762
TMW22103_GLP34_02885	4Fe-4S dicluster domain-containing protein	2.01524	2.05966
TMW22103_GLP34_07590	4Fe-4S dicluster domain-containing protein		-2.94779			7.36499	-3.35629
TMW22103_GLP34_05550	BMC domain-containing protein	2.09832		2.67586			-4.64512
TMW22103_GLP34_05560	BMC domain-containing protein						-3.15399
TMW22103_GLP34_11515	BON domain-containing protein						2.53665
TMW22103_GLP34_01370	Trm112 family protein				4.47245	-4.58289
TMW22103_GLP34_05070	ATP-binding cassette domain-containing protein		3.02025	-3.31959		-4.17157	4.72199
TMW22103_GLP34_16690	ATP-binding cassette domain-containing protein					-2.25034
TMW22103_GLP34_15760	CBS domain-containing protein		-2.49952			4.48603	-4.70961
TMW22103_GLP34_13575	GGGtGRT protein					3.17677
TMW22103_GLP34_10705	HTH domain-containing protein	2.1425				-3.08387
TMW22103_GLP34_17820	Ig-like domain-containing protein					2.85937
TMW22103_GLP34_08995	SCP2 domain-containing protein		-4.53419			2.35867	2.6017
TMW22103_GLP34_08775	SsrA-binding protein SmpB	-4.43332	-3.85988
TMW22103_GLP34_11915	Tat pathway signal protein				2.23917	-2.8789
TMW22103_GLP34_11290	TetR family transcriptional regulator			-2.7068
TMW22103_GLP34_19565	Rsd/AlgQ family anti-sigma factor						-4.43086
TMW22103_GLP34_14760	RNA-binding protein					2.6126	-2.09511
TMW22103_GLP34_05880	PrkA family serine protein kinase					5.43331	-5.91794
TMW22103_GLP34_01825	phosphotransferase					4.14521	-3.81308
TMW22103_GLP34_04455	phasin family protein				-2.43938
TMW22103_GLP34_03655	nuclear transport factor 2 family protein						-2.52032
TMW22103_GLP34_02895	NAD-dependent protein deacylase		2.74928		-3.55078
TMW22103_GLP34_07390	NAD(P)H-binding protein			4.58601		5.01867
TMW22103_GLP34_01140	methylated-DNA--[protein]-cysteine S-methyltransferase						-3.09142
TMW22103_GLP34_12825	metallophosphoesterase					2.04914
TMW22103_GLP34_19125	LysM peptidoglycan-binding domain-containing protein		-2.01508
TMW22103_GLP34_05300	M20/M25/M40 family metallo-hydrolase		-2.23078			4.68929
TMW22103_GLP34_20085	insulinase family protein						-2.674
TMW22103_GLP34_01555	iron-sulfur cluster-binding protein					2.06193
TMW22103_GLP34_02445	L,D-transpeptidase family protein					2.3971
TMW22103_GLP34_09955	glycosyltransferase				-2.55578	3.73211
TMW22103_GLP34_02270	GNAT family N-acetyltransferase				-2.13383
TMW22103_GLP34_11305	extracellular solute-binding protein					-5.38889
TMW22103_GLP34_16815	DeoR family transcriptional regulator					-2.14832	2.3678
TMW22103_GLP34_13290	cystatin						-3.55505
TMW22103_GLP34_20835	DEAD/DEAH box helicase		-2.99255		2.54315
TMW22103_GLP34_12675	agglutination protein						-5.08083
TMW22103_GLP34_15640	AAA family ATPase					2.98666	-3.82561
TMW22103_GLP34_08060	ABC-F family ATPase				2.34039
TMW22103_GLP34_07600	AAA domain-containing protein	-2.26902	-2.23633
TMW22103_GLP34_06295	ATP-dependent Clp protease adapter ClpS		2.90989
TMW22103_GLP34_09290	autonomous glycyl radical cofactor GrcA		-2.03404			4.05828
TMW22103_GLP34_10145	ArsC family reductase						-2.65591
TMW22103_GLP34_00630	alpha-L-glutamate ligase-like protein				-2.13419		2.68394

## Sheet: Pp TMW 2.2134
Table S2.4. Complete list of proteins differentially accumulated between conditions for P. phosphoreum TMW 2.2134 strain. Proteins that were detected as differentially accumulated between conditions for the strain are listed together with ORF identification, annotation, and the calculated protein fold-changes.
ORF_ID	Annotation	Air_N2	O2/N2_N2	Air_O2/N2	N2_N2/CO2	N2/CO2_O2/CO2/N2	O2/CO2/N2_O2/CO2
	Respiratory chain
TMW22134_GLP25_03400	NADH dehydrogenase (quinone) subunit D				3.00531		-2.81188
TMW22134_GLP25_00205	NADH-quinone oxidoreductase subunit NuoB		-2.03372			4.44463	-3.29692
TMW22134_GLP25_03410	NADH-quinone oxidoreductase subunit NuoF						-3.14215
TMW22134_GLP25_02100	F0F1 ATP synthase subunit B	-2.27528	-2.35512
TMW22134_GLP25_02105	F0F1 ATP synthase subunit delta		-2.01103
TMW22134_GLP25_15500	c-type cytochrome						-2.90026
TMW22134_GLP25_04360	c-type cytochrome biogenesis protein CcmI						-2.33099
TMW22134_GLP25_05530	pentaheme c-type cytochrome TorC	-2.52044	-3.61619			3.11641	-2.26321
TMW22134_GLP25_07055	pentaheme c-type cytochrome TorC		-2.27692
	Oxidoreductases
TMW22134_GLP25_12995	LLM class flavin-dependent oxidoreductase	2.97928	2.43629				-3.56125
TMW22134_GLP25_13005	LLM class flavin-dependent oxidoreductase	4.14828	4.41479			-4.44412	-2.86301
TMW22134_GLP25_13000	LLM class flavin-dependent oxidoreductase					-3.52987	-2.82488
TMW22134_GLP25_06235	NAD(P)H nitroreductase		2.1239
TMW22134_GLP25_19075	NAD(P)H-flavin reductase					-2.00519
TMW22134_GLP25_09945	NADPH-dependent FMN reductase						-2.40342
TMW22134_GLP25_01515	nitroreductase family protein				4.27601
TMW22134_GLP25_01230	oxidoreductase				-2.37573
TMW22134_GLP25_08675	SDR family NAD(P)-dependent oxidoreductase		2.67813			-4.13267
TMW22134_GLP25_07660	SDR family oxidoreductase		5.55596	-5.06353		-4.60092
TMW22134_GLP25_02310	FAD-dependent oxidoreductase					-2.80114
TMW22134_GLP25_11670	ferredoxin--NADP(+) reductase		2.26034
	Riboflavin metabolism
TMW22134_GLP25_03385	acid phosphatase AphA						-2.30308
TMW22134_GLP25_10265	FAD:protein FMN transferase		-2.40305
	Heme tansport
TMW22134_GLP25_19855	radical SAM family heme chaperone HemW						4.47312
TMW22134_GLP25_06970	heme utilization protein HutZ		2.99826
	Alternative electron acceptors
TMW22134_GLP25_18845	assimilatory sulfite reductase (NADPH) flavoprotein subunit				3.06669	-2.66033
TMW22134_GLP25_18840	assimilatory sulfite reductase (NADPH) hemoprotein subunit						-7.30181
TMW22134_GLP25_18790	sulfate adenylyltransferase subunit CysD				2.90417		-2.14727
TMW22134_GLP25_18785	sulfate adenylyltransferase subunit CysN				3.46194	-2.80456
TMW22134_GLP25_06685	sulfurtransferase TusE					-6.11871	7.06656
TMW22134_GLP25_12970	hydroxylamine reductase	-5.63805	-5.00229		4.78442
TMW22134_GLP25_19510	nitrite reductase large subunit					5.78689	-3.09845
TMW22134_GLP25_19505	nitrite reductase small subunit NirD				-2.75282
TMW22134_GLP25_03860	periplasmic nitrate reductase electron transfer subunit					3.82891	-2.23232
TMW22134_GLP25_03855	periplasmic nitrate reductase subunit alpha					3.28151
TMW22134_GLP25_05505	TMAO reductase system periplasmic protein TorT	-2.15555
	Alternative electron donors
TMW22134_GLP25_17125	formate C-acetyltransferase	-2.21333	-2.12272
TMW22134_GLP25_09065	formate dehydrogenase accessory sulfurtransferase FdhD					-2.84381
TMW22134_GLP25_00225	formate dehydrogenase subunit alpha					5.62668	-3.77162
TMW22134_GLP25_16450	formate dehydrogenase subunit beta		-2.34467			2.07758
TMW22134_GLP25_16445	formate dehydrogenase-N subunit alpha					2.04255
TMW22134_GLP25_00210	formate hydrogenlyase maturation protein HycH		-2.04013
TMW22134_GLP25_07035	hydrogenase 2 large subunit					2.08429
TMW22134_GLP25_00195	hydrogenase large subunit		-2.21994			5.75548	-3.67616
TMW22134_GLP25_00215	hydrogenase maturation peptidase HycI					3.77542
TMW22134_GLP25_00255	hydrogenase nickel incorporation protein HypB					4.29762	-3.70449
TMW22134_GLP25_07040	hydrogenase small subunit		-2.71962
	Peroxisome/oxidative stress
TMW22134_GLP25_12305	alkyl hydroperoxide reductase subunit C					-2.59934
TMW22134_GLP25_12310	alkyl hydroperoxide reductase subunit F					-2.57709
TMW22134_GLP25_13575	thiol peroxidase		2.48911			-3.73255
TMW22134_GLP25_18945	NO-inducible flavohemoprotein	-3.39712		-2.26275	2.28877
	Cellular stress
TMW22134_GLP25_12135	DNA starvation/stationary phase protection protein		2.28987	-2.31847		-3.13388
TMW22134_GLP25_13170	DNA starvation/stationary phase protection protein			-2.30972
TMW22134_GLP25_05950	cold shock domain-containing protein CspD		2.98971
TMW22134_GLP25_18880	cold-shock protein	2.49587
TMW22134_GLP25_03015	copper resistance protein NlpE	-2.90258			3.49679	-3.37105
TMW22134_GLP25_17920	carbonic anhydrase					-4.52829
TMW22134_GLP25_11690	periplasmic heavy metal sensor					-2.8277	2.42747
TMW22134_GLP25_08885	TerB family tellurite resistance protein					-2.13925
	Glutathione metabolism
TMW22134_GLP25_07155	bifunctional glutathionylspermidine amidase/synthase	4.01258	3.79239		-5.83551
	Metal/ion transport
TMW22134_GLP25_09035	tungsten ABC transporter substrate-binding protein	4.06263	2.99828		2.67017	-5.31239
TMW22134_GLP25_18450	zinc chelation protein SecC						-4.7489
	Amino acids transport
TMW22134_GLP25_19155	dipeptide ABC transporter ATP-binding protein	2.08206
	Unspecific transports
TMW22134_GLP25_03485	ABC transporter substrate-binding protein	4.95334	5.1638			-5.54311
TMW22134_GLP25_02950	ABC transporter substrate-binding protein						-3.51052
TMW22134_GLP25_19150	ABC transporter substrate-binding protein;ABC transporter substrate-binding protein	3.6497	3.56771		2.84187	-3.10127	-3.8064
TMW22134_GLP25_14250	translocation/assembly module TamB					2.12231	-2.52646
TMW22134_GLP25_17305	transporter substrate-binding domain-containing protein					-2.02608
TMW22134_GLP25_14135	extracellular solute-binding protein	6.49064	6.12619			-6.84299
TMW22134_GLP25_09115	extracellular solute-binding protein				-2.37703
TMW22134_GLP25_02305	extracellular solute-binding protein					-2.11382
TMW22134_GLP25_13205	sodium/solute symporter				2.6074
	Fe-S clusters
TMW22134_GLP25_07695	Fe-S cluster assembly ATPase SufC			-2.25135		-2.91129
TMW22134_GLP25_07690	Fe-S cluster assembly protein SufB			-2.16244		-2.85339	2.31693
TMW22134_GLP25_16280	Fe-S cluster assembly transcriptional regulator IscR	2.0615	3.23439			-2.36194
TMW22134_GLP25_07685	iron-sulfur cluster assembly accessory protein			-3.08689		-3.02657
	Pyruvate metabolism
TMW22134_GLP25_15705	iron-containing alcohol dehydrogenase			-3.58985
TMW22134_GLP25_05250	iron-containing alcohol dehydrogenase					3.26744
TMW22134_GLP25_01740	alcohol dehydrogenase AdhP	-2.89766		-3.00647		-3.02296	2.71423
TMW22134_GLP25_13540	aldehyde dehydrogenase family protein	3.3886	2.43735				-2.292
TMW22134_GLP25_08550	phosphoenolpyruvate synthase						-2.22009
TMW22134_GLP25_02180	oxaloacetate-decarboxylating malate dehydrogenase						-4.70036
TMW22134_GLP25_05090	bifunctional acetaldehyde-CoA/alcohol dehydrogenase					2.17154
TMW22134_GLP25_01935	alpha-keto acid decarboxylase family protein					-2.06291
	Fermentation
TMW22134_GLP25_05620	2-hydroxyacid dehydrogenase		2.17656
	Lipoic acid
TMW22134_GLP25_18620	lipoyl(octanoyl) transferase LipB			-2.31134
	TCA cycle
TMW22134_GLP25_04835	citrate synthase						-2.3141
TMW22134_GLP25_12740	bifunctional isocitrate dehydrogenase kinase/phosphatase						-2.34299
TMW22134_GLP25_14110	bifunctional aconitate hydratase 2/2-methylisocitrate dehydratase						-2.17567
	Glyoxylate cycle
TMW22134_GLP25_16325	isocitrate lyase	2.37484					-3.16016
TMW22134_GLP25_16330	malate synthase A		3.12301				-3.86571
TMW22134_GLP25_02250	bifunctional 4-hydroxy-2-oxoglutarate aldolase/2-dehydro-3-deoxy-phosphogluconate aldolase				3.49019		-5.39876
	Glycolysis/gluconeogenesis
TMW22134_GLP25_08775	2,3-diphosphoglycerate-dependent phosphoglycerate mutase	2.08987	2.77772			-2.45533
	Sugar metabolism
TMW22134_GLP25_02185	D-ribose pyranase	-3.68	-2.87566
TMW22134_GLP25_02200	ribokinase	-2.00558
TMW22134_GLP25_03215	phospho-sugar mutase	2.26238	3.38349			-3.13122
TMW22134_GLP25_18170	sugar transferase	-2.13669	-2.68079
TMW22134_GLP25_06745	beta-galactosidase subunit alpha						-2.97454
TMW22134_GLP25_01670	galactose/glucose ABC transporter substrate-binding protein MglB	3.06543	4.5909
TMW22134_GLP25_12895	phosphoglucomutase/phosphomannomutase family protein				5.27806	-5.34194
	Starch/glycogen and maltose metabolism
TMW22134_GLP25_02900	amidohydrolase family protein		-3.8955		4.2898
TMW22134_GLP25_19260	amidohydrolase family protein		2.23826				-3.31012
TMW22134_GLP25_00675	amidohydrolase family protein						-2.51804
	Fatty acid biosynthesis
TMW22134_GLP25_17810	acetyl-CoA carboxylase biotin carboxyl carrier protein	-2.90962		-2.45214
	Fatty acid degradation
TMW22134_GLP25_04395	fatty acid oxidation complex subunit alpha FadJ						-5.65537
TMW22134_GLP25_04390	acetyl-CoA C-acyltransferase FadI	4.64218	3.93947				-5.92074
	Glycerophospholipid metabolism
TMW22134_GLP25_13365	glycerol kinase						-2.06786
TMW22134_GLP25_12040	glycerol-3-phosphate dehydrogenase					-2.45608
TMW22134_GLP25_12050	glycerol-3-phosphate transporter		-2.9302
TMW22134_GLP25_00940	glycerophosphoryl diester phosphodiesterase					-2.0698
TMW22134_GLP25_18320	anaerobic glycerol-3-phosphate dehydrogenase subunit C		-2.21263				-2.91417
TMW22134_GLP25_14595	1-acylglycerol-3-phosphate O-acyltransferase	-2.12186	-2.56439
	Motility and chemotaxis
	Choline degradation (anaerobic)
	Production of H2
	Amino sugar and nucleotide sugar metabolism
TMW22134_GLP25_13210	N-acetylmannosamine kinase	-4.65641	-4.50657
TMW22134_GLP25_13215	putative N-acetylmannosamine-6-phosphate 2-epimerase	-2.2355	-2.009				2.47615
	Nucleosides and nucleotides
TMW22134_GLP25_03595	phosphoribosylformylglycinamidine synthase						-2.72574
TMW22134_GLP25_16905	bifunctional UDP-sugar hydrolase/5'-nucleotidase						-2.23132
TMW22134_GLP25_03295	anaerobic ribonucleoside-triphosphate reductase					3.03406
	Cell envelope/membrane
TMW22134_GLP25_14360	LPS assembly protein LptD					2.02706
TMW22134_GLP25_09240	TolC family outer membrane protein		-2.86332
TMW22134_GLP25_07235	peptidoglycan DD-metalloendopeptidase family protein					-2.25444
TMW22134_GLP25_07740	peptidoglycan-binding protein LysM						-2.32079
TMW22134_GLP25_18155	polysaccharide biosynthesis protein		-2.30233
TMW22134_GLP25_10935	lipopolysaccharide assembly protein LapB		-3.36136		3.7842
	Sulfur metabolism
TMW22134_GLP25_18845	assimilatory sulfite reductase (NADPH) flavoprotein subunit				3.06669	-2.66033
TMW22134_GLP25_18840	assimilatory sulfite reductase (NADPH) hemoprotein subunit						-7.30181
TMW22134_GLP25_18790	sulfate adenylyltransferase subunit CysD				2.90417		-2.14727
TMW22134_GLP25_18785	sulfate adenylyltransferase subunit CysN				3.46194	-2.80456
TMW22134_GLP25_06685	sulfurtransferase TusE					-6.11871	7.06656
TMW22134_GLP25_13355	rhodanese-related sulfurtransferase	6.12107	5.60322			-4.70757
	Nitrogen metabolism
TMW22134_GLP25_19510	nitrite reductase large subunit					5.78689	-3.09845
TMW22134_GLP25_19505	nitrite reductase small subunit NirD				-2.75282
TMW22134_GLP25_03860	periplasmic nitrate reductase electron transfer subunit					3.82891	-2.23232
TMW22134_GLP25_03855	periplasmic nitrate reductase subunit alpha					3.28151
TMW22134_GLP25_14125	P-II family nitrogen regulator	2.50547	4.39531
	Peptidases/proteases
TMW22134_GLP25_12440	U32 family peptidase	-3.44338				3.12743
TMW22134_GLP25_05540	U32 family peptidase		-4.25581	2.22985		3.27456
TMW22134_GLP25_12435	U32 family peptidase		-4.07472			4.19679
	Amino acid metabolism
	Valine, leucine and isoleucine biosynthesis
TMW22134_GLP25_17475	acetolactate synthase 2 catalytic subunit						-2.64706
	Valine, leucine and isoleucine degradation
TMW22134_GLP25_04390	acetyl-CoA C-acyltransferase FadI	4.64218	3.93947				-5.92074
	Metionine degradation
	Aspartate metabolism
	Glycine metabolism
TMW22134_GLP25_09370	glycine cleavage system aminomethyltransferase GcvT						-2.19275
TMW22134_GLP25_09365	glycine cleavage system protein GcvH						-2.32017
	Methionine biosynthesis
TMW22134_GLP25_13605	methionine synthase						-2.39579
	Cysteine and methionine metabolism
TMW22134_GLP25_16070	S-ribosylhomocysteine lyase						-2.14671
	Arginine biosynthesis
TMW22134_GLP25_11580	N-acetyl-gamma-glutamyl-phosphate reductase	2.54437		2.70054			-4.09194
TMW22134_GLP25_11575	acetylglutamate kinase			2.02418			-3.04712
TMW22134_GLP25_11565	argininosuccinate lyase						-2.58819
TMW22134_GLP25_11570	argininosuccinate synthase						-2.678
	Arginine degradation and urea cycle
TMW22134_GLP25_13315	biosynthetic arginine decarboxylase				2.94396
	Arginine and proline metabolism
TMW22134_GLP25_01960	bifunctional proline dehydrogenase/L-glutamate gamma-semialdehyde dehydrogenase PutA						-3.1144
TMW22134_GLP25_11470	arginine N-succinyltransferase		-2.57069
	Alanine, aspartate and glutamate metabolism
TMW22134_GLP25_14620	aspartate carbamoyltransferase						-2.15623
TMW22134_GLP25_14615	aspartate carbamoyltransferase regulatory subunit						-2.48663
TMW22134_GLP25_06155	aspartate-semialdehyde dehydrogenase						-2.51121
TMW22134_GLP25_12770	glutamate synthase large subunit	3.35647	3.17327		2.15169
TMW22134_GLP25_01960	bifunctional proline dehydrogenase/L-glutamate gamma-semialdehyde dehydrogenase PutA						-3.1144
	Glycine, serine and threonine metabolism
TMW22134_GLP25_08775	2,3-diphosphoglycerate-dependent phosphoglycerate mutase	2.08987	2.77772			-2.45533
TMW22134_GLP25_17455	threonine ammonia-lyase, biosynthetic						-2.34614
TMW22134_GLP25_12725	threonine synthase						-2.04545
TMW22134_GLP25_12360	phosphoserine phosphatase						-3.20235
TMW22134_GLP25_11195	L-threonine dehydrogenase		-2.28713			4.04479	-3.21518
TMW22134_GLP25_09360	aminomethyl-transferring glycine dehydrogenase						-2.0879
	Tyrosine metabolism
TMW22134_GLP25_06805	5-carboxymethyl-2-hydroxymuconate isomerase		2.58992
	Lysine degradation
TMW22134_GLP25_14730	lysine decarboxylase					2.51224
	Selenocysteine metabolism
TMW22134_GLP25_00170	L-seryl-tRNA(Sec) selenium transferase					4.5709	-3.42035
	Phenylalanine, tyrosine and tryptophan biosynthesis
TMW22134_GLP25_11140	tryptophan synthase subunit alpha						-2.68628
TMW22134_GLP25_11135	tryptophan synthase subunit beta						-2.3447
TMW22134_GLP25_11130	bifunctional indole-3-glycerol-phosphate synthase TrpC/phosphoribosylanthranilate isomerase TrpF						-2.57643
	Biosynthesis of cofactors
TMW22134_GLP25_15305	thiazole synthase				2.29306		-3.23656
TMW22134_GLP25_12030	chorismate lyase					-2.69233
TMW22134_GLP25_09020	molybdenum cofactor guanylyltransferase MobA					-3.04328
TMW22134_GLP25_19085	4-hydroxy-3-polyprenylbenzoate decarboxylase		2.10872			-2.4446	2.00278
	Quorum sensing/two-component systems
TMW22134_GLP25_12495	preprotein translocase subunit SecG				2.76444
TMW22134_GLP25_16690	bifunctional uridylyltransferase/uridylyl-removing protein GlnD					2.21914	-2.73911
TMW22134_GLP25_13010	activated long-chain acyl hydrolase LuxD	3.8073	2.35922
TMW22134_GLP25_13015	acyl-CoA reductase	3.26184	3.65377				-2.52343
	Ribosomal proteins
TMW22134_GLP25_05760	50S ribosomal protein L32		5.08826	-3.21724
TMW22134_GLP25_08020	50S ribosomal protein L35		-2.63551	2.01499
TMW22134_GLP25_13800	ribosome hibernation promoting factor						-2.32195
TMW22134_GLP25_11365	30S ribosomal protein S12		-2.65928		2.23829
TMW22134_GLP25_09725	HPF/RaiA family ribosome-associated protein					-2.12708
	RNA/DNA
TMW22134_GLP25_18990	DNA mismatch repair endonuclease MutL					3.19527	-2.26774
TMW22134_GLP25_19750	DNA topoisomerase III				2.25612	-4.59222	3.66175
TMW22134_GLP25_06220	DNA topoisomerase III					2.41354
TMW22134_GLP25_17780	DNA-binding transcriptional regulator Fis					-2.24865
TMW22134_GLP25_06065	excinuclease ABC subunit UvrB						-2.02909
TMW22134_GLP25_09795	exodeoxyribonuclease III		-2.18678
TMW22134_GLP25_03085	restriction endonuclease						-2.42709
TMW22134_GLP25_20340	restriction endonuclease subunit S					2.24769
TMW22134_GLP25_17875	molecular chaperone GroEL		-3.49189		3.338
	Resistance
	Proteins not assigned to pathway
TMW22134_GLP25_09080	(Fe-S)-binding protein	2.12769			2.91299	-3.78226
TMW22134_GLP25_00180	4Fe-4S dicluster domain-containing protein	-2.99902	-4.10899			4.46192
TMW22134_GLP25_00220	4Fe-4S dicluster domain-containing protein	-2.46514	-3.42671			7.85359	-3.27225
TMW22134_GLP25_00200	4Fe-4S dicluster domain-containing protein	-2.34928	-2.97817			4.82777
TMW22134_GLP25_09100	4Fe-4S dicluster domain-containing protein				4.31453	-2.55467
TMW22134_GLP25_14145	ATP-binding cassette domain-containing protein	2.19959				-2.76954
TMW22134_GLP25_03475	ATP-binding cassette domain-containing protein		3.86703
TMW22134_GLP25_17315	ATP-binding cassette domain-containing protein					-2.29976
TMW22134_GLP25_13880	DUF1043 family protein	-2.37691	-2.2656			2.22267
TMW22134_GLP25_14705	DUF1045 domain-containing protein						-2.75493
TMW22134_GLP25_01945	DUF1800 family protein		-3.76506			2.96071
TMW22134_GLP25_02740	DUF2999 family protein			-2.04193	-2.65967
TMW22134_GLP25_05360	DUF3108 domain-containing protein				2.08908
TMW22134_GLP25_04495	DUF4209 domain-containing protein					2.51071
TMW22134_GLP25_02195	DUF4432 family protein	-3.65425	-3.40576
TMW22134_GLP25_10200	DUF465 domain-containing protein						-2.49593
TMW22134_GLP25_12175	hypothetical protein	-4.82891			2.68201
TMW22134_GLP25_05210	hypothetical protein	-2.24588
TMW22134_GLP25_02675	hypothetical protein	-2.11201
TMW22134_GLP25_01660	hypothetical protein	2.09122					-2.34417
TMW22134_GLP25_09505	hypothetical protein		-3.32046
TMW22134_GLP25_07100	hypothetical protein		-2.2182			3.09414
TMW22134_GLP25_19935	hypothetical protein		-2.09755
TMW22134_GLP25_14120	hypothetical protein		2.11		-3.15829
TMW22134_GLP25_03075	hypothetical protein		2.57682		-2.1623
TMW22134_GLP25_15380	hypothetical protein		3.15636
TMW22134_GLP25_07755	hypothetical protein			-2.7655
TMW22134_GLP25_10370	hypothetical protein			3.60439
TMW22134_GLP25_09935	hypothetical protein				-2.28391
TMW22134_GLP25_20050	hypothetical protein				2.4509		-4.67233
TMW22134_GLP25_01890	hypothetical protein				2.52824
TMW22134_GLP25_19725	hypothetical protein					-6.79316	7.52397
TMW22134_GLP25_15040	hypothetical protein					-5.05519	3.58577
TMW22134_GLP25_02725	hypothetical protein					3.46223
TMW22134_GLP25_02735	hypothetical protein						-3.12555
TMW22134_GLP25_17500	hypothetical protein						-2.59652
TMW22134_GLP25_20040	hypothetical protein						-2.57091
TMW22134_GLP25_13020	hypothetical protein						-2.52173
TMW22134_GLP25_07135	hypothetical protein						-2.41174
TMW22134_GLP25_09250	hypothetical protein						-2.34366
TMW22134_GLP25_10730	hypothetical protein						-2.14718
TMW22134_GLP25_02790	hypothetical protein						2.15179
TMW22134_GLP25_10050	type I-F CRISPR-associated endoribonuclease Cas6/Csy4	2.14088
TMW22134_GLP25_06350	YcgN family cysteine cluster protein		-2.69389
TMW22134_GLP25_13200	YhcH/YjgK/YiaL family protein	-2.02603
TMW22134_GLP25_18890	YjbQ family protein		2.24041
TMW22134_GLP25_13195	YjhT family mutarotase				2.10477		4.0681
TMW22134_GLP25_08830	YjjI family glycine radical enzyme						-3.37941
TMW22134_GLP25_14965	YoaH family protein		2.47508		-2.45589		-2.55503
TMW22134_GLP25_14825	YwbE family protein;YwbE family protein		-2.79866	4.06522
TMW22134_GLP25_07095	GGGtGRT protein					2.56997
TMW22134_GLP25_07400	helix-turn-helix domain-containing protein	-2.05078
TMW22134_GLP25_20185	helix-turn-helix domain-containing protein		-2.81093
TMW22134_GLP25_12315	helix-turn-helix domain-containing protein					3.34016
TMW22134_GLP25_01445	DEAD/DEAH box helicase		-2.31459
TMW22134_GLP25_17440	DeoR family transcriptional regulator					-3.03143
TMW22134_GLP25_03810	NUDIX domain-containing protein					-2.63534
TMW22134_GLP25_02255	DJ-1 family protein						-2.61779
TMW22134_GLP25_09375	M20/M25/M40 family metallo-hydrolase					6.14095	-4.11765
TMW22134_GLP25_10505	MarR family transcriptional regulator		-3.43542
TMW22134_GLP25_01325	NAD(P)-binding protein		-2.82105	2.00564
TMW22134_GLP25_06910	NAD(P)-binding protein						-5.40912
TMW22134_GLP25_00025	NAD(P)H-binding protein					3.57882
TMW22134_GLP25_12250	SsrA-binding protein SmpB		-4.40138
TMW22134_GLP25_19715	StbB					-2.37132	3.56132
TMW22134_GLP25_05810	AsmA family protein						-2.71481
TMW22134_GLP25_11110	PHP domain-containing protein				-3.52548
TMW22134_GLP25_16385	autotransporter domain-containing protein						2.1631
TMW22134_GLP25_02035	AMP-binding protein					2.42117	-2.3482
TMW22134_GLP25_07410	agglutination protein						-4.63818
TMW22134_GLP25_05855	addiction module toxin RelE		-2.37756
TMW22134_GLP25_14365	co-chaperone DjlA		-2.21482
TMW22134_GLP25_02625	FAD-binding protein		-4.49526	5.19115	3.11316		-4.01781
TMW22134_GLP25_04775	family 20 glycosylhydrolase		2.08706		-2.76719
TMW22134_GLP25_08325	catabolite repressor/activator	2.5223
TMW22134_GLP25_15155	DUF1722 domain-containing protein					2.52521
TMW22134_GLP25_05610	CBS domain-containing protein						-2.20685
TMW22134_GLP25_03380	thioredoxin domain-containing protein	-2.06453
TMW22134_GLP25_07725	thermolabile hemolysin	3.62878
TMW22134_GLP25_17695	Rsd/AlgQ family anti-sigma factor						-2.81943
TMW22134_GLP25_05590	response regulator		2.85145
TMW22134_GLP25_18545	rRNA maturation RNase YbeY					-3.50644
TMW22134_GLP25_03040	tRNA (pseudouridine(54)-N(1))-methyltransferase TrmY					4.13602	-3.35135
TMW22134_GLP25_19890	PilT/PilU family type 4a pilus ATPase					2.49176
TMW22134_GLP25_06290	PrkA family serine protein kinase					2.09869	-2.73994
TMW22134_GLP25_08000	phosphotransferase					2.24988	-3.01217
TMW22134_GLP25_20325	nucleotidyltransferase				-2.21814
TMW22134_GLP25_09110	NAD-dependent protein deacylase				-3.14911
TMW22134_GLP25_04650	conjugal transfer protein TraR					2.65312
TMW22134_GLP25_12420	GNAT family N-acetyltransferase					-4.11226
TMW22134_GLP25_16055	insulinase family protein						-2.72759
TMW22134_GLP25_17890	elongation factor P						2.00634
TMW22134_GLP25_10720	FKBP-type peptidyl-prolyl cis-trans isomerase	-2.57702
TMW22134_GLP25_03415	2Fe-2S iron-sulfur cluster binding domain-containing protein					3.49947	-3.22423
TMW22134_GLP25_08935	haloacid dehalogenase type II					2.87368	-2.23568
TMW22134_GLP25_14745	lysine--tRNA ligase		-2.09604
TMW22134_GLP25_05105	alpha-L-glutamate ligase-like protein					2.25164
TMW22134_GLP25_12720	autonomous glycyl radical cofactor GrcA					2.55081
