# Supplementary material for: Impact of Modified Atmospheres on Growth and Metabolism of Meat-Spoilage Relevant Photobacterium spp. as Predicted by Comparative Proteomics
Source: Front Microbiol. 2022 Jun 2;13:866629. doi: 10.3389/fmicb.2022.866629 (PMC9201721; doi:10.3389/fmicb.2022.866629)
Supplement: Supplementary file 3 [file Table_3.XLSX]

## Sheet: Pcarnosum_TMW22021
Protein IDs	Majority protein IDs	Peptide counts (all)	Peptide counts (razor+unique)	Peptide counts (unique)	Fasta headers	Number of proteins	Peptides	Razor + unique peptides	Unique peptides	Peptides air_1	Peptides air_2	Peptides air_3	Peptides N2_1	Peptides N2_2	Peptides N2_3	Peptides N2/CO2_1	Peptides N2/CO2_2	Peptides N2/CO2_3	Peptides _O2/CO2/N2_1	Peptides _O2/CO2/N2_2	Peptides _O2/CO2/N2_3	Peptides O2/N2_1	Peptides O2/N2_2	Peptides O2/N2_3	Razor + unique peptides air_1	Razor + unique peptides air_2	Razor + unique peptides air_3	Razor + unique peptides N2_1	Razor + unique peptides N2_2	Razor + unique peptides N2_3	Razor + unique peptides N2/CO2_1	Razor + unique peptides N2/CO2_2	Razor + unique peptides N2/CO2_3	Razor + unique peptides O2/CO2/N2_1	Razor + unique peptides O2/CO2/N2_2	Razor + unique peptides O2/CO2/N2_3	Razor + unique peptides O2/N2_1	Razor + unique peptides O2/N2_2	Razor + unique peptides O2/N2_3	Unique peptides air_1	Unique peptides air_2	Unique peptides air_3	Unique peptides N2_1	Unique peptides N2_2	Unique peptides N2_3	Unique peptides N2/CO2_1	Unique peptides N2/CO2_2	Unique peptides N2/CO2_3	Unique peptides O2/CO2/N2_1
CON__A2I7N1;CON__A2I7N0	CON__A2I7N1;CON__A2I7N0	3;3	3;3	2;2	;	2	3	3	2	0	1	1	0	0	0	1	2	0	1	1	1	1	1	1	0	1	1	0	0	0	1	2	0	1	1	1	1	1	1	0	1	1	0	0	0	1	1	0	1
CON__ENSEMBL:ENSBTAP00000006074	CON__ENSEMBL:ENSBTAP00000006074	5	5	5		1	5	5	5	0	0	0	0	0	0	0	0	0	1	0	0	0	0	0	0	0	0	0	0	0	0	0	0	1	0	0	0	0	0	0	0	0	0	0	0	0	0	0	1
CON__ENSEMBL:ENSBTAP00000025008	CON__ENSEMBL:ENSBTAP00000025008	3	3	3		1	3	3	3	0	0	0	0	0	0	0	0	0	0	0	0	0	0	0	0	0	0	0	0	0	0	0	0	0	0	0	0	0	0	0	0	0	0	0	0	0	0	0	0
CON__ENSEMBL:ENSBTAP00000031900	CON__ENSEMBL:ENSBTAP00000031900	2	2	2		1	2	2	2	1	1	1	1	1	1	1	1	1	1	1	1	1	1	1	1	1	1	1	1	1	1	1	1	1	1	1	1	1	1	1	1	1	1	1	1	1	1	1	1
CON__P00761	CON__P00761	10	10	10		1	10	10	10	10	9	9	9	9	9	9	7	7	9	9	9	9	9	9	10	9	9	9	9	9	9	7	7	9	9	9	9	9	9	10	9	9	9	9	9	9	7	7	9
CON__P01966	CON__P01966	2	2	2		1	2	2	2	0	0	0	0	0	0	0	0	0	0	0	0	0	0	0	0	0	0	0	0	0	0	0	0	0	0	0	0	0	0	0	0	0	0	0	0	0	0	0	0
CON__P02533;CON__Q6IFX2;CON__Q61782	CON__P02533	10;3;2	8;2;2	1;0;0		3	10	8	1	3	3	7	3	2	2	2	1	2	2	2	4	4	1	2	1	1	5	1	0	0	0	0	0	0	1	2	3	0	0	0	0	1	0	0	0	0	0	0	0
CON__P02662	CON__P02662	9	9	9		1	9	9	9	7	6	8	6	8	6	8	7	8	5	8	5	6	4	5	7	6	8	6	8	6	8	7	8	5	8	5	6	4	5	7	6	8	6	8	6	8	7	8	5
CON__P02663	CON__P02663	5	5	5		1	5	5	5	2	2	2	1	2	2	2	1	3	3	3	3	3	1	2	2	2	2	1	2	2	2	1	3	3	3	3	3	1	2	2	2	2	1	2	2	2	1	3	3
CON__P02666	CON__P02666	4	4	4		1	4	4	4	1	0	0	1	2	2	1	2	1	3	2	2	1	0	2	1	0	0	1	2	2	1	2	1	3	2	2	1	0	2	1	0	0	1	2	2	1	2	1	3
CON__P02668	CON__P02668	4	4	4		1	4	4	4	2	3	2	3	3	3	3	3	4	4	4	3	3	3	3	2	3	2	3	3	3	3	3	4	4	4	3	3	3	3	2	3	2	3	3	3	3	3	4	4
CON__P02676	CON__P02676	2	2	2		1	2	2	2	0	0	0	0	0	0	0	0	0	0	0	0	0	0	0	0	0	0	0	0	0	0	0	0	0	0	0	0	0	0	0	0	0	0	0	0	0	0	0	0
CON__P02754	CON__P02754	5	5	5		1	5	5	5	1	0	1	1	0	1	1	1	3	2	4	3	1	1	1	1	0	1	1	0	1	1	1	3	2	4	3	1	1	1	1	0	1	1	0	1	1	1	3	2
CON__P02768-1	CON__P02768-1	9	6	6		1	9	6	6	3	2	2	2	2	3	2	3	2	3	3	2	3	4	1	2	1	1	1	1	2	1	1	1	1	1	0	2	1	0	2	1	1	1	1	2	1	1	1	1
CON__P02769	CON__P02769	14	14	11		1	14	14	11	3	5	4	3	3	3	3	5	4	10	10	9	6	7	4	3	5	4	3	3	3	3	5	4	10	10	9	6	7	4	2	4	3	2	2	2	2	3	3	8
CON__P04258	CON__P04258	2	2	2		1	2	2	2	0	0	1	0	1	1	0	0	0	2	1	1	1	0	0	0	0	1	0	1	1	0	0	0	2	1	1	1	0	0	0	0	1	0	1	1	0	0	0	2
CON__P48668;CON__P04259;CON__P02538;CON__H-INV:HIT000292931	CON__P48668;CON__P04259;CON__P02538	9;9;8;2	3;3;2;1	1;1;0;0	;;	4	9	3	1	1	1	2	2	1	2	1	1	1	1	1	1	1	1	4	0	0	1	1	0	0	0	0	0	0	0	0	0	0	2	0	0	0	0	0	0	0	0	0	0
CON__P04264;CON__H-INV:HIT000016045	CON__P04264	27;1	27;1	19;0		2	27	27	19	15	17	22	16	17	18	19	16	18	21	14	12	12	11	13	15	17	22	16	17	18	19	16	18	21	14	12	12	11	13	10	12	16	10	11	11	13	11	12	15
CON__P07477	CON__P07477	1	1	1		1	1	1	1	0	0	0	0	0	0	0	0	0	1	1	1	1	1	1	0	0	0	0	0	0	0	0	0	1	1	1	1	1	1	0	0	0	0	0	0	0	0	0	1
CON__P13645;CON__P02535-1;CON__Q148H6;CON__Q2M2I5;CON__A2A5Y0;CON__Q92764;CON__Q14532;CON__A2AB72;CON__O76015;CON__REFSEQ:XP_986630	CON__P13645	24;6;3;2;1;1;1;1;1;1	24;6;3;2;1;1;1;1;1;1	19;2;0;0;0;0;0;0;0;0		10	24	24	19	16	17	17	11	11	15	15	14	19	15	8	14	7	10	13	16	17	17	11	11	15	15	14	19	15	8	14	7	10	13	12	13	13	8	8	12	11	11	14	11
CON__P28800	CON__P28800	2	2	2		1	2	2	2	0	0	0	1	0	0	1	0	0	1	1	1	0	1	1	0	0	0	1	0	0	1	0	0	1	1	1	0	1	1	0	0	0	1	0	0	1	0	0	1
CON__P34955	CON__P34955	6	6	6		1	6	6	6	1	2	2	1	3	0	0	0	0	4	2	2	2	0	1	1	2	2	1	3	0	0	0	0	4	2	2	2	0	1	1	2	2	1	3	0	0	0	0	4
CON__P35527	CON__P35527	20	20	20		1	20	20	20	12	15	13	11	10	14	14	13	14	14	11	10	9	9	0	12	15	13	11	10	14	14	13	14	14	11	10	9	9	0	12	15	13	11	10	14	14	13	14	14
CON__P35908v2;CON__P35908;CON__Q32MB2	CON__P35908v2;CON__P35908	22;21;2	20;19;2	14;13;0	;	3	22	20	14	9	9	10	8	6	11	9	11	15	6	5	7	4	6	7	7	7	8	6	4	9	7	9	13	4	3	5	2	5	5	5	5	6	4	2	7	5	7	10	2
CON__P41361	CON__P41361	5	5	5		1	5	5	5	0	0	0	0	0	0	2	2	3	1	1	0	4	3	0	0	0	0	0	0	0	2	2	3	1	1	0	4	3	0	0	0	0	0	0	0	2	2	3	1
CON__Q2KJC7	CON__Q2KJC7	2	2	2		1	2	2	2	0	0	0	1	0	0	1	0	0	1	0	1	0	0	0	0	0	0	1	0	0	1	0	0	1	0	1	0	0	0	0	0	0	1	0	0	1	0	0	1
CON__Q3SX09;CON__P02070	CON__Q3SX09	3;1	3;1	3;1		2	3	3	3	0	0	0	0	0	0	0	0	0	0	1	0	0	0	0	0	0	0	0	0	0	0	0	0	0	1	0	0	0	0	0	0	0	0	0	0	0	0	0	0
CON__Q3SX14	CON__Q3SX14	3	3	3		1	3	3	3	0	0	0	0	0	0	0	0	0	0	0	0	0	0	0	0	0	0	0	0	0	0	0	0	0	0	0	0	0	0	0	0	0	0	0	0	0	0	0	0
CON__Q3SX28	CON__Q3SX28	15	15	15		1	15	15	15	0	0	0	0	0	0	0	0	0	0	0	0	0	0	0	0	0	0	0	0	0	0	0	0	0	0	0	0	0	0	0	0	0	0	0	0	0	0	0	0
CON__Q3TTY5	CON__Q3TTY5	5	1	1		1	5	1	1	3	3	3	4	3	3	3	3	3	3	2	3	2	3	3	0	0	0	1	0	0	0	0	0	0	0	0	0	0	0	0	0	0	1	0	0	0	0	0	0
CON__Q3ZBD7	CON__Q3ZBD7	3	2	2		1	3	2	2	1	1	1	1	1	1	1	1	1	1	1	1	1	1	1	0	0	0	0	0	0	0	0	0	0	0	0	0	0	0	0	0	0	0	0	0	0	0	0	0
CON__Q5XQN5;CON__Q922U2	CON__Q5XQN5;CON__Q922U2	10;9	4;3	1;0	;	2	10	4	1	2	2	5	4	4	5	4	2	3	4	3	2	3	2	2	0	0	2	1	1	1	1	0	0	1	1	0	1	0	0	0	0	1	0	0	0	0	0	0	1
CON__Q8VED5	CON__Q8VED5	5	1	0		1	5	1	0	1	1	1	1	1	2	1	1	1	1	1	1	1	1	1	0	0	0	0	0	0	0	0	0	0	0	0	0	0	0	0	0	0	0	0	0	0	0	0	0
CON__REFSEQ:XP_001252647;CON__ENSEMBL:ENSBTAP00000038329;CON__A2I7N3	CON__REFSEQ:XP_001252647;CON__ENSEMBL:ENSBTAP00000038329;CON__A2I7N3	2;1;1	2;1;1	2;1;1	;;	3	2	2	2	2	2	2	2	2	2	2	2	2	2	2	2	2	2	2	2	2	2	2	2	2	2	2	2	2	2	2	2	2	2	2	2	2	2	2	2	2	2	2	2
Photobacterium_carnosum_TMW22021_CIK00_00015	Photobacterium_carnosum_TMW22021_CIK00_00015	16	16	16	Photobacterium_carnosum_TMW22021_CIK00_00015 hypothetical protein	1	16	16	16	7	6	3	8	7	8	6	6	5	8	7	6	5	7	8	7	6	3	8	7	8	6	6	5	8	7	6	5	7	8	7	6	3	8	7	8	6	6	5	8
Photobacterium_carnosum_TMW22021_CIK00_00025	Photobacterium_carnosum_TMW22021_CIK00_00025	7	7	7	Photobacterium_carnosum_TMW22021_CIK00_00025 PTS fructose transporter subunit IIBC	1	7	7	7	2	3	3	5	5	3	5	5	6	3	1	2	2	3	4	2	3	3	5	5	3	5	5	6	3	1	2	2	3	4	2	3	3	5	5	3	5	5	6	3
Photobacterium_carnosum_TMW22021_CIK00_00030	Photobacterium_carnosum_TMW22021_CIK00_00030	8	8	8	Photobacterium_carnosum_TMW22021_CIK00_00030 1-phosphofructokinase	1	8	8	8	8	7	7	8	7	8	6	6	7	6	5	6	5	6	6	8	7	7	8	7	8	6	6	7	6	5	6	5	6	6	8	7	7	8	7	8	6	6	7	6
Photobacterium_carnosum_TMW22021_CIK00_00035	Photobacterium_carnosum_TMW22021_CIK00_00035	15	15	15	Photobacterium_carnosum_TMW22021_CIK00_00035 bifunctional PTS fructose transporter subunit IIA/HPr protein	1	15	15	15	12	10	11	14	12	15	13	13	13	9	10	10	10	10	11	12	10	11	14	12	15	13	13	13	9	10	10	10	10	11	12	10	11	14	12	15	13	13	13	9
Photobacterium_carnosum_TMW22021_CIK00_00040	Photobacterium_carnosum_TMW22021_CIK00_00040	12	12	12	Photobacterium_carnosum_TMW22021_CIK00_00040 DNA-binding transcriptional regulator FruR	1	12	12	12	5	6	7	8	9	9	6	10	7	1	1	1	4	2	3	5	6	7	8	9	9	6	10	7	1	1	1	4	2	3	5	6	7	8	9	9	6	10	7	1
Photobacterium_carnosum_TMW22021_CIK00_00045	Photobacterium_carnosum_TMW22021_CIK00_00045	3	3	3	Photobacterium_carnosum_TMW22021_CIK00_00045 transporter	1	3	3	3	0	0	0	0	0	0	2	1	1	0	0	0	0	0	0	0	0	0	0	0	0	2	1	1	0	0	0	0	0	0	0	0	0	0	0	0	2	1	1	0
Photobacterium_carnosum_TMW22021_CIK00_00050	Photobacterium_carnosum_TMW22021_CIK00_00050	5	3	3	Photobacterium_carnosum_TMW22021_CIK00_00050 cold-shock protein	1	5	3	3	4	4	4	5	4	5	5	5	5	5	4	5	3	5	5	2	2	2	3	2	3	3	3	3	3	2	3	1	3	3	2	2	2	3	2	3	3	3	3	3
Photobacterium_carnosum_TMW22021_CIK00_00060	Photobacterium_carnosum_TMW22021_CIK00_00060	7	7	7	Photobacterium_carnosum_TMW22021_CIK00_00060 phosphoenolpyruvate-utilizing protein	1	7	7	7	6	5	4	6	6	6	4	5	3	3	4	3	6	6	5	6	5	4	6	6	6	4	5	3	3	4	3	6	6	5	6	5	4	6	6	6	4	5	3	3
Photobacterium_carnosum_TMW22021_CIK00_00065	Photobacterium_carnosum_TMW22021_CIK00_00065	19	19	19	Photobacterium_carnosum_TMW22021_CIK00_00065 3-deoxy-7-phosphoheptulonate synthase	1	19	19	19	15	16	15	16	18	17	17	17	16	15	15	14	14	17	16	15	16	15	16	18	17	17	17	16	15	15	14	14	17	16	15	16	15	16	18	17	17	17	16	15
Photobacterium_carnosum_TMW22021_CIK00_00070	Photobacterium_carnosum_TMW22021_CIK00_00070	14	14	14	Photobacterium_carnosum_TMW22021_CIK00_00070 YajQ family cyclic di-GMP-binding protein	1	14	14	14	13	12	12	12	13	13	13	12	12	12	12	12	12	11	10	13	12	12	12	13	13	13	12	12	12	12	12	12	11	10	13	12	12	12	13	13	13	12	12	12
Photobacterium_carnosum_TMW22021_CIK00_00080	Photobacterium_carnosum_TMW22021_CIK00_00080	5	5	5	Photobacterium_carnosum_TMW22021_CIK00_00080 lipid A biosynthesis lauroyl acyltransferase	1	5	5	5	1	1	1	1	1	1	2	1	1	2	2	2	2	2	2	1	1	1	1	1	1	2	1	1	2	2	2	2	2	2	1	1	1	1	1	1	2	1	1	2
Photobacterium_carnosum_TMW22021_CIK00_00090	Photobacterium_carnosum_TMW22021_CIK00_00090	5	5	5	Photobacterium_carnosum_TMW22021_CIK00_00090 HNH endonuclease	1	5	5	5	5	5	4	5	5	4	5	5	4	5	5	5	5	5	4	5	5	4	5	5	4	5	5	4	5	5	5	5	5	4	5	5	4	5	5	4	5	5	4	5
Photobacterium_carnosum_TMW22021_CIK00_00095	Photobacterium_carnosum_TMW22021_CIK00_00095	12	12	12	Photobacterium_carnosum_TMW22021_CIK00_00095 hypothetical protein	1	12	12	12	8	4	4	7	7	5	8	7	6	4	3	3	3	4	3	8	4	4	7	7	5	8	7	6	4	3	3	3	4	3	8	4	4	7	7	5	8	7	6	4
Photobacterium_carnosum_TMW22021_CIK00_00100	Photobacterium_carnosum_TMW22021_CIK00_00100	21	21	21	Photobacterium_carnosum_TMW22021_CIK00_00100 nucleotide-binding protein	1	21	21	21	14	14	12	15	17	15	15	16	17	17	16	17	18	16	16	14	14	12	15	17	15	15	16	17	17	16	17	18	16	16	14	14	12	15	17	15	15	16	17	17
Photobacterium_carnosum_TMW22021_CIK00_00105	Photobacterium_carnosum_TMW22021_CIK00_00105	36	36	36	Photobacterium_carnosum_TMW22021_CIK00_00105 molecular chaperone DnaK	1	36	36	36	21	20	19	20	19	19	12	15	11	14	14	15	16	15	15	21	20	19	20	19	19	12	15	11	14	14	15	16	15	15	21	20	19	20	19	19	12	15	11	14
Photobacterium_carnosum_TMW22021_CIK00_00110	Photobacterium_carnosum_TMW22021_CIK00_00110	6	6	6	Photobacterium_carnosum_TMW22021_CIK00_00110 hypothetical protein	1	6	6	6	5	5	5	6	6	5	6	4	5	5	5	5	5	5	5	5	5	5	6	6	5	6	4	5	5	5	5	5	5	5	5	5	5	6	6	5	6	4	5	5
Photobacterium_carnosum_TMW22021_CIK00_00120	Photobacterium_carnosum_TMW22021_CIK00_00120	5	5	5	Photobacterium_carnosum_TMW22021_CIK00_00120 multidrug ABC transporter ATP-binding protein	1	5	5	5	2	3	2	4	5	4	3	3	1	2	1	1	2	1	3	2	3	2	4	5	4	3	3	1	2	1	1	2	1	3	2	3	2	4	5	4	3	3	1	2
Photobacterium_carnosum_TMW22021_CIK00_00125	Photobacterium_carnosum_TMW22021_CIK00_00125	8	8	8	Photobacterium_carnosum_TMW22021_CIK00_00125 hypothetical protein	1	8	8	8	6	6	6	7	7	8	5	5	5	5	5	5	6	6	4	6	6	6	7	7	8	5	5	5	5	5	5	6	6	4	6	6	6	7	7	8	5	5	5	5
Photobacterium_carnosum_TMW22021_CIK00_00130	Photobacterium_carnosum_TMW22021_CIK00_00130	13	13	13	Photobacterium_carnosum_TMW22021_CIK00_00130 ribonuclease	1	13	13	13	7	6	8	9	9	9	4	6	3	2	0	3	7	6	7	7	6	8	9	9	9	4	6	3	2	0	3	7	6	7	7	6	8	9	9	9	4	6	3	2
Photobacterium_carnosum_TMW22021_CIK00_00145	Photobacterium_carnosum_TMW22021_CIK00_00145	11	11	11	Photobacterium_carnosum_TMW22021_CIK00_00145 hypothetical protein	1	11	11	11	8	7	7	8	8	9	7	8	9	6	6	5	7	6	7	8	7	7	8	8	9	7	8	9	6	6	5	7	6	7	8	7	7	8	8	9	7	8	9	6
Photobacterium_carnosum_TMW22021_CIK00_00155	Photobacterium_carnosum_TMW22021_CIK00_00155	33	33	33	Photobacterium_carnosum_TMW22021_CIK00_00155 Accessory colonization factor AcfD	1	33	33	33	15	17	11	23	19	21	5	5	6	0	0	0	1	0	0	15	17	11	23	19	21	5	5	6	0	0	0	1	0	0	15	17	11	23	19	21	5	5	6	0
Photobacterium_carnosum_TMW22021_CIK00_00200	Photobacterium_carnosum_TMW22021_CIK00_00200	11	11	11	Photobacterium_carnosum_TMW22021_CIK00_00200 molecular chaperone	1	11	11	11	6	5	8	6	5	6	6	6	6	5	4	5	4	3	1	6	5	8	6	5	6	6	6	6	5	4	5	4	3	1	6	5	8	6	5	6	6	6	6	5
Photobacterium_carnosum_TMW22021_CIK00_00205	Photobacterium_carnosum_TMW22021_CIK00_00205	9	9	9	Photobacterium_carnosum_TMW22021_CIK00_00205 peptide permease	1	9	9	9	5	5	5	7	6	7	8	8	8	4	5	6	3	5	4	5	5	5	7	6	7	8	8	8	4	5	6	3	5	4	5	5	5	7	6	7	8	8	8	4
Photobacterium_carnosum_TMW22021_CIK00_00215	Photobacterium_carnosum_TMW22021_CIK00_00215	1	1	1	Photobacterium_carnosum_TMW22021_CIK00_00215 vitamin B12 ABC transporter ATP-binding protein BtuD	1	1	1	1	0	0	0	0	1	0	0	0	0	0	0	0	0	0	0	0	0	0	0	1	0	0	0	0	0	0	0	0	0	0	0	0	0	0	1	0	0	0	0	0
Photobacterium_carnosum_TMW22021_CIK00_00230	Photobacterium_carnosum_TMW22021_CIK00_00230	12	12	12	Photobacterium_carnosum_TMW22021_CIK00_00230 integration host factor subunit alpha	1	12	12	12	9	9	9	10	11	10	12	10	11	7	6	7	7	8	9	9	9	9	10	11	10	12	10	11	7	6	7	7	8	9	9	9	9	10	11	10	12	10	11	7
Photobacterium_carnosum_TMW22021_CIK00_00235	Photobacterium_carnosum_TMW22021_CIK00_00235	43	43	43	Photobacterium_carnosum_TMW22021_CIK00_00235 phenylalanine--tRNA ligase subunit beta	1	43	43	43	35	34	32	37	38	36	38	38	37	35	32	33	30	34	34	35	34	32	37	38	36	38	38	37	35	32	33	30	34	34	35	34	32	37	38	36	38	38	37	35
Photobacterium_carnosum_TMW22021_CIK00_00240	Photobacterium_carnosum_TMW22021_CIK00_00240	21	21	21	Photobacterium_carnosum_TMW22021_CIK00_00240 phenylalanine--tRNA ligase subunit alpha	1	21	21	21	16	18	17	19	18	19	18	18	19	17	15	16	14	19	19	16	18	17	19	18	19	18	18	19	17	15	16	14	19	19	16	18	17	19	18	19	18	18	19	17
Photobacterium_carnosum_TMW22021_CIK00_00255	Photobacterium_carnosum_TMW22021_CIK00_00255	4	4	4	Photobacterium_carnosum_TMW22021_CIK00_00255 GNAT family N-acetyltransferase	1	4	4	4	4	3	0	1	2	0	0	0	0	1	0	1	1	1	2	4	3	0	1	2	0	0	0	0	1	0	1	1	1	2	4	3	0	1	2	0	0	0	0	1
Photobacterium_carnosum_TMW22021_CIK00_00260	Photobacterium_carnosum_TMW22021_CIK00_00260	10	10	10	Photobacterium_carnosum_TMW22021_CIK00_00260 50S ribosomal protein L20	1	10	10	10	10	8	10	10	9	9	9	7	8	10	9	9	9	9	9	10	8	10	10	9	9	9	7	8	10	9	9	9	9	9	10	8	10	10	9	9	9	7	8	10
Photobacterium_carnosum_TMW22021_CIK00_00265	Photobacterium_carnosum_TMW22021_CIK00_00265	2	2	2	Photobacterium_carnosum_TMW22021_CIK00_00265 50S ribosomal protein L35	1	2	2	2	2	2	2	2	2	2	2	2	2	2	2	2	2	2	2	2	2	2	2	2	2	2	2	2	2	2	2	2	2	2	2	2	2	2	2	2	2	2	2	2
Photobacterium_carnosum_TMW22021_CIK00_00270	Photobacterium_carnosum_TMW22021_CIK00_00270	10	10	10	Photobacterium_carnosum_TMW22021_CIK00_00270 translation initiation factor IF-3	1	10	10	10	6	8	7	9	8	8	7	8	9	8	6	7	6	8	7	6	8	7	9	8	8	7	8	9	8	6	7	6	8	7	6	8	7	9	8	8	7	8	9	8
Photobacterium_carnosum_TMW22021_CIK00_00275	Photobacterium_carnosum_TMW22021_CIK00_00275	42	42	42	Photobacterium_carnosum_TMW22021_CIK00_00275 threonine--tRNA ligase	1	42	42	42	32	31	30	31	32	33	33	32	35	31	30	30	32	35	30	32	31	30	31	32	33	33	32	35	31	30	30	32	35	30	32	31	30	31	32	33	33	32	35	31
Photobacterium_carnosum_TMW22021_CIK00_00280	Photobacterium_carnosum_TMW22021_CIK00_00280	8	8	8	Photobacterium_carnosum_TMW22021_CIK00_00280 ASCH domain-containing protein	1	8	8	8	6	7	5	7	6	7	5	5	6	5	6	4	5	4	5	6	7	5	7	6	7	5	5	6	5	6	4	5	4	5	6	7	5	7	6	7	5	5	6	5
Photobacterium_carnosum_TMW22021_CIK00_00285	Photobacterium_carnosum_TMW22021_CIK00_00285	9	9	9	Photobacterium_carnosum_TMW22021_CIK00_00285 hypothetical protein	1	9	9	9	0	1	0	5	3	5	3	2	3	1	1	1	3	4	3	0	1	0	5	3	5	3	2	3	1	1	1	3	4	3	0	1	0	5	3	5	3	2	3	1
Photobacterium_carnosum_TMW22021_CIK00_00295	Photobacterium_carnosum_TMW22021_CIK00_00295	4	4	4	Photobacterium_carnosum_TMW22021_CIK00_00295 riboflavin synthase	1	4	4	4	3	3	3	3	3	3	3	3	3	2	3	1	1	3	4	3	3	3	3	3	3	3	3	3	2	3	1	1	3	4	3	3	3	3	3	3	3	3	3	2
Photobacterium_carnosum_TMW22021_CIK00_00305	Photobacterium_carnosum_TMW22021_CIK00_00305	1	1	1	Photobacterium_carnosum_TMW22021_CIK00_00305 glycosyltransferase	1	1	1	1	0	0	0	1	0	0	0	0	0	0	0	0	0	0	0	0	0	0	1	0	0	0	0	0	0	0	0	0	0	0	0	0	0	1	0	0	0	0	0	0
Photobacterium_carnosum_TMW22021_CIK00_00325	Photobacterium_carnosum_TMW22021_CIK00_00325	6	6	6	Photobacterium_carnosum_TMW22021_CIK00_00325 DUF5062 domain-containing protein	1	6	6	6	5	5	6	6	5	6	6	5	6	5	5	5	4	5	5	5	5	6	6	5	6	6	5	6	5	5	5	4	5	5	5	5	6	6	5	6	6	5	6	5
Photobacterium_carnosum_TMW22021_CIK00_00350	Photobacterium_carnosum_TMW22021_CIK00_00350	4	4	4	Photobacterium_carnosum_TMW22021_CIK00_00350 hypothetical protein	1	4	4	4	1	2	2	2	3	2	3	3	3	2	2	0	1	1	2	1	2	2	2	3	2	3	3	3	2	2	0	1	1	2	1	2	2	2	3	2	3	3	3	2
Photobacterium_carnosum_TMW22021_CIK00_00355	Photobacterium_carnosum_TMW22021_CIK00_00355	4	4	4	Photobacterium_carnosum_TMW22021_CIK00_00355 thiamine biosynthesis protein ApbE	1	4	4	4	0	1	0	0	0	1	2	2	2	0	0	0	0	1	0	0	1	0	0	0	1	2	2	2	0	0	0	0	1	0	0	1	0	0	0	1	2	2	2	0
Photobacterium_carnosum_TMW22021_CIK00_00390	Photobacterium_carnosum_TMW22021_CIK00_00390	4	4	4	Photobacterium_carnosum_TMW22021_CIK00_00390 hypothetical protein	1	4	4	4	2	1	2	3	2	1	2	1	3	1	1	1	1	1	1	2	1	2	3	2	1	2	1	3	1	1	1	1	1	1	2	1	2	3	2	1	2	1	3	1
Photobacterium_carnosum_TMW22021_CIK00_00395	Photobacterium_carnosum_TMW22021_CIK00_00395	3	3	3	Photobacterium_carnosum_TMW22021_CIK00_00395 hypothetical protein	1	3	3	3	2	3	2	2	2	2	2	1	2	2	2	2	2	2	2	2	3	2	2	2	2	2	1	2	2	2	2	2	2	2	2	3	2	2	2	2	2	1	2	2
Photobacterium_carnosum_TMW22021_CIK00_00410	Photobacterium_carnosum_TMW22021_CIK00_00410	10	10	10	Photobacterium_carnosum_TMW22021_CIK00_00410 phosphorylase	1	10	10	10	6	7	7	10	10	9	9	7	9	6	5	5	5	8	9	6	7	7	10	10	9	9	7	9	6	5	5	5	8	9	6	7	7	10	10	9	9	7	9	6
Photobacterium_carnosum_TMW22021_CIK00_00415	Photobacterium_carnosum_TMW22021_CIK00_00415	5	5	5	Photobacterium_carnosum_TMW22021_CIK00_00415 hypothetical protein	1	5	5	5	4	5	5	5	5	5	5	5	5	4	4	4	4	4	4	4	5	5	5	5	5	5	5	5	4	4	4	4	4	4	4	5	5	5	5	5	5	5	5	4
Photobacterium_carnosum_TMW22021_CIK00_00430	Photobacterium_carnosum_TMW22021_CIK00_00430	4	4	4	Photobacterium_carnosum_TMW22021_CIK00_00430 dethiobiotin synthase	1	4	4	4	0	0	0	0	0	0	0	0	0	0	0	0	0	0	0	0	0	0	0	0	0	0	0	0	0	0	0	0	0	0	0	0	0	0	0	0	0	0	0	0
Photobacterium_carnosum_TMW22021_CIK00_00445;REV__Photobacterium_carnosum_TMW22021_CIK00_12465	Photobacterium_carnosum_TMW22021_CIK00_00445	9;1	9;1	9;1	Photobacterium_carnosum_TMW22021_CIK00_00445 biotin synthase BioB	2	9	9	9	0	0	0	1	0	0	0	0	0	0	0	0	0	0	0	0	0	0	1	0	0	0	0	0	0	0	0	0	0	0	0	0	0	1	0	0	0	0	0	0
Photobacterium_carnosum_TMW22021_CIK00_00465	Photobacterium_carnosum_TMW22021_CIK00_00465	13	13	13	Photobacterium_carnosum_TMW22021_CIK00_00465 hypothetical protein	1	13	13	13	8	7	7	9	9	10	10	10	9	8	8	8	8	8	8	8	7	7	9	9	10	10	10	9	8	8	8	8	8	8	8	7	7	9	9	10	10	10	9	8
Photobacterium_carnosum_TMW22021_CIK00_00470	Photobacterium_carnosum_TMW22021_CIK00_00470	29	29	29	Photobacterium_carnosum_TMW22021_CIK00_00470 iron-sulfur cluster-binding protein	1	29	29	29	19	19	20	27	26	27	24	22	24	16	18	18	16	17	18	19	19	20	27	26	27	24	22	24	16	18	18	16	17	18	19	19	20	27	26	27	24	22	24	16
Photobacterium_carnosum_TMW22021_CIK00_00475	Photobacterium_carnosum_TMW22021_CIK00_00475	13	13	13	Photobacterium_carnosum_TMW22021_CIK00_00475 lactate utilization protein C	1	13	13	13	11	10	10	10	12	12	11	12	12	10	9	11	9	10	10	11	10	10	10	12	12	11	12	12	10	9	11	9	10	10	11	10	10	10	12	12	11	12	12	10
Photobacterium_carnosum_TMW22021_CIK00_00480	Photobacterium_carnosum_TMW22021_CIK00_00480	9	9	9	Photobacterium_carnosum_TMW22021_CIK00_00480 LysR family transcriptional regulator	1	9	9	9	0	1	0	3	2	5	4	3	9	1	1	1	1	0	0	0	1	0	3	2	5	4	3	9	1	1	1	1	0	0	0	1	0	3	2	5	4	3	9	1
Photobacterium_carnosum_TMW22021_CIK00_00485	Photobacterium_carnosum_TMW22021_CIK00_00485	5	5	5	Photobacterium_carnosum_TMW22021_CIK00_00485 transcriptional regulator	1	5	5	5	1	0	3	3	3	4	2	2	1	1	1	1	1	2	0	1	0	3	3	3	4	2	2	1	1	1	1	1	2	0	1	0	3	3	3	4	2	2	1	1
Photobacterium_carnosum_TMW22021_CIK00_00490	Photobacterium_carnosum_TMW22021_CIK00_00490	10	10	10	Photobacterium_carnosum_TMW22021_CIK00_00490 7-carboxy-7-deazaguanine synthase QueE	1	10	10	10	6	6	7	6	6	8	6	8	6	7	5	8	4	6	7	6	6	7	6	6	8	6	8	6	7	5	8	4	6	7	6	6	7	6	6	8	6	8	6	7
Photobacterium_carnosum_TMW22021_CIK00_00495	Photobacterium_carnosum_TMW22021_CIK00_00495	33	33	33	Photobacterium_carnosum_TMW22021_CIK00_00495 asparagine--tRNA ligase	1	33	33	33	28	30	29	29	28	29	29	28	28	28	28	31	29	31	31	28	30	29	29	28	29	29	28	28	28	28	31	29	31	31	28	30	29	29	28	29	29	28	28	28
Photobacterium_carnosum_TMW22021_CIK00_00510	Photobacterium_carnosum_TMW22021_CIK00_00510	21	21	21	Photobacterium_carnosum_TMW22021_CIK00_00510 aromatic amino acid aminotransferase	1	21	21	21	14	17	16	18	20	19	14	12	14	16	14	16	18	18	16	14	17	16	18	20	19	14	12	14	16	14	16	18	18	16	14	17	16	18	20	19	14	12	14	16
Photobacterium_carnosum_TMW22021_CIK00_00515	Photobacterium_carnosum_TMW22021_CIK00_00515	1	1	1	Photobacterium_carnosum_TMW22021_CIK00_00515 hypothetical protein	1	1	1	1	0	0	0	0	1	1	0	0	0	1	1	0	1	1	1	0	0	0	0	1	1	0	0	0	1	1	0	1	1	1	0	0	0	0	1	1	0	0	0	1
Photobacterium_carnosum_TMW22021_CIK00_00535	Photobacterium_carnosum_TMW22021_CIK00_00535	5	5	5	Photobacterium_carnosum_TMW22021_CIK00_00535 DNA-binding response regulator	1	5	5	5	2	4	2	2	3	4	3	2	1	2	2	1	2	2	0	2	4	2	2	3	4	3	2	1	2	2	1	2	2	0	2	4	2	2	3	4	3	2	1	2
Photobacterium_carnosum_TMW22021_CIK00_00540	Photobacterium_carnosum_TMW22021_CIK00_00540	6	6	6	Photobacterium_carnosum_TMW22021_CIK00_00540 hypothetical protein	1	6	6	6	4	3	3	5	5	4	4	3	4	5	2	4	5	5	6	4	3	3	5	5	4	4	3	4	5	2	4	5	5	6	4	3	3	5	5	4	4	3	4	5
Photobacterium_carnosum_TMW22021_CIK00_00555	Photobacterium_carnosum_TMW22021_CIK00_00555	5	5	5	Photobacterium_carnosum_TMW22021_CIK00_00555 MarR family transcriptional regulator	1	5	5	5	1	1	1	2	3	1	1	3	2	1	1	1	1	1	1	1	1	1	2	3	1	1	3	2	1	1	1	1	1	1	1	1	1	2	3	1	1	3	2	1
Photobacterium_carnosum_TMW22021_CIK00_00580	Photobacterium_carnosum_TMW22021_CIK00_00580	6	4	4	Photobacterium_carnosum_TMW22021_CIK00_00580 trimethylamine-N-oxide reductase TorA	1	6	4	4	0	0	0	1	2	1	0	1	0	0	1	1	1	2	2	0	0	0	0	1	0	0	0	0	0	0	0	1	2	1	0	0	0	0	1	0	0	0	0	0
Photobacterium_carnosum_TMW22021_CIK00_00595	Photobacterium_carnosum_TMW22021_CIK00_00595	66	66	66	Photobacterium_carnosum_TMW22021_CIK00_00595 chromosome partition protein MukB	1	66	66	66	52	50	43	46	48	44	44	43	47	48	47	42	39	41	42	52	50	43	46	48	44	44	43	47	48	47	42	39	41	42	52	50	43	46	48	44	44	43	47	48
Photobacterium_carnosum_TMW22021_CIK00_00600	Photobacterium_carnosum_TMW22021_CIK00_00600	14	14	14	Photobacterium_carnosum_TMW22021_CIK00_00600 chromosome partitioning protein MukE	1	14	14	14	11	11	11	11	11	11	11	11	10	9	9	10	8	10	10	11	11	11	11	11	11	11	11	10	9	9	10	8	10	10	11	11	11	11	11	11	11	11	10	9
Photobacterium_carnosum_TMW22021_CIK00_00605	Photobacterium_carnosum_TMW22021_CIK00_00605	19	19	19	Photobacterium_carnosum_TMW22021_CIK00_00605 condensin subunit MukF	1	19	19	19	10	14	11	12	10	9	10	11	9	9	10	12	11	13	9	10	14	11	12	10	9	10	11	9	9	10	12	11	13	9	10	14	11	12	10	9	10	11	9	9
Photobacterium_carnosum_TMW22021_CIK00_00610	Photobacterium_carnosum_TMW22021_CIK00_00610	11	11	11	Photobacterium_carnosum_TMW22021_CIK00_00610 tRNA uridine 5-oxyacetic acid(34) methyltransferase CmoM	1	11	11	11	5	6	4	6	5	3	8	6	7	3	4	4	2	4	2	5	6	4	6	5	3	8	6	7	3	4	4	2	4	2	5	6	4	6	5	3	8	6	7	3
Photobacterium_carnosum_TMW22021_CIK00_00620	Photobacterium_carnosum_TMW22021_CIK00_00620	5	5	5	Photobacterium_carnosum_TMW22021_CIK00_00620 RNA recognition motif containing protein	1	5	5	5	3	5	5	5	4	5	4	5	4	5	5	4	4	5	4	3	5	5	5	4	5	4	5	4	5	5	4	4	5	4	3	5	5	5	4	5	4	5	4	5
Photobacterium_carnosum_TMW22021_CIK00_00625	Photobacterium_carnosum_TMW22021_CIK00_00625	14	14	14	Photobacterium_carnosum_TMW22021_CIK00_00625 3-deoxy-manno-octulosonate cytidylyltransferase	1	14	14	14	8	8	9	8	8	8	7	8	9	8	10	8	8	8	9	8	8	9	8	8	8	7	8	9	8	10	8	8	8	9	8	8	9	8	8	8	7	8	9	8
Photobacterium_carnosum_TMW22021_CIK00_00630	Photobacterium_carnosum_TMW22021_CIK00_00630	4	4	4	Photobacterium_carnosum_TMW22021_CIK00_00630 hypothetical protein	1	4	4	4	2	3	3	2	2	3	3	3	3	2	2	2	2	3	2	2	3	3	2	2	3	3	3	3	2	2	2	2	3	2	2	3	3	2	2	3	3	3	3	2
Photobacterium_carnosum_TMW22021_CIK00_00640	Photobacterium_carnosum_TMW22021_CIK00_00640	12	12	12	Photobacterium_carnosum_TMW22021_CIK00_00640 lipid ABC transporter permease/ATP-binding protein	1	12	12	12	1	1	1	3	1	0	3	2	3	3	3	2	1	1	0	1	1	1	3	1	0	3	2	3	3	3	2	1	1	0	1	1	1	3	1	0	3	2	3	3
Photobacterium_carnosum_TMW22021_CIK00_00650	Photobacterium_carnosum_TMW22021_CIK00_00650	1	1	1	Photobacterium_carnosum_TMW22021_CIK00_00650 ATP-binding protein	1	1	1	1	0	0	0	0	0	0	0	0	0	0	0	0	0	0	0	0	0	0	0	0	0	0	0	0	0	0	0	0	0	0	0	0	0	0	0	0	0	0	0	0
Photobacterium_carnosum_TMW22021_CIK00_00670	Photobacterium_carnosum_TMW22021_CIK00_00670	6	6	6	Photobacterium_carnosum_TMW22021_CIK00_00670 hypothetical protein	1	6	6	6	6	6	6	6	5	6	5	6	6	6	6	6	6	6	6	6	6	6	6	5	6	5	6	6	6	6	6	6	6	6	6	6	6	6	5	6	5	6	6	6
Photobacterium_carnosum_TMW22021_CIK00_00675	Photobacterium_carnosum_TMW22021_CIK00_00675	4	4	4	Photobacterium_carnosum_TMW22021_CIK00_00675 lipoprotein-releasing system transmembrane subunit LolE	1	4	4	4	2	0	0	0	0	0	0	1	1	1	1	1	0	0	2	2	0	0	0	0	0	0	1	1	1	1	1	0	0	2	2	0	0	0	0	0	0	1	1	1
Photobacterium_carnosum_TMW22021_CIK00_00680	Photobacterium_carnosum_TMW22021_CIK00_00680	8	8	8	Photobacterium_carnosum_TMW22021_CIK00_00680 lipoprotein-releasing system ATP-binding protein LolD	1	8	8	8	6	5	6	7	6	6	6	6	6	5	5	6	6	7	7	6	5	6	7	6	6	6	6	6	5	5	6	6	7	7	6	5	6	7	6	6	6	6	6	5
Photobacterium_carnosum_TMW22021_CIK00_00685	Photobacterium_carnosum_TMW22021_CIK00_00685	5	5	5	Photobacterium_carnosum_TMW22021_CIK00_00685 lipoprotein-releasing system transmembrane subunit LolC	1	5	5	5	3	0	1	2	0	1	1	2	1	0	2	0	2	1	3	3	0	1	2	0	1	1	2	1	0	2	0	2	1	3	3	0	1	2	0	1	1	2	1	0
Photobacterium_carnosum_TMW22021_CIK00_00690	Photobacterium_carnosum_TMW22021_CIK00_00690	2	2	2	Photobacterium_carnosum_TMW22021_CIK00_00690 PilZ domain-containing protein	1	2	2	2	1	1	1	1	1	1	1	1	1	1	1	1	1	1	1	1	1	1	1	1	1	1	1	1	1	1	1	1	1	1	1	1	1	1	1	1	1	1	1	1
Photobacterium_carnosum_TMW22021_CIK00_00695	Photobacterium_carnosum_TMW22021_CIK00_00695	50	50	50	Photobacterium_carnosum_TMW22021_CIK00_00695 transcription-repair coupling factor	1	50	50	50	34	35	31	39	39	37	29	31	27	22	25	24	28	26	27	34	35	31	39	39	37	29	31	27	22	25	24	28	26	27	34	35	31	39	39	37	29	31	27	22
Photobacterium_carnosum_TMW22021_CIK00_00700	Photobacterium_carnosum_TMW22021_CIK00_00700	5	5	5	Photobacterium_carnosum_TMW22021_CIK00_00700 GNAT family N-acetyltransferase	1	5	5	5	4	3	3	3	3	3	3	3	4	4	3	2	3	2	4	4	3	3	3	3	3	3	3	4	4	3	2	3	2	4	4	3	3	3	3	3	3	3	4	4
Photobacterium_carnosum_TMW22021_CIK00_00705	Photobacterium_carnosum_TMW22021_CIK00_00705	3	3	3	Photobacterium_carnosum_TMW22021_CIK00_00705 hypothetical protein	1	3	3	3	1	0	2	2	2	2	3	1	2	1	1	1	1	0	1	1	0	2	2	2	2	3	1	2	1	1	1	1	0	1	1	0	2	2	2	2	3	1	2	1
Photobacterium_carnosum_TMW22021_CIK00_00710	Photobacterium_carnosum_TMW22021_CIK00_00710	4	4	4	Photobacterium_carnosum_TMW22021_CIK00_00710 peptidylprolyl isomerase	1	4	4	4	1	2	2	3	3	2	1	3	2	3	2	3	3	3	3	1	2	2	3	3	2	1	3	2	3	2	3	3	3	3	1	2	2	3	3	2	1	3	2	3
Photobacterium_carnosum_TMW22021_CIK00_00715	Photobacterium_carnosum_TMW22021_CIK00_00715	21	21	21	Photobacterium_carnosum_TMW22021_CIK00_00715 FAD-dependent oxidoreductase	1	21	21	21	15	14	13	8	5	5	5	9	9	16	14	15	17	18	18	15	14	13	8	5	5	5	9	9	16	14	15	17	18	18	15	14	13	8	5	5	5	9	9	16
Photobacterium_carnosum_TMW22021_CIK00_00720	Photobacterium_carnosum_TMW22021_CIK00_00720	8	8	8	Photobacterium_carnosum_TMW22021_CIK00_00720 hypothetical protein	1	8	8	8	5	4	6	4	4	6	4	3	5	4	4	3	5	5	4	5	4	6	4	4	6	4	3	5	4	4	3	5	5	4	5	4	6	4	4	6	4	3	5	4
Photobacterium_carnosum_TMW22021_CIK00_00730	Photobacterium_carnosum_TMW22021_CIK00_00730	3	3	3	Photobacterium_carnosum_TMW22021_CIK00_00730 penicillin-binding protein activator LpoB	1	3	3	3	3	3	2	3	3	3	3	3	3	3	3	3	3	3	3	3	3	2	3	3	3	3	3	3	3	3	3	3	3	3	3	3	2	3	3	3	3	3	3	3
Photobacterium_carnosum_TMW22021_CIK00_00735	Photobacterium_carnosum_TMW22021_CIK00_00735	1	1	1	Photobacterium_carnosum_TMW22021_CIK00_00735 hypothetical protein	1	1	1	1	0	0	0	0	1	0	1	0	0	0	0	0	0	0	0	0	0	0	0	1	0	1	0	0	0	0	0	0	0	0	0	0	0	0	1	0	1	0	0	0
Photobacterium_carnosum_TMW22021_CIK00_00740	Photobacterium_carnosum_TMW22021_CIK00_00740	10	10	10	Photobacterium_carnosum_TMW22021_CIK00_00740 histidine triad nucleotide-binding protein	1	10	10	10	7	7	6	7	7	7	7	8	7	7	7	7	7	9	7	7	7	6	7	7	7	7	8	7	7	7	7	7	9	7	7	7	6	7	7	7	7	8	7	7
Photobacterium_carnosum_TMW22021_CIK00_00750	Photobacterium_carnosum_TMW22021_CIK00_00750	12	12	12	Photobacterium_carnosum_TMW22021_CIK00_00750 dihydroorotase	1	12	12	12	10	9	9	9	9	9	9	8	9	9	9	9	8	7	7	10	9	9	9	9	9	9	8	9	9	9	9	8	7	7	10	9	9	9	9	9	9	8	9	9
Photobacterium_carnosum_TMW22021_CIK00_00770	Photobacterium_carnosum_TMW22021_CIK00_00770	28	28	28	Photobacterium_carnosum_TMW22021_CIK00_00770 fumarate hydratase	1	28	28	28	21	20	19	21	20	21	19	21	20	20	20	19	20	19	19	21	20	19	21	20	21	19	21	20	20	20	19	20	19	19	21	20	19	21	20	21	19	21	20	20
Photobacterium_carnosum_TMW22021_CIK00_00775	Photobacterium_carnosum_TMW22021_CIK00_00775	7	7	7	Photobacterium_carnosum_TMW22021_CIK00_00775 aminodeoxychorismate synthase component I	1	7	7	7	2	1	2	2	2	2	0	1	2	0	0	0	1	0	0	2	1	2	2	2	2	0	1	2	0	0	0	1	0	0	2	1	2	2	2	2	0	1	2	0
Photobacterium_carnosum_TMW22021_CIK00_00785	Photobacterium_carnosum_TMW22021_CIK00_00785	1	1	1	Photobacterium_carnosum_TMW22021_CIK00_00785 septum formation protein	1	1	1	1	1	0	0	1	0	0	0	0	0	0	0	0	0	0	0	1	0	0	1	0	0	0	0	0	0	0	0	0	0	0	1	0	0	1	0	0	0	0	0	0
Photobacterium_carnosum_TMW22021_CIK00_00790	Photobacterium_carnosum_TMW22021_CIK00_00790	19	19	19	Photobacterium_carnosum_TMW22021_CIK00_00790 L-serine ammonia-lyase	1	19	19	19	9	11	10	11	9	9	8	11	11	8	8	7	7	10	8	9	11	10	11	9	9	8	11	11	8	8	7	7	10	8	9	11	10	11	9	9	8	11	11	8
Photobacterium_carnosum_TMW22021_CIK00_00795	Photobacterium_carnosum_TMW22021_CIK00_00795	12	12	12	Photobacterium_carnosum_TMW22021_CIK00_00795 AraC family transcriptional regulator	1	12	12	12	5	5	7	7	9	7	7	6	7	1	0	2	0	0	0	5	5	7	7	9	7	7	6	7	1	0	2	0	0	0	5	5	7	7	9	7	7	6	7	1
Photobacterium_carnosum_TMW22021_CIK00_00810	Photobacterium_carnosum_TMW22021_CIK00_00810	8	8	8	Photobacterium_carnosum_TMW22021_CIK00_00810 GrxA family glutaredoxin	1	8	8	8	6	6	7	5	5	5	5	6	6	6	6	6	6	6	6	6	6	7	5	5	5	5	6	6	6	6	6	6	6	6	6	6	7	5	5	5	5	6	6	6
Photobacterium_carnosum_TMW22021_CIK00_00815	Photobacterium_carnosum_TMW22021_CIK00_00815	11	11	11	Photobacterium_carnosum_TMW22021_CIK00_00815 transporter	1	11	11	11	2	1	1	2	0	1	4	4	4	1	2	2	4	4	4	2	1	1	2	0	1	4	4	4	1	2	2	4	4	4	2	1	1	2	0	1	4	4	4	1
Photobacterium_carnosum_TMW22021_CIK00_00820	Photobacterium_carnosum_TMW22021_CIK00_00820	8	8	8	Photobacterium_carnosum_TMW22021_CIK00_00820 DNA-binding response regulator	1	8	8	8	5	6	6	7	6	7	7	7	6	4	4	5	4	7	6	5	6	6	7	6	7	7	7	6	4	4	5	4	7	6	5	6	6	7	6	7	7	7	6	4
Photobacterium_carnosum_TMW22021_CIK00_00835	Photobacterium_carnosum_TMW22021_CIK00_00835	28	28	28	Photobacterium_carnosum_TMW22021_CIK00_00835 trans-2-enoyl-CoA reductase	1	28	28	28	21	22	20	22	22	25	24	24	22	19	20	20	17	20	18	21	22	20	22	22	25	24	24	22	19	20	20	17	20	18	21	22	20	22	22	25	24	24	22	19
Photobacterium_carnosum_TMW22021_CIK00_00840;Photobacterium_carnosum_TMW22021_CIK00_18565	Photobacterium_carnosum_TMW22021_CIK00_00840	25;1	25;1	25;1	Photobacterium_carnosum_TMW22021_CIK00_00840 acyl-CoA dehydrogenase	2	25	25	25	1	2	1	10	7	8	1	1	1	9	15	9	12	14	14	1	2	1	10	7	8	1	1	1	9	15	9	12	14	14	1	2	1	10	7	8	1	1	1	9
Photobacterium_carnosum_TMW22021_CIK00_00850	Photobacterium_carnosum_TMW22021_CIK00_00850	10	10	10	Photobacterium_carnosum_TMW22021_CIK00_00850 protein yeeZ precursor	1	10	10	10	7	9	6	9	8	7	9	9	8	7	8	6	7	7	8	7	9	6	9	8	7	9	9	8	7	8	6	7	7	8	7	9	6	9	8	7	9	9	8	7
Photobacterium_carnosum_TMW22021_CIK00_00855	Photobacterium_carnosum_TMW22021_CIK00_00855	9	9	9	Photobacterium_carnosum_TMW22021_CIK00_00855 transcriptional regulator HexR	1	9	9	9	8	9	4	8	8	7	2	6	3	7	6	4	5	6	5	8	9	4	8	8	7	2	6	3	7	6	4	5	6	5	8	9	4	8	8	7	2	6	3	7
Photobacterium_carnosum_TMW22021_CIK00_00860	Photobacterium_carnosum_TMW22021_CIK00_00860	28	28	28	Photobacterium_carnosum_TMW22021_CIK00_00860 pyruvate kinase	1	28	28	28	20	16	17	22	20	21	17	15	16	15	16	17	16	16	18	20	16	17	22	20	21	17	15	16	15	16	17	16	16	18	20	16	17	22	20	21	17	15	16	15
Photobacterium_carnosum_TMW22021_CIK00_00865	Photobacterium_carnosum_TMW22021_CIK00_00865	11	11	11	Photobacterium_carnosum_TMW22021_CIK00_00865 30S ribosomal protein S5 alanine N-acetyltransferase	1	11	11	11	4	6	4	5	6	6	5	5	4	4	4	5	7	6	7	4	6	4	5	6	6	5	5	4	4	4	5	7	6	7	4	6	4	5	6	6	5	5	4	4
Photobacterium_carnosum_TMW22021_CIK00_00870	Photobacterium_carnosum_TMW22021_CIK00_00870	5	5	5	Photobacterium_carnosum_TMW22021_CIK00_00870 6-O-methylguanine DNA methyltransferase	1	5	5	5	3	3	2	3	3	4	3	4	2	2	1	1	3	2	2	3	3	2	3	3	4	3	4	2	2	1	1	3	2	2	3	3	2	3	3	4	3	4	2	2
Photobacterium_carnosum_TMW22021_CIK00_00875	Photobacterium_carnosum_TMW22021_CIK00_00875	13	13	13	Photobacterium_carnosum_TMW22021_CIK00_00875 DNA-binding transcriptional regulator TyrR	1	13	13	13	7	7	7	9	9	8	7	7	8	6	5	5	7	8	7	7	7	7	9	9	8	7	7	8	6	5	5	7	8	7	7	7	7	9	9	8	7	7	8	6
Photobacterium_carnosum_TMW22021_CIK00_00880	Photobacterium_carnosum_TMW22021_CIK00_00880	7	7	7	Photobacterium_carnosum_TMW22021_CIK00_00880 TIGR01620 family protein	1	7	7	7	5	3	3	4	3	3	4	4	3	3	3	2	5	3	3	5	3	3	4	3	3	4	4	3	3	3	2	5	3	3	5	3	3	4	3	3	4	4	3	3
Photobacterium_carnosum_TMW22021_CIK00_00885	Photobacterium_carnosum_TMW22021_CIK00_00885	10	10	10	Photobacterium_carnosum_TMW22021_CIK00_00885 nucleoside triphosphate hydrolase	1	10	10	10	5	6	6	7	8	7	5	6	6	5	6	5	6	2	4	5	6	6	7	8	7	5	6	6	5	6	5	6	2	4	5	6	6	7	8	7	5	6	6	5
Photobacterium_carnosum_TMW22021_CIK00_00890	Photobacterium_carnosum_TMW22021_CIK00_00890	1	1	1	Photobacterium_carnosum_TMW22021_CIK00_00890 envelope stress response membrane protein PspC	1	1	1	1	0	1	0	0	1	0	0	0	0	1	0	0	0	0	0	0	1	0	0	1	0	0	0	0	1	0	0	0	0	0	0	1	0	0	1	0	0	0	0	1
Photobacterium_carnosum_TMW22021_CIK00_00895	Photobacterium_carnosum_TMW22021_CIK00_00895	2	2	2	Photobacterium_carnosum_TMW22021_CIK00_00895 envelope stress response membrane protein PspB	1	2	2	2	2	2	2	2	2	2	2	2	2	2	1	2	1	2	2	2	2	2	2	2	2	2	2	2	2	1	2	1	2	2	2	2	2	2	2	2	2	2	2	2
Photobacterium_carnosum_TMW22021_CIK00_00900	Photobacterium_carnosum_TMW22021_CIK00_00900	16	16	16	Photobacterium_carnosum_TMW22021_CIK00_00900 phage shock protein PspA	1	16	16	16	12	13	11	15	14	14	13	12	12	10	11	8	10	10	11	12	13	11	15	14	14	13	12	12	10	11	8	10	10	11	12	13	11	15	14	14	13	12	12	10
Photobacterium_carnosum_TMW22021_CIK00_00905	Photobacterium_carnosum_TMW22021_CIK00_00905	3	3	3	Photobacterium_carnosum_TMW22021_CIK00_00905 phage shock protein operon transcriptional activator	1	3	3	3	2	2	0	1	1	0	0	0	0	1	0	0	0	0	0	2	2	0	1	1	0	0	0	0	1	0	0	0	0	0	2	2	0	1	1	0	0	0	0	1
Photobacterium_carnosum_TMW22021_CIK00_00910	Photobacterium_carnosum_TMW22021_CIK00_00910	2	2	2	Photobacterium_carnosum_TMW22021_CIK00_00910 peptide ABC transporter substrate-binding protein SapA	1	2	2	2	1	0	0	1	0	1	0	0	0	1	0	0	2	1	1	1	0	0	1	0	1	0	0	0	1	0	0	2	1	1	1	0	0	1	0	1	0	0	0	1
Photobacterium_carnosum_TMW22021_CIK00_00925	Photobacterium_carnosum_TMW22021_CIK00_00925	3	3	3	Photobacterium_carnosum_TMW22021_CIK00_00925 peptide ABC transporter ATP-binding protein	1	3	3	3	0	1	0	1	1	0	0	0	0	0	0	0	1	1	0	0	1	0	1	1	0	0	0	0	0	0	0	1	1	0	0	1	0	1	1	0	0	0	0	0
Photobacterium_carnosum_TMW22021_CIK00_00935	Photobacterium_carnosum_TMW22021_CIK00_00935	13	13	13	Photobacterium_carnosum_TMW22021_CIK00_00935 orotidine-5-phosphate decarboxylase	1	13	13	13	9	8	7	6	8	7	11	8	9	9	8	8	7	8	9	9	8	7	6	8	7	11	8	9	9	8	8	7	8	9	9	8	7	6	8	7	11	8	9	9
Photobacterium_carnosum_TMW22021_CIK00_00940	Photobacterium_carnosum_TMW22021_CIK00_00940	8	8	8	Photobacterium_carnosum_TMW22021_CIK00_00940 lipopolysaccharide assembly protein LapB	1	8	8	8	1	1	1	3	4	2	4	4	3	1	1	1	2	1	1	1	1	1	3	4	2	4	4	3	1	1	1	2	1	1	1	1	1	3	4	2	4	4	3	1
Photobacterium_carnosum_TMW22021_CIK00_00945	Photobacterium_carnosum_TMW22021_CIK00_00945	1	1	1	Photobacterium_carnosum_TMW22021_CIK00_00945 hypothetical protein	1	1	1	1	1	1	1	1	1	1	1	1	1	1	1	1	1	1	1	1	1	1	1	1	1	1	1	1	1	1	1	1	1	1	1	1	1	1	1	1	1	1	1	1
Photobacterium_carnosum_TMW22021_CIK00_00950	Photobacterium_carnosum_TMW22021_CIK00_00950	7	7	7	Photobacterium_carnosum_TMW22021_CIK00_00950 integration host factor subunit beta	1	7	7	7	4	3	3	4	5	5	4	4	5	4	4	4	3	5	5	4	3	3	4	5	5	4	4	5	4	4	4	3	5	5	4	3	3	4	5	5	4	4	5	4
Photobacterium_carnosum_TMW22021_CIK00_00955	Photobacterium_carnosum_TMW22021_CIK00_00955	46	46	46	Photobacterium_carnosum_TMW22021_CIK00_00955 30S ribosomal protein S1	1	46	46	46	41	39	39	41	40	41	42	41	40	39	37	39	35	39	39	41	39	39	41	40	41	42	41	40	39	37	39	35	39	39	41	39	39	41	40	41	42	41	40	39
Photobacterium_carnosum_TMW22021_CIK00_00960	Photobacterium_carnosum_TMW22021_CIK00_00960	11	11	11	Photobacterium_carnosum_TMW22021_CIK00_00960 cytidylate kinase	1	11	11	11	9	9	9	9	10	11	11	11	10	10	9	10	9	10	9	9	9	9	9	10	11	11	11	10	10	9	10	9	10	9	9	9	9	9	10	11	11	11	10	10
Photobacterium_carnosum_TMW22021_CIK00_00965	Photobacterium_carnosum_TMW22021_CIK00_00965	19	19	19	Photobacterium_carnosum_TMW22021_CIK00_00965 3-phosphoshikimate 1-carboxyvinyltransferase	1	19	19	19	10	12	10	11	11	12	7	9	8	12	11	13	10	15	12	10	12	10	11	11	12	7	9	8	12	11	13	10	15	12	10	12	10	11	11	12	7	9	8	12
Photobacterium_carnosum_TMW22021_CIK00_00975	Photobacterium_carnosum_TMW22021_CIK00_00975	15	15	15	Photobacterium_carnosum_TMW22021_CIK00_00975 hypothetical protein	1	15	15	15	9	7	7	6	5	5	0	0	0	0	1	5	6	5	5	9	7	7	6	5	5	0	0	0	0	1	5	6	5	5	9	7	7	6	5	5	0	0	0	0
Photobacterium_carnosum_TMW22021_CIK00_00980	Photobacterium_carnosum_TMW22021_CIK00_00980	2	2	2	Photobacterium_carnosum_TMW22021_CIK00_00980 DNA-binding response regulator	1	2	2	2	1	0	1	1	0	2	1	1	1	1	1	2	2	2	2	1	0	1	1	0	2	1	1	1	1	1	2	2	2	2	1	0	1	1	0	2	1	1	1	1
Photobacterium_carnosum_TMW22021_CIK00_00985	Photobacterium_carnosum_TMW22021_CIK00_00985	1	1	1	Photobacterium_carnosum_TMW22021_CIK00_00985 two-component sensor histidine kinase	1	1	1	1	0	1	1	1	1	0	0	0	1	0	0	0	0	0	1	0	1	1	1	1	0	0	0	1	0	0	0	0	0	1	0	1	1	1	1	0	0	0	1	0
Photobacterium_carnosum_TMW22021_CIK00_01000	Photobacterium_carnosum_TMW22021_CIK00_01000	16	16	16	Photobacterium_carnosum_TMW22021_CIK00_01000 phosphoserine transaminase	1	16	16	16	12	12	12	14	14	15	12	11	12	12	12	12	12	15	13	12	12	12	14	14	15	12	11	12	12	12	12	12	15	13	12	12	12	14	14	15	12	11	12	12
Photobacterium_carnosum_TMW22021_CIK00_01005	Photobacterium_carnosum_TMW22021_CIK00_01005	52	52	52	Photobacterium_carnosum_TMW22021_CIK00_01005 DNA gyrase subunit A	1	52	52	52	34	38	32	36	33	39	37	35	33	36	38	36	38	40	39	34	38	32	36	33	39	37	35	33	36	38	36	38	40	39	34	38	32	36	33	39	37	35	33	36
Photobacterium_carnosum_TMW22021_CIK00_01010	Photobacterium_carnosum_TMW22021_CIK00_01010	11	11	11	Photobacterium_carnosum_TMW22021_CIK00_01010 bifunctional 3-demethylubiquinol 3-O-methyltransferase/2-polyprenyl-6-hydroxyphenol methylase	1	11	11	11	2	3	5	3	4	6	4	3	4	4	4	3	4	3	3	2	3	5	3	4	6	4	3	4	4	4	3	4	3	3	2	3	5	3	4	6	4	3	4	4
Photobacterium_carnosum_TMW22021_CIK00_01015	Photobacterium_carnosum_TMW22021_CIK00_01015	42	42	42	Photobacterium_carnosum_TMW22021_CIK00_01015 ribonucleoside-diphosphate reductase subunit alpha	1	42	42	42	37	36	35	27	31	30	27	27	29	32	32	30	31	34	32	37	36	35	27	31	30	27	27	29	32	32	30	31	34	32	37	36	35	27	31	30	27	27	29	32
Photobacterium_carnosum_TMW22021_CIK00_01020	Photobacterium_carnosum_TMW22021_CIK00_01020	18	18	18	Photobacterium_carnosum_TMW22021_CIK00_01020 ribonucleotide-diphosphate reductase subunit beta	1	18	18	18	13	15	13	12	13	12	12	11	15	14	16	15	15	16	16	13	15	13	12	13	12	12	11	15	14	16	15	15	16	16	13	15	13	12	13	12	12	11	15	14
Photobacterium_carnosum_TMW22021_CIK00_01030	Photobacterium_carnosum_TMW22021_CIK00_01030	24	24	22	Photobacterium_carnosum_TMW22021_CIK00_01030 arginine decarboxylase	1	24	24	22	10	9	9	8	7	9	6	6	6	10	9	11	13	17	14	10	9	9	8	7	9	6	6	6	10	9	11	13	17	14	9	8	8	7	6	7	5	4	4	8
Photobacterium_carnosum_TMW22021_CIK00_01040	Photobacterium_carnosum_TMW22021_CIK00_01040	6	6	6	Photobacterium_carnosum_TMW22021_CIK00_01040 hypothetical protein	1	6	6	6	6	6	6	5	6	5	6	5	6	4	5	4	3	4	4	6	6	6	5	6	5	6	5	6	4	5	4	3	4	4	6	6	6	5	6	5	6	5	6	4
Photobacterium_carnosum_TMW22021_CIK00_01045	Photobacterium_carnosum_TMW22021_CIK00_01045	9	9	9	Photobacterium_carnosum_TMW22021_CIK00_01045 competence/damage-inducible protein A	1	9	9	9	6	5	7	5	6	5	6	5	6	4	5	6	6	6	5	6	5	7	5	6	5	6	5	6	4	5	6	6	6	5	6	5	7	5	6	5	6	5	6	4
Photobacterium_carnosum_TMW22021_CIK00_01055	Photobacterium_carnosum_TMW22021_CIK00_01055	6	6	6	Photobacterium_carnosum_TMW22021_CIK00_01055 GGDEF-domain containing protein	1	6	6	6	1	0	1	3	2	2	0	0	1	3	2	3	1	1	1	1	0	1	3	2	2	0	0	1	3	2	3	1	1	1	1	0	1	3	2	2	0	0	1	3
Photobacterium_carnosum_TMW22021_CIK00_01060	Photobacterium_carnosum_TMW22021_CIK00_01060	3	3	3	Photobacterium_carnosum_TMW22021_CIK00_01060 SAM-dependent methyltransferase	1	3	3	3	0	0	1	0	1	0	0	0	0	0	0	0	0	0	0	0	0	1	0	1	0	0	0	0	0	0	0	0	0	0	0	0	1	0	1	0	0	0	0	0
Photobacterium_carnosum_TMW22021_CIK00_01065	Photobacterium_carnosum_TMW22021_CIK00_01065	10	10	10	Photobacterium_carnosum_TMW22021_CIK00_01065 transcriptional regulator CysB	1	10	10	10	4	6	4	6	6	7	6	7	5	5	5	4	7	5	5	4	6	4	6	6	7	6	7	5	5	5	4	7	5	5	4	6	4	6	6	7	6	7	5	5
Photobacterium_carnosum_TMW22021_CIK00_01070	Photobacterium_carnosum_TMW22021_CIK00_01070	1	1	1	Photobacterium_carnosum_TMW22021_CIK00_01070 DNA repair protein	1	1	1	1	0	0	0	1	0	0	1	1	1	1	0	0	0	0	1	0	0	0	1	0	0	1	1	1	1	0	0	0	0	1	0	0	0	1	0	0	1	1	1	1
Photobacterium_carnosum_TMW22021_CIK00_01075	Photobacterium_carnosum_TMW22021_CIK00_01075	15	15	15	Photobacterium_carnosum_TMW22021_CIK00_01075 tRNA-(ms[2]io[6]A)-hydroxylase	1	15	15	15	9	7	8	7	9	9	12	11	11	6	7	7	6	6	8	9	7	8	7	9	9	12	11	11	6	7	7	6	6	8	9	7	8	7	9	9	12	11	11	6
Photobacterium_carnosum_TMW22021_CIK00_01080	Photobacterium_carnosum_TMW22021_CIK00_01080	59	59	59	Photobacterium_carnosum_TMW22021_CIK00_01080 DNA topoisomerase I	1	59	59	59	46	48	46	43	46	50	40	43	40	44	46	44	44	45	43	46	48	46	43	46	50	40	43	40	44	46	44	44	45	43	46	48	46	43	46	50	40	43	40	44
Photobacterium_carnosum_TMW22021_CIK00_01085	Photobacterium_carnosum_TMW22021_CIK00_01085	5	5	5	Photobacterium_carnosum_TMW22021_CIK00_01085 hypothetical protein	1	5	5	5	4	3	4	5	5	5	3	4	4	3	3	3	3	3	3	4	3	4	5	5	5	3	4	4	3	3	3	3	3	3	4	3	4	5	5	5	3	4	4	3
Photobacterium_carnosum_TMW22021_CIK00_01090	Photobacterium_carnosum_TMW22021_CIK00_01090	5	5	5	Photobacterium_carnosum_TMW22021_CIK00_01090 protease SohB	1	5	5	5	0	1	1	1	1	0	2	0	2	3	2	3	4	5	4	0	1	1	1	1	0	2	0	2	3	2	3	4	5	4	0	1	1	1	1	0	2	0	2	3
Photobacterium_carnosum_TMW22021_CIK00_01095	Photobacterium_carnosum_TMW22021_CIK00_01095	9	9	9	Photobacterium_carnosum_TMW22021_CIK00_01095 YciK family oxidoreductase	1	9	9	9	4	7	3	6	7	5	8	5	8	6	6	5	6	4	4	4	7	3	6	7	5	8	5	8	6	6	5	6	4	4	4	7	3	6	7	5	8	5	8	6
Photobacterium_carnosum_TMW22021_CIK00_01100	Photobacterium_carnosum_TMW22021_CIK00_01100	17	17	17	Photobacterium_carnosum_TMW22021_CIK00_01100 23S rRNA pseudouridylate synthase B	1	17	17	17	11	12	11	11	10	11	11	12	11	10	11	11	12	11	10	11	12	11	11	10	11	11	12	11	10	11	11	12	11	10	11	12	11	11	10	11	11	12	11	10
Photobacterium_carnosum_TMW22021_CIK00_01105	Photobacterium_carnosum_TMW22021_CIK00_01105	9	9	9	Photobacterium_carnosum_TMW22021_CIK00_01105 threonylcarbamoyl-AMP synthase	1	9	9	9	6	5	5	5	5	5	7	5	6	5	4	6	6	5	4	6	5	5	5	5	5	7	5	6	5	4	6	6	5	4	6	5	5	5	5	5	7	5	6	5
Photobacterium_carnosum_TMW22021_CIK00_01110	Photobacterium_carnosum_TMW22021_CIK00_01110	6	6	6	Photobacterium_carnosum_TMW22021_CIK00_01110 phosphatase	1	6	6	6	1	2	2	1	1	1	4	3	2	4	1	3	2	1	2	1	2	2	1	1	1	4	3	2	4	1	3	2	1	2	1	2	2	1	1	1	4	3	2	4
Photobacterium_carnosum_TMW22021_CIK00_01120	Photobacterium_carnosum_TMW22021_CIK00_01120	2	2	2	Photobacterium_carnosum_TMW22021_CIK00_01120 bifunctional glutamine amidotransferase/anthranilate phosphoribosyltransferase	1	2	2	2	0	0	0	0	0	0	1	0	0	0	0	0	1	1	0	0	0	0	0	0	0	1	0	0	0	0	0	1	1	0	0	0	0	0	0	0	1	0	0	0
Photobacterium_carnosum_TMW22021_CIK00_01130	Photobacterium_carnosum_TMW22021_CIK00_01130	7	7	7	Photobacterium_carnosum_TMW22021_CIK00_01130 tryptophan synthase subunit beta	1	7	7	7	4	4	1	0	0	0	0	0	0	0	0	0	0	0	0	4	4	1	0	0	0	0	0	0	0	0	0	0	0	0	4	4	1	0	0	0	0	0	0	0
Photobacterium_carnosum_TMW22021_CIK00_01145	Photobacterium_carnosum_TMW22021_CIK00_01145	4	4	4	Photobacterium_carnosum_TMW22021_CIK00_01145 acyl-CoA thioesterase	1	4	4	4	3	2	1	2	1	1	0	1	1	1	1	1	1	2	1	3	2	1	2	1	1	0	1	1	1	1	1	1	2	1	3	2	1	2	1	1	0	1	1	1
Photobacterium_carnosum_TMW22021_CIK00_01150	Photobacterium_carnosum_TMW22021_CIK00_01150	2	2	2	Photobacterium_carnosum_TMW22021_CIK00_01150 hypothetical protein	1	2	2	2	2	2	2	1	2	2	2	1	1	1	1	1	1	1	1	2	2	2	1	2	2	2	1	1	1	1	1	1	1	1	2	2	2	1	2	2	2	1	1	1
Photobacterium_carnosum_TMW22021_CIK00_01155	Photobacterium_carnosum_TMW22021_CIK00_01155	4	4	4	Photobacterium_carnosum_TMW22021_CIK00_01155 hypothetical protein	1	4	4	4	3	3	3	3	3	3	2	3	3	3	3	3	3	2	3	3	3	3	3	3	3	2	3	3	3	3	3	3	2	3	3	3	3	3	3	3	2	3	3	3
Photobacterium_carnosum_TMW22021_CIK00_01165;REV__Photobacterium_carnosum_TMW22021_CIK00_13605	Photobacterium_carnosum_TMW22021_CIK00_01165	11;1	11;1	11;1	Photobacterium_carnosum_TMW22021_CIK00_01165 methyltransferase	2	11	11	11	7	6	7	5	4	5	7	7	6	4	4	3	3	3	5	7	6	7	5	4	5	7	7	6	4	4	3	3	3	5	7	6	7	5	4	5	7	7	6	4
Photobacterium_carnosum_TMW22021_CIK00_01170	Photobacterium_carnosum_TMW22021_CIK00_01170	1	1	1	Photobacterium_carnosum_TMW22021_CIK00_01170 hypothetical protein	1	1	1	1	1	1	1	1	1	1	1	1	1	1	1	1	1	1	1	1	1	1	1	1	1	1	1	1	1	1	1	1	1	1	1	1	1	1	1	1	1	1	1	1
Photobacterium_carnosum_TMW22021_CIK00_01175	Photobacterium_carnosum_TMW22021_CIK00_01175	6	6	6	Photobacterium_carnosum_TMW22021_CIK00_01175 TIGR01621 family pseudouridine synthase	1	6	6	6	1	3	2	1	2	0	1	2	1	2	2	2	2	2	2	1	3	2	1	2	0	1	2	1	2	2	2	2	2	2	1	3	2	1	2	0	1	2	1	2
Photobacterium_carnosum_TMW22021_CIK00_01185	Photobacterium_carnosum_TMW22021_CIK00_01185	17	17	17	Photobacterium_carnosum_TMW22021_CIK00_01185 L-threonine dehydrogenase	1	17	17	17	10	9	16	16	16	16	17	16	17	10	12	8	6	3	5	10	9	16	16	16	16	17	16	17	10	12	8	6	3	5	10	9	16	16	16	16	17	16	17	10
Photobacterium_carnosum_TMW22021_CIK00_01190	Photobacterium_carnosum_TMW22021_CIK00_01190	24	24	24	Photobacterium_carnosum_TMW22021_CIK00_01190 RNA helicase	1	24	24	24	14	16	16	15	14	16	17	18	17	13	16	18	17	18	18	14	16	16	15	14	16	17	18	17	13	16	18	17	18	18	14	16	16	15	14	16	17	18	17	13
Photobacterium_carnosum_TMW22021_CIK00_01195	Photobacterium_carnosum_TMW22021_CIK00_01195	8	8	8	Photobacterium_carnosum_TMW22021_CIK00_01195 aromatic alcohol reductase	1	8	8	8	7	7	7	7	7	7	7	6	7	7	6	8	6	6	6	7	7	7	7	7	7	7	6	7	7	6	8	6	6	6	7	7	7	7	7	7	7	6	7	7
Photobacterium_carnosum_TMW22021_CIK00_01230	Photobacterium_carnosum_TMW22021_CIK00_01230	2	2	2	Photobacterium_carnosum_TMW22021_CIK00_01230 oxalate/formate antiport family MFS transporter	1	2	2	2	1	1	1	1	2	2	2	2	2	1	1	0	0	0	0	1	1	1	1	2	2	2	2	2	1	1	0	0	0	0	1	1	1	1	2	2	2	2	2	1
Photobacterium_carnosum_TMW22021_CIK00_01235	Photobacterium_carnosum_TMW22021_CIK00_01235	4	4	4	Photobacterium_carnosum_TMW22021_CIK00_01235 DNA-binding response regulator	1	4	4	4	0	0	0	4	3	2	0	1	3	1	0	0	0	0	0	0	0	0	4	3	2	0	1	3	1	0	0	0	0	0	0	0	0	4	3	2	0	1	3	1
Photobacterium_carnosum_TMW22021_CIK00_01240	Photobacterium_carnosum_TMW22021_CIK00_01240	1	1	1	Photobacterium_carnosum_TMW22021_CIK00_01240 sensor histidine kinase	1	1	1	1	0	0	0	0	0	0	0	0	1	0	0	0	0	0	0	0	0	0	0	0	0	0	0	1	0	0	0	0	0	0	0	0	0	0	0	0	0	0	1	0
Photobacterium_carnosum_TMW22021_CIK00_01245	Photobacterium_carnosum_TMW22021_CIK00_01245	4	4	4	Photobacterium_carnosum_TMW22021_CIK00_01245 YecA family protein	1	4	4	4	3	3	2	2	1	2	1	1	1	2	2	2	3	2	3	3	3	2	2	1	2	1	1	1	2	2	2	3	2	3	3	3	2	2	1	2	1	1	1	2
Photobacterium_carnosum_TMW22021_CIK00_01250	Photobacterium_carnosum_TMW22021_CIK00_01250	11	11	11	Photobacterium_carnosum_TMW22021_CIK00_01250 quinolinate synthase	1	11	11	11	9	9	8	10	6	9	7	4	5	5	6	6	6	8	5	9	9	8	10	6	9	7	4	5	5	6	6	6	8	5	9	9	8	10	6	9	7	4	5	5
Photobacterium_carnosum_TMW22021_CIK00_01270	Photobacterium_carnosum_TMW22021_CIK00_01270	5	5	5	Photobacterium_carnosum_TMW22021_CIK00_01270 tol-pal system protein YbgF	1	5	5	5	3	5	4	5	5	5	3	2	4	3	3	3	4	4	4	3	5	4	5	5	5	3	2	4	3	3	3	4	4	4	3	5	4	5	5	5	3	2	4	3
Photobacterium_carnosum_TMW22021_CIK00_01275	Photobacterium_carnosum_TMW22021_CIK00_01275	6	6	6	Photobacterium_carnosum_TMW22021_CIK00_01275 peptidoglycan-associated lipoprotein	1	6	6	6	5	5	4	4	4	6	5	2	3	4	3	3	4	4	5	5	5	4	4	4	6	5	2	3	4	3	3	4	4	5	5	5	4	4	4	6	5	2	3	4
Photobacterium_carnosum_TMW22021_CIK00_01280	Photobacterium_carnosum_TMW22021_CIK00_01280	24	24	24	Photobacterium_carnosum_TMW22021_CIK00_01280 Tol-Pal system beta propeller repeat protein TolB	1	24	24	24	13	15	17	19	20	16	19	15	16	16	14	14	14	13	17	13	15	17	19	20	16	19	15	16	16	14	14	14	13	17	13	15	17	19	20	16	19	15	16	16
Photobacterium_carnosum_TMW22021_CIK00_01285	Photobacterium_carnosum_TMW22021_CIK00_01285	2	2	2	Photobacterium_carnosum_TMW22021_CIK00_01285 protein TolA	1	2	2	2	0	1	0	1	0	0	1	1	1	0	0	0	1	0	1	0	1	0	1	0	0	1	1	1	0	0	0	1	0	1	0	1	0	1	0	0	1	1	1	0
Photobacterium_carnosum_TMW22021_CIK00_01290	Photobacterium_carnosum_TMW22021_CIK00_01290	2	2	2	Photobacterium_carnosum_TMW22021_CIK00_01290 protein TolR	1	2	2	2	0	1	0	1	1	1	0	1	1	0	0	0	0	0	0	0	1	0	1	1	1	0	1	1	0	0	0	0	0	0	0	1	0	1	1	1	0	1	1	0
Photobacterium_carnosum_TMW22021_CIK00_01295	Photobacterium_carnosum_TMW22021_CIK00_01295	5	5	5	Photobacterium_carnosum_TMW22021_CIK00_01295 protein TolQ	1	5	5	5	1	0	0	1	0	0	1	1	1	1	2	1	2	0	0	1	0	0	1	0	0	1	1	1	1	2	1	2	0	0	1	0	0	1	0	0	1	1	1	1
Photobacterium_carnosum_TMW22021_CIK00_01300	Photobacterium_carnosum_TMW22021_CIK00_01300	5	5	5	Photobacterium_carnosum_TMW22021_CIK00_01300 tol-pal system-associated acyl-CoA thioesterase	1	5	5	5	3	3	2	3	2	2	3	1	1	3	4	3	4	3	3	3	3	2	3	2	2	3	1	1	3	4	3	4	3	3	3	3	2	3	2	2	3	1	1	3
Photobacterium_carnosum_TMW22021_CIK00_01320	Photobacterium_carnosum_TMW22021_CIK00_01320	13	13	13	Photobacterium_carnosum_TMW22021_CIK00_01320 cytochrome d terminal oxidase subunit 1	1	13	13	13	8	7	7	7	6	6	6	7	9	7	7	6	8	7	9	8	7	7	7	6	6	6	7	9	7	7	6	8	7	9	8	7	7	7	6	6	6	7	9	7
Photobacterium_carnosum_TMW22021_CIK00_01325	Photobacterium_carnosum_TMW22021_CIK00_01325	15	15	15	Photobacterium_carnosum_TMW22021_CIK00_01325 Holliday junction branch migration DNA helicase RuvB	1	15	15	15	10	8	10	8	10	11	9	9	10	8	8	7	6	7	10	10	8	10	8	10	11	9	9	10	8	8	7	6	7	10	10	8	10	8	10	11	9	9	10	8
Photobacterium_carnosum_TMW22021_CIK00_01330	Photobacterium_carnosum_TMW22021_CIK00_01330	8	8	8	Photobacterium_carnosum_TMW22021_CIK00_01330 Holliday junction branch migration protein RuvA	1	8	8	8	5	5	5	4	4	6	3	3	6	6	5	7	4	5	4	5	5	5	4	4	6	3	3	6	6	5	7	4	5	4	5	5	5	4	4	6	3	3	6	6
Photobacterium_carnosum_TMW22021_CIK00_01335	Photobacterium_carnosum_TMW22021_CIK00_01335	3	3	3	Photobacterium_carnosum_TMW22021_CIK00_01335 crossover junction endodeoxyribonuclease RuvC	1	3	3	3	0	1	1	0	0	0	2	2	1	3	1	1	1	2	1	0	1	1	0	0	0	2	2	1	3	1	1	1	2	1	0	1	1	0	0	0	2	2	1	3
Photobacterium_carnosum_TMW22021_CIK00_01340	Photobacterium_carnosum_TMW22021_CIK00_01340	37	37	37	Photobacterium_carnosum_TMW22021_CIK00_01340 aspartate--tRNA ligase	1	37	37	37	31	30	32	35	32	34	33	34	35	29	30	29	29	31	31	31	30	32	35	32	34	33	34	35	29	30	29	29	31	31	31	30	32	35	32	34	33	34	35	29
Photobacterium_carnosum_TMW22021_CIK00_01345	Photobacterium_carnosum_TMW22021_CIK00_01345	10	10	10	Photobacterium_carnosum_TMW22021_CIK00_01345 carboxy-S-adenosyl-L-methionine synthase CmoA	1	10	10	10	8	9	8	8	10	9	8	8	8	8	8	7	9	8	8	8	9	8	8	10	9	8	8	8	8	8	7	9	8	8	8	9	8	8	10	9	8	8	8	8
Photobacterium_carnosum_TMW22021_CIK00_01350	Photobacterium_carnosum_TMW22021_CIK00_01350	17	17	17	Photobacterium_carnosum_TMW22021_CIK00_01350 tRNA 5-methoxyuridine(34)/uridine 5-oxyacetic acid(34) synthase CmoB	1	17	17	17	14	12	13	14	16	14	15	12	11	11	10	11	13	14	13	14	12	13	14	16	14	15	12	11	11	10	11	13	14	13	14	12	13	14	16	14	15	12	11	11
Photobacterium_carnosum_TMW22021_CIK00_01355	Photobacterium_carnosum_TMW22021_CIK00_01355	12	12	12	Photobacterium_carnosum_TMW22021_CIK00_01355 hypothetical protein	1	12	12	12	9	8	7	10	9	8	9	8	9	8	8	7	7	8	8	9	8	7	10	9	8	9	8	9	8	8	7	7	8	8	9	8	7	10	9	8	9	8	9	8
Photobacterium_carnosum_TMW22021_CIK00_01360	Photobacterium_carnosum_TMW22021_CIK00_01360	6	6	6	Photobacterium_carnosum_TMW22021_CIK00_01360 gonadoliberin III	1	6	6	6	1	1	0	1	0	2	1	1	0	0	0	0	1	1	1	1	1	0	1	0	2	1	1	0	0	0	0	1	1	1	1	1	0	1	0	2	1	1	0	0
Photobacterium_carnosum_TMW22021_CIK00_01365	Photobacterium_carnosum_TMW22021_CIK00_01365	5	5	5	Photobacterium_carnosum_TMW22021_CIK00_01365 alpha-L-glutamate ligase-like protein	1	5	5	5	1	2	2	4	2	3	3	3	2	0	2	2	2	3	1	1	2	2	4	2	3	3	3	2	0	2	2	2	3	1	1	2	2	4	2	3	3	3	2	0
Photobacterium_carnosum_TMW22021_CIK00_01375	Photobacterium_carnosum_TMW22021_CIK00_01375	10	10	10	Photobacterium_carnosum_TMW22021_CIK00_01375 hypothetical protein	1	10	10	10	5	4	6	5	7	7	4	4	5	5	5	2	3	1	1	5	4	6	5	7	7	4	4	5	5	5	2	3	1	1	5	4	6	5	7	7	4	4	5	5
Photobacterium_carnosum_TMW22021_CIK00_01380	Photobacterium_carnosum_TMW22021_CIK00_01380	57	57	57	Photobacterium_carnosum_TMW22021_CIK00_01380 bifunctional acetaldehyde-CoA/alcohol dehydrogenase	1	57	57	57	40	46	40	50	50	48	49	53	48	45	43	41	41	45	39	40	46	40	50	50	48	49	53	48	45	43	41	41	45	39	40	46	40	50	50	48	49	53	48	45
Photobacterium_carnosum_TMW22021_CIK00_01395	Photobacterium_carnosum_TMW22021_CIK00_01395	21	21	21	Photobacterium_carnosum_TMW22021_CIK00_01395 glycerophosphodiester phosphodiesterase	1	21	21	21	8	10	11	12	13	13	11	13	11	11	11	10	14	16	14	8	10	11	12	13	13	11	13	11	11	11	10	14	16	14	8	10	11	12	13	13	11	13	11	11
Photobacterium_carnosum_TMW22021_CIK00_01400	Photobacterium_carnosum_TMW22021_CIK00_01400	29	29	29	Photobacterium_carnosum_TMW22021_CIK00_01400 cysteine--tRNA ligase	1	29	29	29	23	24	24	23	26	23	27	24	25	23	23	22	23	26	24	23	24	24	23	26	23	27	24	25	23	23	22	23	26	24	23	24	24	23	26	23	27	24	25	23
Photobacterium_carnosum_TMW22021_CIK00_01405	Photobacterium_carnosum_TMW22021_CIK00_01405	11	11	11	Photobacterium_carnosum_TMW22021_CIK00_01405 peptidylprolyl isomerase	1	11	11	11	11	11	11	11	11	10	10	11	11	10	11	11	10	9	11	11	11	11	11	11	10	10	11	11	10	11	11	10	9	11	11	11	11	11	11	10	10	11	11	10
Photobacterium_carnosum_TMW22021_CIK00_01410	Photobacterium_carnosum_TMW22021_CIK00_01410	1	1	1	Photobacterium_carnosum_TMW22021_CIK00_01410 UDP-2,3-diacylglucosamine diphosphatase	1	1	1	1	0	1	0	0	0	0	0	0	0	1	0	0	0	0	0	0	1	0	0	0	0	0	0	0	1	0	0	0	0	0	0	1	0	0	0	0	0	0	0	1
Photobacterium_carnosum_TMW22021_CIK00_01420	Photobacterium_carnosum_TMW22021_CIK00_01420	3	3	3	Photobacterium_carnosum_TMW22021_CIK00_01420 hypothetical protein	1	3	3	3	2	2	2	1	2	2	3	1	2	1	1	1	1	1	1	2	2	2	1	2	2	3	1	2	1	1	1	1	1	1	2	2	2	1	2	2	3	1	2	1
Photobacterium_carnosum_TMW22021_CIK00_01425	Photobacterium_carnosum_TMW22021_CIK00_01425	9	9	9	Photobacterium_carnosum_TMW22021_CIK00_01425 ATP phosphoribosyltransferase	1	9	9	9	6	5	5	5	5	6	3	5	5	5	4	5	7	6	6	6	5	5	5	5	6	3	5	5	5	4	5	7	6	6	6	5	5	5	5	6	3	5	5	5
Photobacterium_carnosum_TMW22021_CIK00_01430	Photobacterium_carnosum_TMW22021_CIK00_01430	12	12	12	Photobacterium_carnosum_TMW22021_CIK00_01430 histidinol dehydrogenase	1	12	12	12	5	7	6	7	7	6	2	4	2	6	3	5	10	10	10	5	7	6	7	7	6	2	4	2	6	3	5	10	10	10	5	7	6	7	7	6	2	4	2	6
Photobacterium_carnosum_TMW22021_CIK00_01435	Photobacterium_carnosum_TMW22021_CIK00_01435	19	19	19	Photobacterium_carnosum_TMW22021_CIK00_01435 histidinol-phosphate transaminase	1	19	19	19	13	13	12	14	13	14	14	14	12	11	9	9	11	14	13	13	13	12	14	13	14	14	14	12	11	9	9	11	14	13	13	13	12	14	13	14	14	14	12	11
Photobacterium_carnosum_TMW22021_CIK00_01440	Photobacterium_carnosum_TMW22021_CIK00_01440	9	9	9	Photobacterium_carnosum_TMW22021_CIK00_01440 bifunctional histidinol-phosphatase/imidazoleglycerol-phosphate dehydratase	1	9	9	9	3	4	4	4	4	5	2	5	2	4	4	4	4	6	6	3	4	4	4	4	5	2	5	2	4	4	4	4	6	6	3	4	4	4	4	5	2	5	2	4
Photobacterium_carnosum_TMW22021_CIK00_01445	Photobacterium_carnosum_TMW22021_CIK00_01445	6	6	6	Photobacterium_carnosum_TMW22021_CIK00_01445 imidazole glycerol phosphate synthase subunit HisH	1	6	6	6	4	4	1	5	4	2	0	1	0	0	0	0	3	4	4	4	4	1	5	4	2	0	1	0	0	0	0	3	4	4	4	4	1	5	4	2	0	1	0	0
Photobacterium_carnosum_TMW22021_CIK00_01450	Photobacterium_carnosum_TMW22021_CIK00_01450	5	5	5	Photobacterium_carnosum_TMW22021_CIK00_01450 1-(5-phosphoribosyl)-5-[(5- phosphoribosylamino)methylideneamino]imidazole-4- carboxamide isomerase	1	5	5	5	2	4	0	1	2	1	1	1	2	1	0	1	2	2	3	2	4	0	1	2	1	1	1	2	1	0	1	2	2	3	2	4	0	1	2	1	1	1	2	1
Photobacterium_carnosum_TMW22021_CIK00_01455	Photobacterium_carnosum_TMW22021_CIK00_01455	9	9	9	Photobacterium_carnosum_TMW22021_CIK00_01455 imidazole glycerol phosphate synthase subunit HisF	1	9	9	9	6	5	5	5	5	5	3	3	4	4	5	4	6	7	6	6	5	5	5	5	5	3	3	4	4	5	4	6	7	6	6	5	5	5	5	5	3	3	4	4
Photobacterium_carnosum_TMW22021_CIK00_01460	Photobacterium_carnosum_TMW22021_CIK00_01460	6	6	6	Photobacterium_carnosum_TMW22021_CIK00_01460 bifunctional phosphoribosyl-AMP cyclohydrolase/phosphoribosyl-ATP diphosphatase	1	6	6	6	3	4	4	4	4	4	3	3	2	2	2	3	5	4	4	3	4	4	4	4	4	3	3	2	2	2	3	5	4	4	3	4	4	4	4	4	3	3	2	2
Photobacterium_carnosum_TMW22021_CIK00_01465	Photobacterium_carnosum_TMW22021_CIK00_01465	9	9	9	Photobacterium_carnosum_TMW22021_CIK00_01465 thymidine kinase	1	9	9	9	5	5	7	6	6	5	5	5	5	4	5	4	2	3	4	5	5	7	6	6	5	5	5	5	4	5	4	2	3	4	5	5	7	6	6	5	5	5	5	4
Photobacterium_carnosum_TMW22021_CIK00_01470	Photobacterium_carnosum_TMW22021_CIK00_01470	1	1	1	Photobacterium_carnosum_TMW22021_CIK00_01470 Na+/H+ antiporter	1	1	1	1	0	0	0	0	0	0	0	0	0	0	0	0	1	1	1	0	0	0	0	0	0	0	0	0	0	0	0	1	1	1	0	0	0	0	0	0	0	0	0	0
Photobacterium_carnosum_TMW22021_CIK00_01475	Photobacterium_carnosum_TMW22021_CIK00_01475	11	11	11	Photobacterium_carnosum_TMW22021_CIK00_01475 transcriptional regulator	1	11	11	11	11	11	11	10	10	11	10	10	11	7	9	7	5	7	6	11	11	11	10	10	11	10	10	11	7	9	7	5	7	6	11	11	11	10	10	11	10	10	11	7
Photobacterium_carnosum_TMW22021_CIK00_01480	Photobacterium_carnosum_TMW22021_CIK00_01480	5	5	5	Photobacterium_carnosum_TMW22021_CIK00_01480 lytic transglycosylase	1	5	5	5	4	4	4	4	3	4	2	2	3	2	2	2	2	2	2	4	4	4	4	3	4	2	2	3	2	2	2	2	2	2	4	4	4	4	3	4	2	2	3	2
Photobacterium_carnosum_TMW22021_CIK00_01485	Photobacterium_carnosum_TMW22021_CIK00_01485	5	5	5	Photobacterium_carnosum_TMW22021_CIK00_01485 hypothetical protein	1	5	5	5	3	2	3	4	3	2	1	3	2	3	3	3	3	1	2	3	2	3	4	3	2	1	3	2	3	3	3	3	1	2	3	2	3	4	3	2	1	3	2	3
Photobacterium_carnosum_TMW22021_CIK00_01490	Photobacterium_carnosum_TMW22021_CIK00_01490	7	7	7	Photobacterium_carnosum_TMW22021_CIK00_01490 septum site-determining protein MinC	1	7	7	7	4	4	3	5	3	6	4	4	2	5	4	4	5	4	4	4	4	3	5	3	6	4	4	2	5	4	4	5	4	4	4	4	3	5	3	6	4	4	2	5
Photobacterium_carnosum_TMW22021_CIK00_01495	Photobacterium_carnosum_TMW22021_CIK00_01495	15	15	15	Photobacterium_carnosum_TMW22021_CIK00_01495 septum site-determining protein MinD	1	15	15	15	11	11	13	14	14	13	13	12	13	10	10	12	10	11	11	11	11	13	14	14	13	13	12	13	10	10	12	10	11	11	11	11	13	14	14	13	13	12	13	10
Photobacterium_carnosum_TMW22021_CIK00_01500	Photobacterium_carnosum_TMW22021_CIK00_01500	7	7	7	Photobacterium_carnosum_TMW22021_CIK00_01500 cell division topological specificity factor MinE	1	7	7	7	6	6	5	6	6	6	4	6	5	5	5	5	5	5	5	6	6	5	6	6	6	4	6	5	5	5	5	5	5	5	6	6	5	6	6	6	4	6	5	5
Photobacterium_carnosum_TMW22021_CIK00_01505	Photobacterium_carnosum_TMW22021_CIK00_01505	19	19	19	Photobacterium_carnosum_TMW22021_CIK00_01505 ribonuclease D	1	19	19	19	12	13	14	13	15	14	11	14	13	12	11	12	8	12	12	12	13	14	13	15	14	11	14	13	12	11	12	8	12	12	12	13	14	13	15	14	11	14	13	12
Photobacterium_carnosum_TMW22021_CIK00_01510	Photobacterium_carnosum_TMW22021_CIK00_01510	26	26	26	Photobacterium_carnosum_TMW22021_CIK00_01510 long-chain-fatty-acid--CoA ligase	1	26	26	26	14	16	16	18	18	18	15	16	18	14	13	15	16	21	18	14	16	16	18	18	18	15	16	18	14	13	15	16	21	18	14	16	16	18	18	18	15	16	18	14
Photobacterium_carnosum_TMW22021_CIK00_01520	Photobacterium_carnosum_TMW22021_CIK00_01520	5	5	5	Photobacterium_carnosum_TMW22021_CIK00_01520 starvation-inducible protein	1	5	5	5	3	2	2	4	4	4	3	3	2	2	1	0	3	1	1	3	2	2	4	4	4	3	3	2	2	1	0	3	1	1	3	2	2	4	4	4	3	3	2	2
Photobacterium_carnosum_TMW22021_CIK00_01525	Photobacterium_carnosum_TMW22021_CIK00_01525	8	8	8	Photobacterium_carnosum_TMW22021_CIK00_01525 tRNA (adenosine(37)-N6)-threonylcarbamoyltransferase complex dimerization subunit type 1 TsaB	1	8	8	8	6	7	7	6	8	6	7	7	6	6	5	5	6	6	6	6	7	7	6	8	6	7	7	6	6	5	5	6	6	6	6	7	7	6	8	6	7	7	6	6
Photobacterium_carnosum_TMW22021_CIK00_01530	Photobacterium_carnosum_TMW22021_CIK00_01530	12	12	12	Photobacterium_carnosum_TMW22021_CIK00_01530 ATP-dependent helicase	1	12	12	12	5	5	5	4	5	5	1	1	1	2	1	1	2	2	1	5	5	5	4	5	5	1	1	1	2	1	1	2	2	1	5	5	5	4	5	5	1	1	1	2
Photobacterium_carnosum_TMW22021_CIK00_01535	Photobacterium_carnosum_TMW22021_CIK00_01535	11	11	11	Photobacterium_carnosum_TMW22021_CIK00_01535 formyltetrahydrofolate deformylase	1	11	11	11	10	9	9	10	9	8	8	8	8	10	10	9	8	8	9	10	9	9	10	9	8	8	8	8	10	10	9	8	8	9	10	9	9	10	9	8	8	8	8	10
Photobacterium_carnosum_TMW22021_CIK00_01540	Photobacterium_carnosum_TMW22021_CIK00_01540	1	1	1	Photobacterium_carnosum_TMW22021_CIK00_01540 hypothetical protein	1	1	1	1	0	0	0	1	1	1	1	1	1	1	0	1	1	1	0	0	0	0	1	1	1	1	1	1	1	0	1	1	1	0	0	0	0	1	1	1	1	1	1	1
Photobacterium_carnosum_TMW22021_CIK00_01545	Photobacterium_carnosum_TMW22021_CIK00_01545	46	46	46	Photobacterium_carnosum_TMW22021_CIK00_01545 arginine--tRNA ligase	1	46	46	46	37	37	39	39	41	42	40	39	40	39	38	37	37	36	36	37	37	39	39	41	42	40	39	40	39	38	37	37	36	36	37	37	39	39	41	42	40	39	40	39
Photobacterium_carnosum_TMW22021_CIK00_01550	Photobacterium_carnosum_TMW22021_CIK00_01550	3	3	3	Photobacterium_carnosum_TMW22021_CIK00_01550 hypothetical protein	1	3	3	3	0	0	0	0	1	0	0	0	0	0	0	0	0	0	0	0	0	0	0	1	0	0	0	0	0	0	0	0	0	0	0	0	0	0	1	0	0	0	0	0
Photobacterium_carnosum_TMW22021_CIK00_01555	Photobacterium_carnosum_TMW22021_CIK00_01555	6	6	6	Photobacterium_carnosum_TMW22021_CIK00_01555 HIT family protein	1	6	6	6	4	5	5	5	5	4	4	5	5	4	4	4	4	4	5	4	5	5	5	5	4	4	5	5	4	4	4	4	4	5	4	5	5	5	5	4	4	5	5	4
Photobacterium_carnosum_TMW22021_CIK00_01560	Photobacterium_carnosum_TMW22021_CIK00_01560	2	2	2	Photobacterium_carnosum_TMW22021_CIK00_01560 ferrous iron transport protein C	1	2	2	2	1	1	1	0	0	0	0	0	0	1	1	1	1	1	1	1	1	1	0	0	0	0	0	0	1	1	1	1	1	1	1	1	1	0	0	0	0	0	0	1
Photobacterium_carnosum_TMW22021_CIK00_01565	Photobacterium_carnosum_TMW22021_CIK00_01565	15	15	15	Photobacterium_carnosum_TMW22021_CIK00_01565 ferrous iron transport protein B	1	15	15	15	9	5	6	0	0	0	0	0	0	10	8	9	7	10	8	9	5	6	0	0	0	0	0	0	10	8	9	7	10	8	9	5	6	0	0	0	0	0	0	10
Photobacterium_carnosum_TMW22021_CIK00_01570	Photobacterium_carnosum_TMW22021_CIK00_01570	4	4	4	Photobacterium_carnosum_TMW22021_CIK00_01570 ferrous iron transport protein A	1	4	4	4	3	3	3	1	2	2	2	2	3	4	3	4	4	4	4	3	3	3	1	2	2	2	2	3	4	3	4	4	4	4	3	3	3	1	2	2	2	2	3	4
Photobacterium_carnosum_TMW22021_CIK00_01595	Photobacterium_carnosum_TMW22021_CIK00_01595	11	11	11	Photobacterium_carnosum_TMW22021_CIK00_01595 succinate--CoA ligase subunit alpha	1	11	11	11	7	7	7	7	9	9	7	8	7	7	7	7	9	9	9	7	7	7	7	9	9	7	8	7	7	7	7	9	9	9	7	7	7	7	9	9	7	8	7	7
Photobacterium_carnosum_TMW22021_CIK00_01600	Photobacterium_carnosum_TMW22021_CIK00_01600	13	13	13	Photobacterium_carnosum_TMW22021_CIK00_01600 succinate--CoA ligase subunit beta	1	13	13	13	8	10	9	10	10	10	9	11	10	6	9	8	7	10	10	8	10	9	10	10	10	9	11	10	6	9	8	7	10	10	8	10	9	10	10	10	9	11	10	6
Photobacterium_carnosum_TMW22021_CIK00_01605	Photobacterium_carnosum_TMW22021_CIK00_01605	22	22	22	Photobacterium_carnosum_TMW22021_CIK00_01605 dihydrolipoyllysine-residue succinyltransferase	1	22	22	22	15	17	14	14	14	16	12	11	14	15	13	16	18	13	15	15	17	14	14	14	16	12	11	14	15	13	16	18	13	15	15	17	14	14	14	16	12	11	14	15
Photobacterium_carnosum_TMW22021_CIK00_01610	Photobacterium_carnosum_TMW22021_CIK00_01610	37	37	37	Photobacterium_carnosum_TMW22021_CIK00_01610 2-oxoglutarate dehydrogenase E1 component	1	37	37	37	27	24	24	23	23	25	21	19	18	25	25	24	25	28	27	27	24	24	23	23	25	21	19	18	25	25	24	25	28	27	27	24	24	23	23	25	21	19	18	25
Photobacterium_carnosum_TMW22021_CIK00_01615	Photobacterium_carnosum_TMW22021_CIK00_01615	8	8	8	Photobacterium_carnosum_TMW22021_CIK00_01615 succinate dehydrogenase iron-sulfur subunit	1	8	8	8	5	4	5	4	4	3	3	1	2	7	6	6	6	6	6	5	4	5	4	4	3	3	1	2	7	6	6	6	6	6	5	4	5	4	4	3	3	1	2	7
Photobacterium_carnosum_TMW22021_CIK00_01620	Photobacterium_carnosum_TMW22021_CIK00_01620	27	27	27	Photobacterium_carnosum_TMW22021_CIK00_01620 succinate dehydrogenase flavoprotein subunit	1	27	27	27	16	16	13	10	6	5	2	5	4	18	18	15	17	20	15	16	16	13	10	6	5	2	5	4	18	18	15	17	20	15	16	16	13	10	6	5	2	5	4	18
Photobacterium_carnosum_TMW22021_CIK00_01635	Photobacterium_carnosum_TMW22021_CIK00_01635	16	16	16	Photobacterium_carnosum_TMW22021_CIK00_01635 citrate (Si)-synthase	1	16	16	16	7	9	8	4	3	3	4	3	2	12	11	11	10	11	12	7	9	8	4	3	3	4	3	2	12	11	11	10	11	12	7	9	8	4	3	3	4	3	2	12
Photobacterium_carnosum_TMW22021_CIK00_01640	Photobacterium_carnosum_TMW22021_CIK00_01640	10	10	10	Photobacterium_carnosum_TMW22021_CIK00_01640 Nif3-like dinuclear metal center hexameric protein	1	10	10	10	8	8	7	7	7	8	8	8	7	8	8	8	7	9	8	8	8	7	7	7	8	8	8	7	8	8	8	7	9	8	8	8	7	7	7	8	8	8	7	8
Photobacterium_carnosum_TMW22021_CIK00_01655	Photobacterium_carnosum_TMW22021_CIK00_01655	35	35	35	Photobacterium_carnosum_TMW22021_CIK00_01655 phosphoglucomutase, alpha-D-glucose phosphate-specific	1	35	35	35	24	24	23	27	27	30	25	25	25	23	23	22	24	23	22	24	24	23	27	27	30	25	25	25	23	23	22	24	23	22	24	24	23	27	27	30	25	25	25	23
Photobacterium_carnosum_TMW22021_CIK00_01660	Photobacterium_carnosum_TMW22021_CIK00_01660	12	12	12	Photobacterium_carnosum_TMW22021_CIK00_01660 replication initiation regulator SeqA	1	12	12	12	9	10	10	10	10	11	10	10	11	8	9	9	9	9	9	9	10	10	10	10	11	10	10	11	8	9	9	9	9	9	9	10	10	10	10	11	10	10	11	8
Photobacterium_carnosum_TMW22021_CIK00_01665	Photobacterium_carnosum_TMW22021_CIK00_01665	7	7	7	Photobacterium_carnosum_TMW22021_CIK00_01665 alpha/beta hydrolase	1	7	7	7	4	4	4	5	4	4	3	3	3	5	3	4	4	6	2	4	4	4	5	4	4	3	3	3	5	3	4	4	6	2	4	4	4	5	4	4	3	3	3	5
Photobacterium_carnosum_TMW22021_CIK00_01670	Photobacterium_carnosum_TMW22021_CIK00_01670	7	7	7	Photobacterium_carnosum_TMW22021_CIK00_01670 flavodoxin	1	7	7	7	6	5	5	4	5	5	5	5	4	6	6	6	6	5	6	6	5	5	4	5	5	5	5	4	6	6	6	6	5	6	6	5	5	4	5	5	5	5	4	6
Photobacterium_carnosum_TMW22021_CIK00_01675	Photobacterium_carnosum_TMW22021_CIK00_01675	7	7	7	Photobacterium_carnosum_TMW22021_CIK00_01675 ferric iron uptake transcriptional regulator	1	7	7	7	4	4	5	5	4	5	6	5	6	4	3	3	3	5	4	4	4	5	5	4	5	6	5	6	4	3	3	3	5	4	4	4	5	5	4	5	6	5	6	4
Photobacterium_carnosum_TMW22021_CIK00_01680	Photobacterium_carnosum_TMW22021_CIK00_01680	47	47	47	Photobacterium_carnosum_TMW22021_CIK00_01680 glutamine--tRNA ligase	1	47	47	47	30	35	33	38	34	39	42	41	41	28	32	29	28	31	33	30	35	33	38	34	39	42	41	41	28	32	29	28	31	33	30	35	33	38	34	39	42	41	41	28
Photobacterium_carnosum_TMW22021_CIK00_01685	Photobacterium_carnosum_TMW22021_CIK00_01685	41	41	41	Photobacterium_carnosum_TMW22021_CIK00_01685 beta-N-acetylhexosaminidase	1	41	41	41	29	24	25	28	29	30	21	28	23	23	26	23	19	20	19	29	24	25	28	29	30	21	28	23	23	26	23	19	20	19	29	24	25	28	29	30	21	28	23	23
Photobacterium_carnosum_TMW22021_CIK00_01690	Photobacterium_carnosum_TMW22021_CIK00_01690	5	5	5	Photobacterium_carnosum_TMW22021_CIK00_01690 PTS glucose transporter subunit IIBC	1	5	5	5	1	1	0	0	0	2	1	2	0	0	0	0	0	0	2	1	1	0	0	0	2	1	2	0	0	0	0	0	0	2	1	1	0	0	0	2	1	2	0	0
Photobacterium_carnosum_TMW22021_CIK00_01695	Photobacterium_carnosum_TMW22021_CIK00_01695	12	12	12	Photobacterium_carnosum_TMW22021_CIK00_01695 glucosamine-6-phosphate deaminase	1	12	12	12	7	7	7	9	9	10	8	10	9	8	6	8	8	7	9	7	7	7	9	9	10	8	10	9	8	6	8	8	7	9	7	7	7	9	9	10	8	10	9	8
Photobacterium_carnosum_TMW22021_CIK00_01700	Photobacterium_carnosum_TMW22021_CIK00_01700	12	12	12	Photobacterium_carnosum_TMW22021_CIK00_01700 transcriptional regulator	1	12	12	12	6	6	7	6	8	8	6	5	6	7	6	5	7	6	6	6	6	7	6	8	8	6	5	6	7	6	5	7	6	6	6	6	7	6	8	8	6	5	6	7
Photobacterium_carnosum_TMW22021_CIK00_01710	Photobacterium_carnosum_TMW22021_CIK00_01710	40	40	40	Photobacterium_carnosum_TMW22021_CIK00_01710 asparagine synthase B	1	40	40	40	30	32	29	28	28	30	26	26	24	25	25	25	24	28	24	30	32	29	28	28	30	26	26	24	25	25	25	24	28	24	30	32	29	28	28	30	26	26	24	25
Photobacterium_carnosum_TMW22021_CIK00_01715	Photobacterium_carnosum_TMW22021_CIK00_01715	22	21	21	Photobacterium_carnosum_TMW22021_CIK00_01715 inosine/guanosine kinase	1	22	21	21	16	15	18	19	16	16	18	16	13	15	16	15	16	17	17	15	14	17	18	15	15	17	15	12	14	15	14	15	16	16	15	14	17	18	15	15	17	15	12	14
Photobacterium_carnosum_TMW22021_CIK00_01720	Photobacterium_carnosum_TMW22021_CIK00_01720	11	11	11	Photobacterium_carnosum_TMW22021_CIK00_01720 ferrochelatase	1	11	11	11	7	6	7	7	8	6	8	7	7	8	10	7	9	8	9	7	6	7	7	8	6	8	7	7	8	10	7	9	8	9	7	6	7	7	8	6	8	7	7	8
Photobacterium_carnosum_TMW22021_CIK00_01725	Photobacterium_carnosum_TMW22021_CIK00_01725	17	17	17	Photobacterium_carnosum_TMW22021_CIK00_01725 adenylate kinase	1	17	17	17	11	14	13	14	14	13	14	14	14	13	11	12	11	12	11	11	14	13	14	14	13	14	14	14	13	11	12	11	12	11	11	14	13	14	14	13	14	14	14	13
Photobacterium_carnosum_TMW22021_CIK00_01730	Photobacterium_carnosum_TMW22021_CIK00_01730	45	45	45	Photobacterium_carnosum_TMW22021_CIK00_01730 molecular chaperone HtpG	1	45	45	45	33	38	37	37	39	37	40	41	37	31	35	33	34	38	38	33	38	37	37	39	37	40	41	37	31	35	33	34	38	38	33	38	37	37	39	37	40	41	37	31
Photobacterium_carnosum_TMW22021_CIK00_01735	Photobacterium_carnosum_TMW22021_CIK00_01735	8	8	8	Photobacterium_carnosum_TMW22021_CIK00_01735 transcriptional regulator	1	8	8	8	5	5	5	4	6	4	5	4	4	3	2	2	4	3	5	5	5	5	4	6	4	5	4	4	3	2	2	4	3	5	5	5	5	4	6	4	5	4	4	3
Photobacterium_carnosum_TMW22021_CIK00_01740	Photobacterium_carnosum_TMW22021_CIK00_01740	4	4	4	Photobacterium_carnosum_TMW22021_CIK00_01740 hypothetical protein	1	4	4	4	2	3	2	2	3	2	3	2	2	2	2	2	2	1	2	2	3	2	2	3	2	3	2	2	2	2	2	2	1	2	2	3	2	2	3	2	3	2	2	2
Photobacterium_carnosum_TMW22021_CIK00_01745	Photobacterium_carnosum_TMW22021_CIK00_01745	3	3	3	Photobacterium_carnosum_TMW22021_CIK00_01745 recombination protein RecR	1	3	3	3	3	2	3	2	3	1	1	1	1	2	1	2	3	3	2	3	2	3	2	3	1	1	1	1	2	1	2	3	3	2	3	2	3	2	3	1	1	1	1	2
Photobacterium_carnosum_TMW22021_CIK00_01750	Photobacterium_carnosum_TMW22021_CIK00_01750	5	5	5	Photobacterium_carnosum_TMW22021_CIK00_01750 YbaB/EbfC family nucleoid-associated protein	1	5	5	5	4	4	4	4	4	5	4	4	4	3	2	4	3	3	4	4	4	4	4	4	5	4	4	4	3	2	4	3	3	4	4	4	4	4	4	5	4	4	4	3
Photobacterium_carnosum_TMW22021_CIK00_01755	Photobacterium_carnosum_TMW22021_CIK00_01755	25	25	25	Photobacterium_carnosum_TMW22021_CIK00_01755 DNA polymerase III subunit gamma/tau	1	25	25	25	16	16	14	17	14	14	13	12	13	14	15	15	12	16	16	16	16	14	17	14	14	13	12	13	14	15	15	12	16	16	16	16	14	17	14	14	13	12	13	14
Photobacterium_carnosum_TMW22021_CIK00_01760	Photobacterium_carnosum_TMW22021_CIK00_01760	13	13	13	Photobacterium_carnosum_TMW22021_CIK00_01760 adenine phosphoribosyltransferase	1	13	13	13	8	7	8	8	8	9	9	9	7	8	9	8	10	9	8	8	7	8	8	8	9	9	9	7	8	9	8	10	9	8	8	7	8	8	8	9	9	9	7	8
Photobacterium_carnosum_TMW22021_CIK00_01770	Photobacterium_carnosum_TMW22021_CIK00_01770	6	6	6	Photobacterium_carnosum_TMW22021_CIK00_01770 conjugal transfer protein TraR	1	6	6	6	1	1	4	5	5	5	5	5	6	1	1	1	0	0	0	1	1	4	5	5	5	5	5	6	1	1	1	0	0	0	1	1	4	5	5	5	5	5	6	1
Photobacterium_carnosum_TMW22021_CIK00_01775	Photobacterium_carnosum_TMW22021_CIK00_01775	3	3	3	Photobacterium_carnosum_TMW22021_CIK00_01775 hypothetical protein	1	3	3	3	0	0	1	1	2	1	0	0	0	0	0	1	2	1	0	0	0	1	1	2	1	0	0	0	0	0	1	2	1	0	0	0	1	1	2	1	0	0	0	0
Photobacterium_carnosum_TMW22021_CIK00_01780	Photobacterium_carnosum_TMW22021_CIK00_01780	3	3	3	Photobacterium_carnosum_TMW22021_CIK00_01780 porin	1	3	3	3	0	0	1	0	0	1	0	0	0	3	1	2	3	1	1	0	0	1	0	0	1	0	0	0	3	1	2	3	1	1	0	0	1	0	0	1	0	0	0	3
Photobacterium_carnosum_TMW22021_CIK00_01785	Photobacterium_carnosum_TMW22021_CIK00_01785	24	24	24	Photobacterium_carnosum_TMW22021_CIK00_01785 ATP-dependent DNA helicase DinG	1	24	24	24	8	7	6	11	8	11	4	6	7	3	4	5	2	2	3	8	7	6	11	8	11	4	6	7	3	4	5	2	2	3	8	7	6	11	8	11	4	6	7	3
Photobacterium_carnosum_TMW22021_CIK00_01795	Photobacterium_carnosum_TMW22021_CIK00_01795	8	8	8	Photobacterium_carnosum_TMW22021_CIK00_01795 prepilin peptidase	1	8	8	8	5	5	6	5	6	6	6	5	7	6	4	5	5	4	4	5	5	6	5	6	6	6	5	7	6	4	5	5	4	4	5	5	6	5	6	6	6	5	7	6
Photobacterium_carnosum_TMW22021_CIK00_01805	Photobacterium_carnosum_TMW22021_CIK00_01805	8	8	8	Photobacterium_carnosum_TMW22021_CIK00_01805 hypothetical protein	1	8	8	8	5	6	3	3	2	3	6	7	7	5	6	6	5	5	6	5	6	3	3	2	3	6	7	7	5	6	6	5	5	6	5	6	3	3	2	3	6	7	7	5
Photobacterium_carnosum_TMW22021_CIK00_01820	Photobacterium_carnosum_TMW22021_CIK00_01820	27	27	27	Photobacterium_carnosum_TMW22021_CIK00_01820 glutathione synthase	1	27	27	27	22	19	20	21	21	24	22	22	22	23	21	20	19	19	22	22	19	20	21	21	24	22	22	22	23	21	20	19	19	22	22	19	20	21	21	24	22	22	22	23
Photobacterium_carnosum_TMW22021_CIK00_01840	Photobacterium_carnosum_TMW22021_CIK00_01840	9	9	9	Photobacterium_carnosum_TMW22021_CIK00_01840 nitroreductase A	1	9	9	9	4	4	5	4	4	7	4	4	3	4	5	5	4	3	4	4	4	5	4	4	7	4	4	3	4	5	5	4	3	4	4	4	5	4	4	7	4	4	3	4
Photobacterium_carnosum_TMW22021_CIK00_01860	Photobacterium_carnosum_TMW22021_CIK00_01860	1	1	1	Photobacterium_carnosum_TMW22021_CIK00_01860 hypothetical protein	1	1	1	1	0	0	0	1	1	1	1	0	0	0	0	0	0	0	0	0	0	0	1	1	1	1	0	0	0	0	0	0	0	0	0	0	0	1	1	1	1	0	0	0
Photobacterium_carnosum_TMW22021_CIK00_01890	Photobacterium_carnosum_TMW22021_CIK00_01890	8	8	8	Photobacterium_carnosum_TMW22021_CIK00_01890 acyl-CoA thioesterase II	1	8	8	8	5	4	5	4	4	5	4	3	4	4	5	4	4	6	4	5	4	5	4	4	5	4	3	4	4	5	4	4	6	4	5	4	5	4	4	5	4	3	4	4
Photobacterium_carnosum_TMW22021_CIK00_01895	Photobacterium_carnosum_TMW22021_CIK00_01895	6	6	6	Photobacterium_carnosum_TMW22021_CIK00_01895 transcriptional regulator	1	6	6	6	4	4	4	4	4	6	3	5	4	2	4	3	3	2	2	4	4	4	4	4	6	3	5	4	2	4	3	3	2	2	4	4	4	4	4	6	3	5	4	2
Photobacterium_carnosum_TMW22021_CIK00_01900	Photobacterium_carnosum_TMW22021_CIK00_01900	7	7	7	Photobacterium_carnosum_TMW22021_CIK00_01900 cysteine synthase	1	7	7	7	2	2	1	2	1	4	1	1	1	3	3	2	5	5	6	2	2	1	2	1	4	1	1	1	3	3	2	5	5	6	2	2	1	2	1	4	1	1	1	3
Photobacterium_carnosum_TMW22021_CIK00_01905	Photobacterium_carnosum_TMW22021_CIK00_01905	12	12	12	Photobacterium_carnosum_TMW22021_CIK00_01905 7-cyano-7-deazaguanine synthase QueC	1	12	12	12	9	10	8	9	9	10	10	9	8	8	6	7	6	7	7	9	10	8	9	9	10	10	9	8	8	6	7	6	7	7	9	10	8	9	9	10	10	9	8	8
Photobacterium_carnosum_TMW22021_CIK00_01910	Photobacterium_carnosum_TMW22021_CIK00_01910	10	10	10	Photobacterium_carnosum_TMW22021_CIK00_01910 50S ribosomal protein L3 N(5)-glutamine methyltransferase	1	10	10	10	8	8	8	8	7	8	8	8	8	6	9	8	8	7	7	8	8	8	8	7	8	8	8	8	6	9	8	8	7	7	8	8	8	8	7	8	8	8	8	6
Photobacterium_carnosum_TMW22021_CIK00_01915	Photobacterium_carnosum_TMW22021_CIK00_01915	1	1	1	Photobacterium_carnosum_TMW22021_CIK00_01915 endonuclease SmrB	1	1	1	1	1	0	1	1	1	1	0	0	0	1	1	1	1	1	1	1	0	1	1	1	1	0	0	0	1	1	1	1	1	1	1	0	1	1	1	1	0	0	0	1
Photobacterium_carnosum_TMW22021_CIK00_01925	Photobacterium_carnosum_TMW22021_CIK00_01925	5	5	5	Photobacterium_carnosum_TMW22021_CIK00_01925 phosphohistidine phosphatase SixA	1	5	5	5	3	4	4	4	4	5	5	5	5	4	3	3	4	5	5	3	4	4	4	4	5	5	5	5	4	3	3	4	5	5	3	4	4	4	4	5	5	5	5	4
Photobacterium_carnosum_TMW22021_CIK00_01930	Photobacterium_carnosum_TMW22021_CIK00_01930	19	19	19	Photobacterium_carnosum_TMW22021_CIK00_01930 peptidase M16	1	19	19	19	8	7	9	10	9	10	1	2	2	5	2	2	2	2	6	8	7	9	10	9	10	1	2	2	5	2	2	2	2	6	8	7	9	10	9	10	1	2	2	5
Photobacterium_carnosum_TMW22021_CIK00_01935	Photobacterium_carnosum_TMW22021_CIK00_01935	9	9	9	Photobacterium_carnosum_TMW22021_CIK00_01935 fatty acid oxidation complex subunit alpha FadJ	1	9	9	9	2	2	1	1	1	0	0	0	0	0	0	0	6	3	2	2	2	1	1	1	0	0	0	0	0	0	0	6	3	2	2	2	1	1	1	0	0	0	0	0
Photobacterium_carnosum_TMW22021_CIK00_01940	Photobacterium_carnosum_TMW22021_CIK00_01940	3	3	3	Photobacterium_carnosum_TMW22021_CIK00_01940 acetyl-CoA C-acyltransferase FadI	1	3	3	3	0	0	0	0	0	1	0	0	0	1	0	1	2	2	2	0	0	0	0	0	1	0	0	0	1	0	1	2	2	2	0	0	0	0	0	1	0	0	0	1
Photobacterium_carnosum_TMW22021_CIK00_01945	Photobacterium_carnosum_TMW22021_CIK00_01945	4	4	4	Photobacterium_carnosum_TMW22021_CIK00_01945 RNA polymerase subunit sigma	1	4	4	4	1	3	1	4	3	2	2	2	2	3	3	2	2	2	2	1	3	1	4	3	2	2	2	2	3	3	2	2	2	2	1	3	1	4	3	2	2	2	2	3
Photobacterium_carnosum_TMW22021_CIK00_01950	Photobacterium_carnosum_TMW22021_CIK00_01950	4	4	4	Photobacterium_carnosum_TMW22021_CIK00_01950 hypothetical protein	1	4	4	4	2	2	1	3	2	1	1	2	1	1	1	1	1	1	1	2	2	1	3	2	1	1	2	1	1	1	1	1	1	1	2	2	1	3	2	1	1	2	1	1
Photobacterium_carnosum_TMW22021_CIK00_01955	Photobacterium_carnosum_TMW22021_CIK00_01955	3	3	3	Photobacterium_carnosum_TMW22021_CIK00_01955 aromatic hydrocarbon degradation protein	1	3	3	3	0	0	0	0	0	0	0	0	0	0	0	0	0	0	0	0	0	0	0	0	0	0	0	0	0	0	0	0	0	0	0	0	0	0	0	0	0	0	0	0
Photobacterium_carnosum_TMW22021_CIK00_01965	Photobacterium_carnosum_TMW22021_CIK00_01965	6	6	6	Photobacterium_carnosum_TMW22021_CIK00_01965 ABC transporter	1	6	6	6	2	4	4	2	2	0	2	3	2	2	1	4	3	3	4	2	4	4	2	2	0	2	3	2	2	1	4	3	3	4	2	4	4	2	2	0	2	3	2	2
Photobacterium_carnosum_TMW22021_CIK00_01970	Photobacterium_carnosum_TMW22021_CIK00_01970	16	16	16	Photobacterium_carnosum_TMW22021_CIK00_01970 c-type cytochrome biogenesis protein CcmI	1	16	16	16	8	9	6	8	8	7	9	9	8	4	7	8	7	7	8	8	9	6	8	8	7	9	9	8	4	7	8	7	7	8	8	9	6	8	8	7	9	9	8	4
Photobacterium_carnosum_TMW22021_CIK00_01975	Photobacterium_carnosum_TMW22021_CIK00_01975	4	4	4	Photobacterium_carnosum_TMW22021_CIK00_01975 cytochrome c-type biogenesis protein CcmH	1	4	4	4	2	2	1	2	2	1	2	4	2	1	1	1	3	0	2	2	2	1	2	2	1	2	4	2	1	1	1	3	0	2	2	2	1	2	2	1	2	4	2	1
Photobacterium_carnosum_TMW22021_CIK00_01980	Photobacterium_carnosum_TMW22021_CIK00_01980	6	6	6	Photobacterium_carnosum_TMW22021_CIK00_01980 DsbE family thiol:disulfide interchange protein	1	6	6	6	1	3	1	2	2	0	3	2	2	0	2	1	0	2	2	1	3	1	2	2	0	3	2	2	0	2	1	0	2	2	1	3	1	2	2	0	3	2	2	0
Photobacterium_carnosum_TMW22021_CIK00_01985	Photobacterium_carnosum_TMW22021_CIK00_01985	8	8	8	Photobacterium_carnosum_TMW22021_CIK00_01985 heme lyase NrfEFG subunit NrfE	1	8	8	8	2	2	3	3	4	1	4	4	3	2	3	2	1	2	2	2	2	3	3	4	1	4	4	3	2	3	2	1	2	2	2	2	3	3	4	1	4	4	3	2
Photobacterium_carnosum_TMW22021_CIK00_01990	Photobacterium_carnosum_TMW22021_CIK00_01990	3	3	3	Photobacterium_carnosum_TMW22021_CIK00_01990 cytochrome c biogenesis protein CcmE	1	3	3	3	2	2	3	3	3	3	2	3	2	2	2	3	2	2	2	2	2	3	3	3	3	2	3	2	2	2	3	2	2	2	2	2	3	3	3	3	2	3	2	2
Photobacterium_carnosum_TMW22021_CIK00_02010	Photobacterium_carnosum_TMW22021_CIK00_02010	10	10	10	Photobacterium_carnosum_TMW22021_CIK00_02010 heme ABC exporter ATP-binding protein CcmA	1	10	10	10	5	7	4	6	6	7	8	10	8	5	7	6	7	8	7	5	7	4	6	6	7	8	10	8	5	7	6	7	8	7	5	7	4	6	6	7	8	10	8	5
Photobacterium_carnosum_TMW22021_CIK00_02030	Photobacterium_carnosum_TMW22021_CIK00_02030	5	5	5	Photobacterium_carnosum_TMW22021_CIK00_02030 chemotaxis protein CheW	1	5	5	5	3	3	3	3	4	5	3	3	3	3	3	3	3	3	3	3	3	3	3	4	5	3	3	3	3	3	3	3	3	3	3	3	3	3	4	5	3	3	3	3
Photobacterium_carnosum_TMW22021_CIK00_02040	Photobacterium_carnosum_TMW22021_CIK00_02040	6	6	6	Photobacterium_carnosum_TMW22021_CIK00_02040 cobalamin biosynthesis protein CobQ	1	6	6	6	1	2	2	3	2	3	2	3	2	3	2	2	2	2	1	1	2	2	3	2	3	2	3	2	3	2	2	2	2	1	1	2	2	3	2	3	2	3	2	3
Photobacterium_carnosum_TMW22021_CIK00_02045	Photobacterium_carnosum_TMW22021_CIK00_02045	12	12	12	Photobacterium_carnosum_TMW22021_CIK00_02045 chemotaxis response regulator protein-glutamate methylesterase	1	12	12	12	3	3	0	7	5	4	1	1	2	2	0	0	1	2	1	3	3	0	7	5	4	1	1	2	2	0	0	1	2	1	3	3	0	7	5	4	1	1	2	2
Photobacterium_carnosum_TMW22021_CIK00_02050	Photobacterium_carnosum_TMW22021_CIK00_02050	14	14	14	Photobacterium_carnosum_TMW22021_CIK00_02050 chemotaxis protein CheA	1	14	14	14	5	5	5	7	6	5	6	7	5	8	8	7	5	3	5	5	5	5	7	6	5	6	7	5	8	8	7	5	3	5	5	5	5	7	6	5	6	7	5	8
Photobacterium_carnosum_TMW22021_CIK00_02055	Photobacterium_carnosum_TMW22021_CIK00_02055	7	7	7	Photobacterium_carnosum_TMW22021_CIK00_02055 protein phosphatase	1	7	7	7	0	0	0	1	1	1	0	0	0	4	2	2	0	0	0	0	0	0	1	1	1	0	0	0	4	2	2	0	0	0	0	0	0	1	1	1	0	0	0	4
Photobacterium_carnosum_TMW22021_CIK00_02060	Photobacterium_carnosum_TMW22021_CIK00_02060	3	3	3	Photobacterium_carnosum_TMW22021_CIK00_02060 response regulator	1	3	3	3	2	2	2	2	2	3	2	3	2	2	2	2	1	2	1	2	2	2	2	2	3	2	3	2	2	2	2	1	2	1	2	2	2	2	2	3	2	3	2	2
Photobacterium_carnosum_TMW22021_CIK00_02075	Photobacterium_carnosum_TMW22021_CIK00_02075	6	6	6	Photobacterium_carnosum_TMW22021_CIK00_02075 flagellar biosynthesis protein FlhF	1	6	6	6	0	1	1	1	1	1	1	0	0	1	1	1	0	1	0	0	1	1	1	1	1	1	0	0	1	1	1	0	1	0	0	1	1	1	1	1	1	0	0	1
Photobacterium_carnosum_TMW22021_CIK00_02110	Photobacterium_carnosum_TMW22021_CIK00_02110	1	1	1	Photobacterium_carnosum_TMW22021_CIK00_02110 flagellar motor switch protein FliN	1	1	1	1	1	1	1	1	1	1	1	0	1	1	1	1	1	1	1	1	1	1	1	1	1	1	0	1	1	1	1	1	1	1	1	1	1	1	1	1	1	0	1	1
Photobacterium_carnosum_TMW22021_CIK00_02115	Photobacterium_carnosum_TMW22021_CIK00_02115	1	1	1	Photobacterium_carnosum_TMW22021_CIK00_02115 flagellar motor switch protein FliM	1	1	1	1	0	0	0	0	0	0	0	0	0	0	0	0	0	0	0	0	0	0	0	0	0	0	0	0	0	0	0	0	0	0	0	0	0	0	0	0	0	0	0	0
Photobacterium_carnosum_TMW22021_CIK00_02145	Photobacterium_carnosum_TMW22021_CIK00_02145	4	4	4	Photobacterium_carnosum_TMW22021_CIK00_02145 flagellar motor switch protein FliG	1	4	4	4	1	1	1	2	1	1	1	1	2	1	1	1	1	0	2	1	1	1	2	1	1	1	1	2	1	1	1	1	0	2	1	1	1	2	1	1	1	1	2	1
Photobacterium_carnosum_TMW22021_CIK00_02160	Photobacterium_carnosum_TMW22021_CIK00_02160	1	1	1	Photobacterium_carnosum_TMW22021_CIK00_02160 sigma-54-dependent Fis family transcriptional regulator	1	1	1	1	0	0	0	0	0	0	0	0	0	0	0	0	0	0	0	0	0	0	0	0	0	0	0	0	0	0	0	0	0	0	0	0	0	0	0	0	0	0	0	0
Photobacterium_carnosum_TMW22021_CIK00_02170	Photobacterium_carnosum_TMW22021_CIK00_02170	8	8	8	Photobacterium_carnosum_TMW22021_CIK00_02170 sigma-54-dependent Fis family transcriptional regulator	1	8	8	8	3	4	2	4	8	6	5	3	3	3	3	2	5	3	3	3	4	2	4	8	6	5	3	3	3	3	2	5	3	3	3	4	2	4	8	6	5	3	3	3
Photobacterium_carnosum_TMW22021_CIK00_02175	Photobacterium_carnosum_TMW22021_CIK00_02175	8	8	8	Photobacterium_carnosum_TMW22021_CIK00_02175 flagellar export chaperone FliS	1	8	8	8	6	5	6	6	6	5	5	4	5	4	5	6	3	4	4	6	5	6	6	6	5	5	4	5	4	5	6	3	4	4	6	5	6	6	6	5	5	4	5	4
Photobacterium_carnosum_TMW22021_CIK00_02195	Photobacterium_carnosum_TMW22021_CIK00_02195	25	25	25	Photobacterium_carnosum_TMW22021_CIK00_02195 flagellin	1	25	25	25	1	0	0	2	1	1	9	6	9	11	11	11	6	6	7	1	0	0	2	1	1	9	6	9	11	11	11	6	6	7	1	0	0	2	1	1	9	6	9	11
Photobacterium_carnosum_TMW22021_CIK00_02200	Photobacterium_carnosum_TMW22021_CIK00_02200	6	6	6	Photobacterium_carnosum_TMW22021_CIK00_02200 flagellar hook-associated protein 3	1	6	6	6	0	0	0	0	0	0	0	0	0	0	0	0	0	0	0	0	0	0	0	0	0	0	0	0	0	0	0	0	0	0	0	0	0	0	0	0	0	0	0	0
Photobacterium_carnosum_TMW22021_CIK00_02205	Photobacterium_carnosum_TMW22021_CIK00_02205	10	10	10	Photobacterium_carnosum_TMW22021_CIK00_02205 flagellar hook-associated protein FlgK	1	10	10	10	1	0	0	0	1	0	0	0	0	0	0	0	0	0	0	1	0	0	0	1	0	0	0	0	0	0	0	0	0	0	1	0	0	0	1	0	0	0	0	0
Photobacterium_carnosum_TMW22021_CIK00_02220	Photobacterium_carnosum_TMW22021_CIK00_02220	3	3	3	Photobacterium_carnosum_TMW22021_CIK00_02220 flagellar biosynthesis protein FlgI	1	3	3	3	0	0	0	1	0	1	0	0	0	0	0	0	0	0	0	0	0	0	1	0	1	0	0	0	0	0	0	0	0	0	0	0	0	1	0	1	0	0	0	0
Photobacterium_carnosum_TMW22021_CIK00_02225	Photobacterium_carnosum_TMW22021_CIK00_02225	2	2	2	Photobacterium_carnosum_TMW22021_CIK00_02225 flagellar basal body L-ring protein	1	2	2	2	0	0	0	0	0	0	0	0	0	0	0	0	0	0	0	0	0	0	0	0	0	0	0	0	0	0	0	0	0	0	0	0	0	0	0	0	0	0	0	0
Photobacterium_carnosum_TMW22021_CIK00_02230	Photobacterium_carnosum_TMW22021_CIK00_02230	1	1	1	Photobacterium_carnosum_TMW22021_CIK00_02230 flagellar basal-body rod protein FlgG	1	1	1	1	0	0	0	0	0	0	0	0	0	0	0	0	0	0	0	0	0	0	0	0	0	0	0	0	0	0	0	0	0	0	0	0	0	0	0	0	0	0	0	0
Photobacterium_carnosum_TMW22021_CIK00_02235	Photobacterium_carnosum_TMW22021_CIK00_02235	2	2	2	Photobacterium_carnosum_TMW22021_CIK00_02235 flagellar basal-body rod protein FlgF	1	2	2	2	1	1	1	1	0	1	0	0	0	0	1	0	1	1	1	1	1	1	1	0	1	0	0	0	0	1	0	1	1	1	1	1	1	1	0	1	0	0	0	0
Photobacterium_carnosum_TMW22021_CIK00_02240	Photobacterium_carnosum_TMW22021_CIK00_02240	18	18	18	Photobacterium_carnosum_TMW22021_CIK00_02240 flagellar hook protein FlgE	1	18	18	18	0	0	0	0	0	0	0	0	0	0	1	0	0	0	0	0	0	0	0	0	0	0	0	0	0	1	0	0	0	0	0	0	0	0	0	0	0	0	0	0
Photobacterium_carnosum_TMW22021_CIK00_02245	Photobacterium_carnosum_TMW22021_CIK00_02245	4	4	4	Photobacterium_carnosum_TMW22021_CIK00_02245 flagellar biosynthesis protein FlgD	1	4	4	4	0	0	0	0	0	0	0	0	0	0	0	0	0	0	0	0	0	0	0	0	0	0	0	0	0	0	0	0	0	0	0	0	0	0	0	0	0	0	0	0
Photobacterium_carnosum_TMW22021_CIK00_02250	Photobacterium_carnosum_TMW22021_CIK00_02250	1	1	1	Photobacterium_carnosum_TMW22021_CIK00_02250 flagellar basal body rod protein FlgC	1	1	1	1	0	0	0	0	0	0	0	0	0	0	0	0	0	0	0	0	0	0	0	0	0	0	0	0	0	0	0	0	0	0	0	0	0	0	0	0	0	0	0	0
Photobacterium_carnosum_TMW22021_CIK00_02255	Photobacterium_carnosum_TMW22021_CIK00_02255	3	3	3	Photobacterium_carnosum_TMW22021_CIK00_02255 flagellar basal body rod protein FlgB	1	3	3	3	0	0	0	0	0	0	0	0	0	0	0	0	0	0	0	0	0	0	0	0	0	0	0	0	0	0	0	0	0	0	0	0	0	0	0	0	0	0	0	0
Photobacterium_carnosum_TMW22021_CIK00_02265	Photobacterium_carnosum_TMW22021_CIK00_02265	7	7	7	Photobacterium_carnosum_TMW22021_CIK00_02265 chemotaxis protein CheW	1	7	7	7	0	0	0	3	2	1	0	1	1	5	4	4	3	1	2	0	0	0	3	2	1	0	1	1	5	4	4	3	1	2	0	0	0	3	2	1	0	1	1	5
Photobacterium_carnosum_TMW22021_CIK00_02275	Photobacterium_carnosum_TMW22021_CIK00_02275	6	6	6	Photobacterium_carnosum_TMW22021_CIK00_02275 flagellar biosynthesis anti-sigma factor FlgM	1	6	6	6	4	3	2	2	2	0	2	3	2	3	3	3	3	2	2	4	3	2	2	2	0	2	3	2	3	3	3	3	2	2	4	3	2	2	2	0	2	3	2	3
Photobacterium_carnosum_TMW22021_CIK00_02280	Photobacterium_carnosum_TMW22021_CIK00_02280	4	4	4	Photobacterium_carnosum_TMW22021_CIK00_02280 molecular chaperone	1	4	4	4	2	0	2	2	1	0	2	0	1	0	0	1	2	2	1	2	0	2	2	1	0	2	0	1	0	0	1	2	2	1	2	0	2	2	1	0	2	0	1	0
Photobacterium_carnosum_TMW22021_CIK00_02290	Photobacterium_carnosum_TMW22021_CIK00_02290	2	2	2	Photobacterium_carnosum_TMW22021_CIK00_02290 hypothetical protein	1	2	2	2	0	0	0	1	0	1	1	0	1	0	0	0	0	1	0	0	0	0	1	0	1	1	0	1	0	0	0	0	1	0	0	0	0	1	0	1	1	0	1	0
Photobacterium_carnosum_TMW22021_CIK00_02295	Photobacterium_carnosum_TMW22021_CIK00_02295	1	1	1	Photobacterium_carnosum_TMW22021_CIK00_02295 flagellar basal-body protein	1	1	1	1	0	0	0	0	0	0	0	0	0	0	0	0	0	0	0	0	0	0	0	0	0	0	0	0	0	0	0	0	0	0	0	0	0	0	0	0	0	0	0	0
Photobacterium_carnosum_TMW22021_CIK00_02305	Photobacterium_carnosum_TMW22021_CIK00_02305	2	2	2	Photobacterium_carnosum_TMW22021_CIK00_02305 hypothetical protein	1	2	2	2	1	2	1	1	1	1	1	1	1	1	1	1	1	2	1	1	2	1	1	1	1	1	1	1	1	1	1	1	2	1	1	2	1	1	1	1	1	1	1	1
Photobacterium_carnosum_TMW22021_CIK00_02315	Photobacterium_carnosum_TMW22021_CIK00_02315	27	27	27	Photobacterium_carnosum_TMW22021_CIK00_02315 glutamate--tRNA ligase	1	27	27	27	25	26	25	26	26	26	27	27	27	24	24	23	23	24	23	25	26	25	26	26	26	27	27	27	24	24	23	23	24	23	25	26	25	26	26	26	27	27	27	24
Photobacterium_carnosum_TMW22021_CIK00_02330	Photobacterium_carnosum_TMW22021_CIK00_02330	38	38	38	Photobacterium_carnosum_TMW22021_CIK00_02330 DNA ligase (NAD(+)) LigA	1	38	38	38	26	28	29	30	26	30	31	32	31	25	25	25	25	26	24	26	28	29	30	26	30	31	32	31	25	25	25	25	26	24	26	28	29	30	26	30	31	32	31	25
Photobacterium_carnosum_TMW22021_CIK00_02335	Photobacterium_carnosum_TMW22021_CIK00_02335	7	7	7	Photobacterium_carnosum_TMW22021_CIK00_02335 cell division protein ZipA	1	7	7	7	5	6	6	7	6	6	6	6	6	6	6	6	6	6	6	5	6	6	7	6	6	6	6	6	6	6	6	6	6	6	5	6	6	7	6	6	6	6	6	6
Photobacterium_carnosum_TMW22021_CIK00_02345	Photobacterium_carnosum_TMW22021_CIK00_02345	19	19	19	Photobacterium_carnosum_TMW22021_CIK00_02345 cysteine synthase A	1	19	19	19	15	17	16	16	16	15	14	15	16	11	12	12	11	12	12	15	17	16	16	16	15	14	15	16	11	12	12	11	12	12	15	17	16	16	16	15	14	15	16	11
Photobacterium_carnosum_TMW22021_CIK00_02350	Photobacterium_carnosum_TMW22021_CIK00_02350	8	8	8	Photobacterium_carnosum_TMW22021_CIK00_02350 HPr family phosphocarrier protein	1	8	8	8	7	7	7	8	8	8	8	8	8	7	7	7	7	7	7	7	7	7	8	8	8	8	8	8	7	7	7	7	7	7	7	7	7	8	8	8	8	8	8	7
Photobacterium_carnosum_TMW22021_CIK00_02355	Photobacterium_carnosum_TMW22021_CIK00_02355	33	33	33	Photobacterium_carnosum_TMW22021_CIK00_02355 phosphoenolpyruvate--protein phosphotransferase	1	33	33	33	30	29	30	31	29	29	30	28	30	25	27	25	27	25	26	30	29	30	31	29	29	30	28	30	25	27	25	27	25	26	30	29	30	31	29	29	30	28	30	25
Photobacterium_carnosum_TMW22021_CIK00_02360	Photobacterium_carnosum_TMW22021_CIK00_02360	9	9	9	Photobacterium_carnosum_TMW22021_CIK00_02360 PTS glucose transporter subunit IIA	1	9	9	9	8	8	8	9	8	8	9	8	9	8	8	8	8	8	8	8	8	8	9	8	8	9	8	9	8	8	8	8	8	8	8	8	8	9	8	8	9	8	9	8
Photobacterium_carnosum_TMW22021_CIK00_02375	Photobacterium_carnosum_TMW22021_CIK00_02375	2	2	2	Photobacterium_carnosum_TMW22021_CIK00_02375 hypothetical protein	1	2	2	2	0	0	0	0	0	0	0	1	0	1	0	0	0	0	0	0	0	0	0	0	0	0	1	0	1	0	0	0	0	0	0	0	0	0	0	0	0	1	0	1
Photobacterium_carnosum_TMW22021_CIK00_02380	Photobacterium_carnosum_TMW22021_CIK00_02380	6	6	6	Photobacterium_carnosum_TMW22021_CIK00_02380 hypothetical protein	1	6	6	6	2	3	2	1	2	2	4	5	5	1	3	4	2	2	2	2	3	2	1	2	2	4	5	5	1	3	4	2	2	2	2	3	2	1	2	2	4	5	5	1
Photobacterium_carnosum_TMW22021_CIK00_02395	Photobacterium_carnosum_TMW22021_CIK00_02395	4	4	4	Photobacterium_carnosum_TMW22021_CIK00_02395 periplasmic nitrate reductase electron transfer subunit	1	4	4	4	1	2	2	1	4	1	2	2	1	2	2	2	1	3	2	1	2	2	1	4	1	2	2	1	2	2	2	1	3	2	1	2	2	1	4	1	2	2	1	2
Photobacterium_carnosum_TMW22021_CIK00_02400	Photobacterium_carnosum_TMW22021_CIK00_02400	35	35	35	Photobacterium_carnosum_TMW22021_CIK00_02400 periplasmic nitrate reductase subunit alpha	1	35	35	35	17	17	17	20	23	17	19	18	17	23	17	18	21	24	20	17	17	17	20	23	17	19	18	17	23	17	18	21	24	20	17	17	17	20	23	17	19	18	17	23
Photobacterium_carnosum_TMW22021_CIK00_02420	Photobacterium_carnosum_TMW22021_CIK00_02420	2	2	2	Photobacterium_carnosum_TMW22021_CIK00_02420 DNA-binding response regulator	1	2	2	2	0	0	0	1	2	1	0	0	0	0	0	0	0	0	0	0	0	0	1	2	1	0	0	0	0	0	0	0	0	0	0	0	0	1	2	1	0	0	0	0
Photobacterium_carnosum_TMW22021_CIK00_02425	Photobacterium_carnosum_TMW22021_CIK00_02425	6	6	6	Photobacterium_carnosum_TMW22021_CIK00_02425 hypothetical protein	1	6	6	6	0	0	1	4	4	5	4	5	5	2	3	1	0	0	0	0	0	1	4	4	5	4	5	5	2	3	1	0	0	0	0	0	1	4	4	5	4	5	5	2
Photobacterium_carnosum_TMW22021_CIK00_02430	Photobacterium_carnosum_TMW22021_CIK00_02430	3	3	3	Photobacterium_carnosum_TMW22021_CIK00_02430 ArsC family reductase	1	3	3	3	2	2	2	2	2	2	2	2	2	2	2	2	2	2	2	2	2	2	2	2	2	2	2	2	2	2	2	2	2	2	2	2	2	2	2	2	2	2	2	2
Photobacterium_carnosum_TMW22021_CIK00_02435	Photobacterium_carnosum_TMW22021_CIK00_02435	8	8	8	Photobacterium_carnosum_TMW22021_CIK00_02435 succinyl-diaminopimelate desuccinylase	1	8	8	8	5	5	5	5	5	5	5	6	5	5	6	5	6	7	5	5	5	5	5	5	5	5	6	5	5	6	5	6	7	5	5	5	5	5	5	5	5	6	5	5
Photobacterium_carnosum_TMW22021_CIK00_02445	Photobacterium_carnosum_TMW22021_CIK00_02445	2	2	2	Photobacterium_carnosum_TMW22021_CIK00_02445 ADP-ribose pyrophosphatase	1	2	2	2	1	0	1	1	2	1	0	1	0	0	0	0	0	0	0	1	0	1	1	2	1	0	1	0	0	0	0	0	0	0	1	0	1	1	2	1	0	1	0	0
Photobacterium_carnosum_TMW22021_CIK00_02450	Photobacterium_carnosum_TMW22021_CIK00_02450	24	24	24	Photobacterium_carnosum_TMW22021_CIK00_02450 glutamate-5-semialdehyde dehydrogenase	1	24	24	24	17	18	18	20	21	21	18	19	21	20	18	20	21	21	20	17	18	18	20	21	21	18	19	21	20	18	20	21	21	20	17	18	18	20	21	21	18	19	21	20
Photobacterium_carnosum_TMW22021_CIK00_02455	Photobacterium_carnosum_TMW22021_CIK00_02455	18	18	18	Photobacterium_carnosum_TMW22021_CIK00_02455 glutamate 5-kinase	1	18	18	18	14	14	15	14	16	15	13	15	12	10	11	11	11	14	13	14	14	15	14	16	15	13	15	12	10	11	11	11	14	13	14	14	15	14	16	15	13	15	12	10
Photobacterium_carnosum_TMW22021_CIK00_02460	Photobacterium_carnosum_TMW22021_CIK00_02460	4	4	4	Photobacterium_carnosum_TMW22021_CIK00_02460 sigma factor-binding protein Crl	1	4	4	4	3	1	1	0	0	0	0	0	0	4	4	3	4	4	4	3	1	1	0	0	0	0	0	0	4	4	3	4	4	4	3	1	1	0	0	0	0	0	0	4
Photobacterium_carnosum_TMW22021_CIK00_02465	Photobacterium_carnosum_TMW22021_CIK00_02465	32	32	32	Photobacterium_carnosum_TMW22021_CIK00_02465 hypothetical protein	1	32	32	32	19	21	19	23	23	24	25	24	23	22	20	23	19	16	19	19	21	19	23	23	24	25	24	23	22	20	23	19	16	19	19	21	19	23	23	24	25	24	23	22
Photobacterium_carnosum_TMW22021_CIK00_02470	Photobacterium_carnosum_TMW22021_CIK00_02470	8	8	8	Photobacterium_carnosum_TMW22021_CIK00_02470 xanthine phosphoribosyltransferase	1	8	8	8	7	7	6	6	5	5	6	5	6	6	6	6	6	7	6	7	7	6	6	5	5	6	5	6	6	6	6	6	7	6	7	7	6	6	5	5	6	5	6	6
Photobacterium_carnosum_TMW22021_CIK00_02480	Photobacterium_carnosum_TMW22021_CIK00_02480	17	17	17	Photobacterium_carnosum_TMW22021_CIK00_02480 cytosol nonspecific dipeptidase	1	17	17	17	12	12	12	13	15	15	14	14	14	14	12	13	12	14	13	12	12	12	13	15	15	14	14	14	14	12	13	12	14	13	12	12	12	13	15	15	14	14	14	14
Photobacterium_carnosum_TMW22021_CIK00_02490	Photobacterium_carnosum_TMW22021_CIK00_02490	2	2	2	Photobacterium_carnosum_TMW22021_CIK00_02490 Na(+)-translocating NADH-quinone reductase subunit E	1	2	2	2	2	2	1	1	1	1	1	1	1	1	0	1	1	2	1	2	2	1	1	1	1	1	1	1	1	0	1	1	2	1	2	2	1	1	1	1	1	1	1	1
Photobacterium_carnosum_TMW22021_CIK00_02495	Photobacterium_carnosum_TMW22021_CIK00_02495	13	13	13	Photobacterium_carnosum_TMW22021_CIK00_02495 FAD:protein FMN transferase ApbE	1	13	13	13	4	2	1	2	3	1	6	7	4	2	4	3	4	6	9	4	2	1	2	3	1	6	7	4	2	4	3	4	6	9	4	2	1	2	3	1	6	7	4	2
Photobacterium_carnosum_TMW22021_CIK00_02500	Photobacterium_carnosum_TMW22021_CIK00_02500	20	20	20	Photobacterium_carnosum_TMW22021_CIK00_02500 NADH:ubiquinone reductase (Na(+)-transporting) subunit F	1	20	20	20	11	12	13	12	14	13	15	14	16	12	12	9	12	12	10	11	12	13	12	14	13	15	14	16	12	12	9	12	12	10	11	12	13	12	14	13	15	14	16	12
Photobacterium_carnosum_TMW22021_CIK00_02505	Photobacterium_carnosum_TMW22021_CIK00_02505	1	1	1	Photobacterium_carnosum_TMW22021_CIK00_02505 NADH:ubiquinone reductase (Na(+)-transporting) subunit E	1	1	1	1	0	0	0	0	1	0	0	0	0	0	0	0	1	0	1	0	0	0	0	1	0	0	0	0	0	0	0	1	0	1	0	0	0	0	1	0	0	0	0	0
Photobacterium_carnosum_TMW22021_CIK00_02515	Photobacterium_carnosum_TMW22021_CIK00_02515	10	10	10	Photobacterium_carnosum_TMW22021_CIK00_02515 Na(+)-translocating NADH-quinone reductase subunit C	1	10	10	10	5	5	6	5	7	5	7	7	5	5	6	8	6	6	7	5	5	6	5	7	5	7	7	5	5	6	8	6	6	7	5	5	6	5	7	5	7	7	5	5
Photobacterium_carnosum_TMW22021_CIK00_02520	Photobacterium_carnosum_TMW22021_CIK00_02520	28	28	28	Photobacterium_carnosum_TMW22021_CIK00_02520 hypothetical protein	1	28	28	28	20	20	18	22	21	22	23	22	23	16	17	15	19	20	19	20	20	18	22	21	22	23	22	23	16	17	15	19	20	19	20	20	18	22	21	22	23	22	23	16
Photobacterium_carnosum_TMW22021_CIK00_02525	Photobacterium_carnosum_TMW22021_CIK00_02525	3	3	3	Photobacterium_carnosum_TMW22021_CIK00_02525 BolA family transcriptional regulator	1	3	3	3	2	2	2	2	2	2	1	1	1	2	2	2	2	2	2	2	2	2	2	2	2	1	1	1	2	2	2	2	2	2	2	2	2	2	2	2	1	1	1	2
Photobacterium_carnosum_TMW22021_CIK00_02530	Photobacterium_carnosum_TMW22021_CIK00_02530	8	8	8	Photobacterium_carnosum_TMW22021_CIK00_02530 50S rRNA methyltransferase	1	8	8	8	5	4	4	5	4	5	4	4	4	3	4	3	2	5	4	5	4	4	5	4	5	4	4	4	3	4	3	2	5	4	5	4	4	5	4	5	4	4	4	3
Photobacterium_carnosum_TMW22021_CIK00_02535	Photobacterium_carnosum_TMW22021_CIK00_02535	2	2	2	Photobacterium_carnosum_TMW22021_CIK00_02535 hypothetical protein	1	2	2	2	0	0	0	1	1	2	0	1	1	0	1	1	1	1	0	0	0	0	1	1	2	0	1	1	0	1	1	1	1	0	0	0	0	1	1	2	0	1	1	0
Photobacterium_carnosum_TMW22021_CIK00_02540	Photobacterium_carnosum_TMW22021_CIK00_02540	7	7	7	Photobacterium_carnosum_TMW22021_CIK00_02540 peptidyl-prolyl cis-trans isomerase	1	7	7	7	5	4	5	5	6	6	5	5	4	1	1	5	5	5	5	5	4	5	5	6	6	5	5	4	1	1	5	5	5	5	5	4	5	5	6	6	5	5	4	1
Photobacterium_carnosum_TMW22021_CIK00_02560	Photobacterium_carnosum_TMW22021_CIK00_02560	4	4	4	Photobacterium_carnosum_TMW22021_CIK00_02560 2-dehydropantoate 2-reductase	1	4	4	4	1	1	2	3	1	1	1	1	2	1	1	1	1	1	2	1	1	2	3	1	1	1	1	2	1	1	1	1	1	2	1	1	2	3	1	1	1	1	2	1
Photobacterium_carnosum_TMW22021_CIK00_02565	Photobacterium_carnosum_TMW22021_CIK00_02565	9	9	9	Photobacterium_carnosum_TMW22021_CIK00_02565 DJ-1 family protein	1	9	9	9	5	6	6	7	8	6	7	7	8	5	5	5	5	7	6	5	6	6	7	8	6	7	7	8	5	5	5	5	7	6	5	6	6	7	8	6	7	7	8	5
Photobacterium_carnosum_TMW22021_CIK00_02570	Photobacterium_carnosum_TMW22021_CIK00_02570	33	33	33	Photobacterium_carnosum_TMW22021_CIK00_02570 tRNA 4-thiouridine(8) synthase ThiI	1	33	33	33	14	15	15	19	15	18	25	25	24	16	15	14	17	16	17	14	15	15	19	15	18	25	25	24	16	15	14	17	16	17	14	15	15	19	15	18	25	25	24	16
Photobacterium_carnosum_TMW22021_CIK00_02585	Photobacterium_carnosum_TMW22021_CIK00_02585	1	1	1	Photobacterium_carnosum_TMW22021_CIK00_02585 exodeoxyribonuclease VII small subunit	1	1	1	1	1	1	1	1	1	1	1	1	1	1	1	1	1	1	1	1	1	1	1	1	1	1	1	1	1	1	1	1	1	1	1	1	1	1	1	1	1	1	1	1
Photobacterium_carnosum_TMW22021_CIK00_02590	Photobacterium_carnosum_TMW22021_CIK00_02590	7	7	7	Photobacterium_carnosum_TMW22021_CIK00_02590 (2E,6E)-farnesyl diphosphate synthase	1	7	7	7	4	3	2	2	1	2	2	2	2	3	5	5	3	4	3	4	3	2	2	1	2	2	2	2	3	5	5	3	4	3	4	3	2	2	1	2	2	2	2	3
Photobacterium_carnosum_TMW22021_CIK00_02595	Photobacterium_carnosum_TMW22021_CIK00_02595	24	24	24	Photobacterium_carnosum_TMW22021_CIK00_02595 1-deoxy-D-xylulose-5-phosphate synthase	1	24	24	24	15	13	14	13	15	16	13	19	16	14	13	10	12	13	14	15	13	14	13	15	16	13	19	16	14	13	10	12	13	14	15	13	14	13	15	16	13	19	16	14
Photobacterium_carnosum_TMW22021_CIK00_02600	Photobacterium_carnosum_TMW22021_CIK00_02600	1	1	1	Photobacterium_carnosum_TMW22021_CIK00_02600 phosphatidylglycerophosphatase A	1	1	1	1	0	0	0	0	0	0	1	1	1	1	1	1	0	1	1	0	0	0	0	0	0	1	1	1	1	1	1	0	1	1	0	0	0	0	0	0	1	1	1	1
Photobacterium_carnosum_TMW22021_CIK00_02605	Photobacterium_carnosum_TMW22021_CIK00_02605	6	6	6	Photobacterium_carnosum_TMW22021_CIK00_02605 thiamine-phosphate kinase	1	6	6	6	2	3	2	1	2	1	5	4	4	1	2	4	1	1	2	2	3	2	1	2	1	5	4	4	1	2	4	1	1	2	2	3	2	1	2	1	5	4	4	1
Photobacterium_carnosum_TMW22021_CIK00_02610	Photobacterium_carnosum_TMW22021_CIK00_02610	13	13	13	Photobacterium_carnosum_TMW22021_CIK00_02610 N utilization substance protein B	1	13	13	13	8	8	8	10	8	9	10	10	9	8	9	9	10	9	8	8	8	8	10	8	9	10	10	9	8	9	9	10	9	8	8	8	8	10	8	9	10	10	9	8
Photobacterium_carnosum_TMW22021_CIK00_02615	Photobacterium_carnosum_TMW22021_CIK00_02615	13	13	13	Photobacterium_carnosum_TMW22021_CIK00_02615 6,7-dimethyl-8-ribityllumazine synthase	1	13	13	13	11	10	11	10	10	9	10	9	10	11	10	9	10	9	10	11	10	11	10	10	9	10	9	10	11	10	9	10	9	10	11	10	11	10	10	9	10	9	10	11
Photobacterium_carnosum_TMW22021_CIK00_02620	Photobacterium_carnosum_TMW22021_CIK00_02620	23	23	23	Photobacterium_carnosum_TMW22021_CIK00_02620 3,4-dihydroxy-2-butanone-4-phosphate synthase	1	23	23	23	18	19	19	19	19	17	20	19	18	19	18	18	19	19	18	18	19	19	19	19	17	20	19	18	19	18	18	19	19	18	18	19	19	19	19	17	20	19	18	19
Photobacterium_carnosum_TMW22021_CIK00_02625	Photobacterium_carnosum_TMW22021_CIK00_02625	13	13	13	Photobacterium_carnosum_TMW22021_CIK00_02625 riboflavin synthase	1	13	13	13	8	6	8	7	7	8	10	10	9	10	7	8	7	7	9	8	6	8	7	7	8	10	10	9	10	7	8	7	7	9	8	6	8	7	7	8	10	10	9	10
Photobacterium_carnosum_TMW22021_CIK00_02630	Photobacterium_carnosum_TMW22021_CIK00_02630	10	10	10	Photobacterium_carnosum_TMW22021_CIK00_02630 riboflavin biosynthesis protein RibD	1	10	10	10	4	5	4	6	5	5	5	4	4	4	2	3	5	5	4	4	5	4	6	5	5	5	4	4	4	2	3	5	5	4	4	5	4	6	5	5	5	4	4	4
Photobacterium_carnosum_TMW22021_CIK00_02635	Photobacterium_carnosum_TMW22021_CIK00_02635	11	11	11	Photobacterium_carnosum_TMW22021_CIK00_02635 transcriptional regulator NrdR	1	11	11	11	8	7	7	8	8	8	8	10	8	8	8	5	6	7	5	8	7	7	8	8	8	8	10	8	8	8	5	6	7	5	8	7	7	8	8	8	8	10	8	8
Photobacterium_carnosum_TMW22021_CIK00_02640	Photobacterium_carnosum_TMW22021_CIK00_02640	29	29	29	Photobacterium_carnosum_TMW22021_CIK00_02640 serine hydroxymethyltransferase	1	29	29	29	26	26	24	27	27	25	26	25	25	25	24	22	25	24	25	26	26	24	27	27	25	26	25	25	25	24	22	25	24	25	26	26	24	27	27	25	26	25	25	25
Photobacterium_carnosum_TMW22021_CIK00_02645	Photobacterium_carnosum_TMW22021_CIK00_02645	6	6	6	Photobacterium_carnosum_TMW22021_CIK00_02645 transcriptional regulator	1	6	6	6	4	4	4	4	3	5	4	5	4	3	3	4	5	6	5	4	4	4	4	3	5	4	5	4	3	3	4	5	6	5	4	4	4	4	3	5	4	5	4	3
Photobacterium_carnosum_TMW22021_CIK00_02655	Photobacterium_carnosum_TMW22021_CIK00_02655	43	43	43	Photobacterium_carnosum_TMW22021_CIK00_02655 phosphoribosylformylglycinamidine synthase	1	43	43	43	12	18	16	5	3	5	1	0	1	9	9	7	9	9	10	12	18	16	5	3	5	1	0	1	9	9	7	9	9	10	12	18	16	5	3	5	1	0	1	9
Photobacterium_carnosum_TMW22021_CIK00_02670	Photobacterium_carnosum_TMW22021_CIK00_02670	13	13	13	Photobacterium_carnosum_TMW22021_CIK00_02670 LysR family transcriptional regulator	1	13	13	13	10	10	10	10	10	10	7	8	10	7	7	9	10	11	8	10	10	10	10	10	10	7	8	10	7	7	9	10	11	8	10	10	10	10	10	10	7	8	10	7
Photobacterium_carnosum_TMW22021_CIK00_03730	Photobacterium_carnosum_TMW22021_CIK00_03730	6	6	6	Photobacterium_carnosum_TMW22021_CIK00_03730 hypothetical protein	1	6	6	6	2	2	3	3	2	1	1	1	1	2	3	3	2	2	1	2	2	3	3	2	1	1	1	1	2	3	3	2	2	1	2	2	3	3	2	1	1	1	1	2
Photobacterium_carnosum_TMW22021_CIK00_03735	Photobacterium_carnosum_TMW22021_CIK00_03735	15	15	15	Photobacterium_carnosum_TMW22021_CIK00_03735 hypothetical protein	1	15	15	15	13	11	10	12	12	12	11	11	11	12	12	10	8	12	11	13	11	10	12	12	12	11	11	11	12	12	10	8	12	11	13	11	10	12	12	12	11	11	11	12
Photobacterium_carnosum_TMW22021_CIK00_03740	Photobacterium_carnosum_TMW22021_CIK00_03740	9	9	9	Photobacterium_carnosum_TMW22021_CIK00_03740 hypothetical protein	1	9	9	9	6	6	6	6	6	6	7	7	6	9	7	8	6	6	6	6	6	6	6	6	6	7	7	6	9	7	8	6	6	6	6	6	6	6	6	6	7	7	6	9
Photobacterium_carnosum_TMW22021_CIK00_03760	Photobacterium_carnosum_TMW22021_CIK00_03760	1	1	1	Photobacterium_carnosum_TMW22021_CIK00_03760 hypothetical protein	1	1	1	1	1	0	0	0	0	0	0	0	0	0	0	0	0	0	0	1	0	0	0	0	0	0	0	0	0	0	0	0	0	0	1	0	0	0	0	0	0	0	0	0
Photobacterium_carnosum_TMW22021_CIK00_03770	Photobacterium_carnosum_TMW22021_CIK00_03770	7	7	7	Photobacterium_carnosum_TMW22021_CIK00_03770 hypothetical protein	1	7	7	7	5	5	4	4	5	5	5	4	4	4	5	4	5	4	5	5	5	4	4	5	5	5	4	4	4	5	4	5	4	5	5	5	4	4	5	5	5	4	4	4
Photobacterium_carnosum_TMW22021_CIK00_03780	Photobacterium_carnosum_TMW22021_CIK00_03780	10	10	10	Photobacterium_carnosum_TMW22021_CIK00_03780 nitroreductase family protein	1	10	10	10	7	5	7	6	7	7	7	7	7	7	7	8	10	6	7	7	5	7	6	7	7	7	7	7	7	7	8	10	6	7	7	5	7	6	7	7	7	7	7	7
Photobacterium_carnosum_TMW22021_CIK00_03795	Photobacterium_carnosum_TMW22021_CIK00_03795	8	8	8	Photobacterium_carnosum_TMW22021_CIK00_03795 hypothetical protein	1	8	8	8	1	1	0	2	0	1	1	0	2	2	2	3	3	1	0	1	1	0	2	0	1	1	0	2	2	2	3	3	1	0	1	1	0	2	0	1	1	0	2	2
Photobacterium_carnosum_TMW22021_CIK00_03805	Photobacterium_carnosum_TMW22021_CIK00_03805	7	7	7	Photobacterium_carnosum_TMW22021_CIK00_03805 transposase	1	7	7	7	1	2	1	0	3	3	0	0	0	3	3	4	3	1	1	1	2	1	0	3	3	0	0	0	3	3	4	3	1	1	1	2	1	0	3	3	0	0	0	3
Photobacterium_carnosum_TMW22021_CIK00_03810	Photobacterium_carnosum_TMW22021_CIK00_03810	6	6	6	Photobacterium_carnosum_TMW22021_CIK00_03810 hypothetical protein	1	6	6	6	0	0	1	3	2	1	0	0	0	1	1	2	1	1	0	0	0	1	3	2	1	0	0	0	1	1	2	1	1	0	0	0	1	3	2	1	0	0	0	1
Photobacterium_carnosum_TMW22021_CIK00_03815	Photobacterium_carnosum_TMW22021_CIK00_03815	11	11	11	Photobacterium_carnosum_TMW22021_CIK00_03815 hypothetical protein	1	11	11	11	6	8	4	6	6	8	7	6	7	3	5	4	3	7	6	6	8	4	6	6	8	7	6	7	3	5	4	3	7	6	6	8	4	6	6	8	7	6	7	3
Photobacterium_carnosum_TMW22021_CIK00_03880	Photobacterium_carnosum_TMW22021_CIK00_03880	1	1	1	Photobacterium_carnosum_TMW22021_CIK00_03880 hypothetical protein	1	1	1	1	0	0	0	0	0	0	1	0	0	0	0	0	1	0	0	0	0	0	0	0	0	1	0	0	0	0	0	1	0	0	0	0	0	0	0	0	1	0	0	0
Photobacterium_carnosum_TMW22021_CIK00_03920	Photobacterium_carnosum_TMW22021_CIK00_03920	15	15	12	Photobacterium_carnosum_TMW22021_CIK00_03920 hcalcium-binding protein	1	15	15	12	3	1	5	1	1	1	1	0	1	7	7	6	7	5	6	3	1	5	1	1	1	1	0	1	7	7	6	7	5	6	3	1	4	1	1	1	1	0	1	5
Photobacterium_carnosum_TMW22021_CIK00_03925	Photobacterium_carnosum_TMW22021_CIK00_03925	32	32	32	Photobacterium_carnosum_TMW22021_CIK00_03925 collagenase-like protease	1	32	32	32	20	22	20	4	2	1	0	0	0	20	22	22	18	13	17	20	22	20	4	2	1	0	0	0	20	22	22	18	13	17	20	22	20	4	2	1	0	0	0	20
Photobacterium_carnosum_TMW22021_CIK00_03945	Photobacterium_carnosum_TMW22021_CIK00_03945	2	2	2	Photobacterium_carnosum_TMW22021_CIK00_03945 LemA family protein	1	2	2	2	0	1	0	1	1	1	1	0	1	1	0	0	0	0	0	0	1	0	1	1	1	1	0	1	1	0	0	0	0	0	0	1	0	1	1	1	1	0	1	1
Photobacterium_carnosum_TMW22021_CIK00_03965	Photobacterium_carnosum_TMW22021_CIK00_03965	15	15	15	Photobacterium_carnosum_TMW22021_CIK00_03965 glycine dehydrogenase (aminomethyl-transferring)	1	15	15	15	3	2	1	0	0	0	0	0	0	4	8	6	7	7	8	3	2	1	0	0	0	0	0	0	4	8	6	7	7	8	3	2	1	0	0	0	0	0	0	4
Photobacterium_carnosum_TMW22021_CIK00_03970	Photobacterium_carnosum_TMW22021_CIK00_03970	2	2	2	Photobacterium_carnosum_TMW22021_CIK00_03970 glycine cleavage system protein H	1	2	2	2	1	1	0	0	0	0	0	0	0	0	0	0	0	0	0	1	1	0	0	0	0	0	0	0	0	0	0	0	0	0	1	1	0	0	0	0	0	0	0	0
Photobacterium_carnosum_TMW22021_CIK00_03975	Photobacterium_carnosum_TMW22021_CIK00_03975	10	10	10	Photobacterium_carnosum_TMW22021_CIK00_03975 glycine cleavage system protein T	1	10	10	10	3	5	4	3	3	3	0	2	2	4	4	3	5	6	5	3	5	4	3	3	3	0	2	2	4	4	3	5	6	5	3	5	4	3	3	3	0	2	2	4
Photobacterium_carnosum_TMW22021_CIK00_03980	Photobacterium_carnosum_TMW22021_CIK00_03980	15	15	15	Photobacterium_carnosum_TMW22021_CIK00_03980 peptidase M20	1	15	15	15	0	0	10	13	13	13	13	11	12	3	5	2	0	0	0	0	0	10	13	13	13	13	11	12	3	5	2	0	0	0	0	0	10	13	13	13	13	11	12	3
Photobacterium_carnosum_TMW22021_CIK00_03985	Photobacterium_carnosum_TMW22021_CIK00_03985	22	22	22	Photobacterium_carnosum_TMW22021_CIK00_03985 tyrosine--tRNA ligase	1	22	22	22	21	21	21	21	21	20	21	21	20	20	20	20	19	20	20	21	21	21	21	21	20	21	21	20	20	20	20	19	20	20	21	21	21	21	21	20	21	21	20	20
Photobacterium_carnosum_TMW22021_CIK00_03995	Photobacterium_carnosum_TMW22021_CIK00_03995	4	4	4	Photobacterium_carnosum_TMW22021_CIK00_03995 XRE family transcriptional regulator	1	4	4	4	1	0	1	0	1	1	1	0	0	1	1	0	1	0	0	1	0	1	0	1	1	1	0	0	1	1	0	1	0	0	1	0	1	0	1	1	1	0	0	1
Photobacterium_carnosum_TMW22021_CIK00_04000	Photobacterium_carnosum_TMW22021_CIK00_04000	12	12	12	Photobacterium_carnosum_TMW22021_CIK00_04000 aromatic amino acid aminotransferase	1	12	12	12	8	7	8	8	7	9	7	5	7	7	7	7	9	9	8	8	7	8	8	7	9	7	5	7	7	7	7	9	9	8	8	7	8	8	7	9	7	5	7	7
Photobacterium_carnosum_TMW22021_CIK00_04005	Photobacterium_carnosum_TMW22021_CIK00_04005	3	3	3	Photobacterium_carnosum_TMW22021_CIK00_04005 helicase	1	3	3	3	1	1	1	2	2	2	2	2	3	2	2	2	1	2	2	1	1	1	2	2	2	2	2	3	2	2	2	1	2	2	1	1	1	2	2	2	2	2	3	2
Photobacterium_carnosum_TMW22021_CIK00_04030	Photobacterium_carnosum_TMW22021_CIK00_04030	1	1	1	Photobacterium_carnosum_TMW22021_CIK00_04030 transcriptional regulator	1	1	1	1	0	1	1	1	1	1	1	1	1	1	1	0	1	0	1	0	1	1	1	1	1	1	1	1	1	1	0	1	0	1	0	1	1	1	1	1	1	1	1	1
Photobacterium_carnosum_TMW22021_CIK00_04035	Photobacterium_carnosum_TMW22021_CIK00_04035	5	5	5	Photobacterium_carnosum_TMW22021_CIK00_04035 nucleoside hydrolase	1	5	5	5	3	3	3	3	3	4	3	3	4	3	3	3	3	3	3	3	3	3	3	3	4	3	3	4	3	3	3	3	3	3	3	3	3	3	3	4	3	3	4	3
Photobacterium_carnosum_TMW22021_CIK00_04055	Photobacterium_carnosum_TMW22021_CIK00_04055	9	9	9	Photobacterium_carnosum_TMW22021_CIK00_04055 virK protein	1	9	9	9	8	7	8	4	2	3	5	4	5	7	5	6	8	5	6	8	7	8	4	2	3	5	4	5	7	5	6	8	5	6	8	7	8	4	2	3	5	4	5	7
Photobacterium_carnosum_TMW22021_CIK00_04060	Photobacterium_carnosum_TMW22021_CIK00_04060	1	1	1	Photobacterium_carnosum_TMW22021_CIK00_04060 hypothetical protein	1	1	1	1	1	1	1	0	0	0	1	0	0	0	0	1	1	0	0	1	1	1	0	0	0	1	0	0	0	0	1	1	0	0	1	1	1	0	0	0	1	0	0	0
Photobacterium_carnosum_TMW22021_CIK00_04065	Photobacterium_carnosum_TMW22021_CIK00_04065	1	1	1	Photobacterium_carnosum_TMW22021_CIK00_04065 hypothetical protein	1	1	1	1	1	1	1	0	0	1	0	1	0	0	1	0	0	0	0	1	1	1	0	0	1	0	1	0	0	1	0	0	0	0	1	1	1	0	0	1	0	1	0	0
Photobacterium_carnosum_TMW22021_CIK00_04075	Photobacterium_carnosum_TMW22021_CIK00_04075	7	7	7	Photobacterium_carnosum_TMW22021_CIK00_04075 hypothetical protein	1	7	7	7	2	1	0	0	0	0	0	1	1	0	0	0	1	1	0	2	1	0	0	0	0	0	1	1	0	0	0	1	1	0	2	1	0	0	0	0	0	1	1	0
Photobacterium_carnosum_TMW22021_CIK00_04090	Photobacterium_carnosum_TMW22021_CIK00_04090	14	14	14	Photobacterium_carnosum_TMW22021_CIK00_04090 hypothetical protein	1	14	14	14	12	12	10	11	11	11	11	10	10	13	10	12	9	12	13	12	12	10	11	11	11	11	10	10	13	10	12	9	12	13	12	12	10	11	11	11	11	10	10	13
Photobacterium_carnosum_TMW22021_CIK00_04095	Photobacterium_carnosum_TMW22021_CIK00_04095	2	2	2	Photobacterium_carnosum_TMW22021_CIK00_04095 hypothetical protein	1	2	2	2	0	0	0	1	1	0	0	0	1	0	0	0	1	0	0	0	0	0	1	1	0	0	0	1	0	0	0	1	0	0	0	0	0	1	1	0	0	0	1	0
Photobacterium_carnosum_TMW22021_CIK00_04120	Photobacterium_carnosum_TMW22021_CIK00_04120	7	7	7	Photobacterium_carnosum_TMW22021_CIK00_04120 hypothetical protein	1	7	7	7	4	4	3	5	5	5	5	4	5	5	4	5	3	2	2	4	4	3	5	5	5	5	4	5	5	4	5	3	2	2	4	4	3	5	5	5	5	4	5	5
Photobacterium_carnosum_TMW22021_CIK00_04125	Photobacterium_carnosum_TMW22021_CIK00_04125	17	17	17	Photobacterium_carnosum_TMW22021_CIK00_04125 FAD-dependent oxidoreductase	1	17	17	17	11	13	12	12	12	13	9	9	8	12	7	7	6	5	6	11	13	12	12	12	13	9	9	8	12	7	7	6	5	6	11	13	12	12	12	13	9	9	8	12
Photobacterium_carnosum_TMW22021_CIK00_04130	Photobacterium_carnosum_TMW22021_CIK00_04130	2	2	2	Photobacterium_carnosum_TMW22021_CIK00_04130 esterase	1	2	2	2	1	1	1	1	1	1	0	0	1	1	1	1	1	1	1	1	1	1	1	1	1	0	0	1	1	1	1	1	1	1	1	1	1	1	1	1	0	0	1	1
Photobacterium_carnosum_TMW22021_CIK00_04140	Photobacterium_carnosum_TMW22021_CIK00_04140	11	11	11	Photobacterium_carnosum_TMW22021_CIK00_04140 hypothetical protein	1	11	11	11	5	5	4	5	5	6	6	5	6	4	4	4	7	5	5	5	5	4	5	5	6	6	5	6	4	4	4	7	5	5	5	5	4	5	5	6	6	5	6	4
Photobacterium_carnosum_TMW22021_CIK00_04150	Photobacterium_carnosum_TMW22021_CIK00_04150	6	6	6	Photobacterium_carnosum_TMW22021_CIK00_04150 sugar kinase	1	6	6	6	5	5	5	6	6	6	3	3	5	5	5	6	4	5	3	5	5	5	6	6	6	3	3	5	5	5	6	4	5	3	5	5	5	6	6	6	3	3	5	5
Photobacterium_carnosum_TMW22021_CIK00_04160	Photobacterium_carnosum_TMW22021_CIK00_04160	17	17	17	Photobacterium_carnosum_TMW22021_CIK00_04160 ribosome biogenesis GTPase YlqF	1	17	17	17	9	9	9	7	8	7	9	8	8	9	10	10	9	10	11	9	9	9	7	8	7	9	8	8	9	10	10	9	10	11	9	9	9	7	8	7	9	8	8	9
Photobacterium_carnosum_TMW22021_CIK00_04165	Photobacterium_carnosum_TMW22021_CIK00_04165	14	14	14	Photobacterium_carnosum_TMW22021_CIK00_04165 hypothetical protein	1	14	14	14	4	3	5	8	11	7	2	4	4	6	6	7	1	5	4	4	3	5	8	11	7	2	4	4	6	6	7	1	5	4	4	3	5	8	11	7	2	4	4	6
Photobacterium_carnosum_TMW22021_CIK00_04180	Photobacterium_carnosum_TMW22021_CIK00_04180	16	16	16	Photobacterium_carnosum_TMW22021_CIK00_04180 hypothetical protein	1	16	16	16	2	2	3	4	4	5	0	0	2	10	9	7	5	3	4	2	2	3	4	4	5	0	0	2	10	9	7	5	3	4	2	2	3	4	4	5	0	0	2	10
Photobacterium_carnosum_TMW22021_CIK00_04195	Photobacterium_carnosum_TMW22021_CIK00_04195	1	1	1	Photobacterium_carnosum_TMW22021_CIK00_04195 HNH endonuclease	1	1	1	1	1	1	0	0	0	0	0	1	0	0	0	1	0	0	0	1	1	0	0	0	0	0	1	0	0	0	1	0	0	0	1	1	0	0	0	0	0	1	0	0
Photobacterium_carnosum_TMW22021_CIK00_04215	Photobacterium_carnosum_TMW22021_CIK00_04215	7	7	5	Photobacterium_carnosum_TMW22021_CIK00_04215 BMC domain-containing protein	1	7	7	5	0	0	0	7	6	6	0	1	1	0	0	0	0	0	0	0	0	0	7	6	6	0	1	1	0	0	0	0	0	0	0	0	0	5	4	4	0	1	1	0
Photobacterium_carnosum_TMW22021_CIK00_04220	Photobacterium_carnosum_TMW22021_CIK00_04220	6	4	2	Photobacterium_carnosum_TMW22021_CIK00_04220 BMC domain-containing protein	1	6	4	2	0	0	0	5	5	4	1	1	1	1	1	0	0	0	0	0	0	0	3	3	2	1	1	1	1	1	0	0	0	0	0	0	0	2	2	1	1	1	1	1
Photobacterium_carnosum_TMW22021_CIK00_04225	Photobacterium_carnosum_TMW22021_CIK00_04225	6	4	4	Photobacterium_carnosum_TMW22021_CIK00_04225 BMC domain-containing protein	1	6	4	4	0	0	0	4	5	5	0	1	1	0	0	0	0	0	0	0	0	0	3	4	4	0	1	1	0	0	0	0	0	0	0	0	0	3	4	4	0	1	1	0
Photobacterium_carnosum_TMW22021_CIK00_04230	Photobacterium_carnosum_TMW22021_CIK00_04230	10	10	10	Photobacterium_carnosum_TMW22021_CIK00_04230 acetaldehyde dehydrogenase (acetylating)	1	10	10	10	0	0	0	6	4	4	0	0	0	0	0	0	0	0	0	0	0	0	6	4	4	0	0	0	0	0	0	0	0	0	0	0	0	6	4	4	0	0	0	0
Photobacterium_carnosum_TMW22021_CIK00_04235	Photobacterium_carnosum_TMW22021_CIK00_04235	3	3	3	Photobacterium_carnosum_TMW22021_CIK00_04235 ethanolamine utilization protein EutN	1	3	3	3	0	0	0	2	2	2	0	0	0	0	0	0	0	0	0	0	0	0	2	2	2	0	0	0	0	0	0	0	0	0	0	0	0	2	2	2	0	0	0	0
Photobacterium_carnosum_TMW22021_CIK00_04240	Photobacterium_carnosum_TMW22021_CIK00_04240	7	7	7	Photobacterium_carnosum_TMW22021_CIK00_04240 alcohol dehydrogenase	1	7	7	7	0	1	1	5	4	3	0	0	0	1	0	0	0	1	0	0	1	1	5	4	3	0	0	0	1	0	0	0	1	0	0	1	1	5	4	3	0	0	0	1
Photobacterium_carnosum_TMW22021_CIK00_04245	Photobacterium_carnosum_TMW22021_CIK00_04245	52	52	52	Photobacterium_carnosum_TMW22021_CIK00_04245 choline trimethylamine-lyase	1	52	52	52	15	9	12	35	35	33	12	12	15	14	10	12	5	3	5	15	9	12	35	35	33	12	12	15	14	10	12	5	3	5	15	9	12	35	35	33	12	12	15	14
Photobacterium_carnosum_TMW22021_CIK00_04250	Photobacterium_carnosum_TMW22021_CIK00_04250	4	4	4	Photobacterium_carnosum_TMW22021_CIK00_04250 choline TMA-lyase-activating enzyme	1	4	4	4	0	0	0	3	1	1	0	0	0	0	0	0	0	0	0	0	0	0	3	1	1	0	0	0	0	0	0	0	0	0	0	0	0	3	1	1	0	0	0	0
Photobacterium_carnosum_TMW22021_CIK00_04290	Photobacterium_carnosum_TMW22021_CIK00_04290	1	1	1	Photobacterium_carnosum_TMW22021_CIK00_04290 hypothetical protein	1	1	1	1	0	0	0	0	0	0	0	0	0	0	0	0	0	0	0	0	0	0	0	0	0	0	0	0	0	0	0	0	0	0	0	0	0	0	0	0	0	0	0	0
Photobacterium_carnosum_TMW22021_CIK00_04300	Photobacterium_carnosum_TMW22021_CIK00_04300	2	2	2	Photobacterium_carnosum_TMW22021_CIK00_04300 potassium channel related protein	1	2	2	2	0	0	0	0	0	0	0	0	0	1	1	0	0	0	0	0	0	0	0	0	0	0	0	0	1	1	0	0	0	0	0	0	0	0	0	0	0	0	0	1
Photobacterium_carnosum_TMW22021_CIK00_04310	Photobacterium_carnosum_TMW22021_CIK00_04310	8	8	8	Photobacterium_carnosum_TMW22021_CIK00_04310 patatin family protein	1	8	8	8	7	7	6	5	6	6	6	5	6	6	6	6	7	6	5	7	7	6	5	6	6	6	5	6	6	6	6	7	6	5	7	7	6	5	6	6	6	5	6	6
Photobacterium_carnosum_TMW22021_CIK00_04315	Photobacterium_carnosum_TMW22021_CIK00_04315	15	15	15	Photobacterium_carnosum_TMW22021_CIK00_04315 NAD(P)H nitroreductase	1	15	15	15	9	11	11	11	12	12	12	10	12	13	12	12	8	9	10	9	11	11	11	12	12	12	10	12	13	12	12	8	9	10	9	11	11	11	12	12	12	10	12	13
Photobacterium_carnosum_TMW22021_CIK00_04320	Photobacterium_carnosum_TMW22021_CIK00_04320	5	5	5	Photobacterium_carnosum_TMW22021_CIK00_04320 antibiotic biosynthesis monooxygenase	1	5	5	5	2	2	3	3	3	3	3	3	3	4	4	5	4	3	2	2	2	3	3	3	3	3	3	3	4	4	5	4	3	2	2	2	3	3	3	3	3	3	3	4
Photobacterium_carnosum_TMW22021_CIK00_04330	Photobacterium_carnosum_TMW22021_CIK00_04330	19	19	19	Photobacterium_carnosum_TMW22021_CIK00_04330 NADPH-dependent glutamate synthase small subunit	1	19	19	19	16	17	15	14	15	16	15	12	14	13	12	13	7	8	8	16	17	15	14	15	16	15	12	14	13	12	13	7	8	8	16	17	15	14	15	16	15	12	14	13
Photobacterium_carnosum_TMW22021_CIK00_04335	Photobacterium_carnosum_TMW22021_CIK00_04335	7	7	7	Photobacterium_carnosum_TMW22021_CIK00_04335 histidine phosphatase	1	7	7	7	6	6	6	6	4	5	6	6	6	7	7	7	6	6	6	6	6	6	6	4	5	6	6	6	7	7	7	6	6	6	6	6	6	6	4	5	6	6	6	7
Photobacterium_carnosum_TMW22021_CIK00_04340	Photobacterium_carnosum_TMW22021_CIK00_04340	3	3	3	Photobacterium_carnosum_TMW22021_CIK00_04340 hypothetical protein	1	3	3	3	0	1	0	1	2	1	1	3	1	0	2	1	0	1	0	0	1	0	1	2	1	1	3	1	0	2	1	0	1	0	0	1	0	1	2	1	1	3	1	0
Photobacterium_carnosum_TMW22021_CIK00_04350	Photobacterium_carnosum_TMW22021_CIK00_04350	19	19	19	Photobacterium_carnosum_TMW22021_CIK00_04350 beta-ketoacyl synthase	1	19	19	19	9	10	12	13	14	17	14	10	12	12	11	11	9	11	10	9	10	12	13	14	17	14	10	12	12	11	11	9	11	10	9	10	12	13	14	17	14	10	12	12
Photobacterium_carnosum_TMW22021_CIK00_04355	Photobacterium_carnosum_TMW22021_CIK00_04355	11	11	11	Photobacterium_carnosum_TMW22021_CIK00_04355 HAD family hydrolase	1	11	11	11	7	7	7	6	6	8	8	3	8	8	8	7	8	9	8	7	7	7	6	6	8	8	3	8	8	8	7	8	9	8	7	7	7	6	6	8	8	3	8	8
Photobacterium_carnosum_TMW22021_CIK00_04360	Photobacterium_carnosum_TMW22021_CIK00_04360	29	28	28	Photobacterium_carnosum_TMW22021_CIK00_04360 RNA helicase	1	29	28	28	24	24	24	24	24	23	24	25	23	21	21	23	21	24	22	23	23	23	23	23	22	23	24	22	20	20	22	20	23	21	23	23	23	23	23	22	23	24	22	20
Photobacterium_carnosum_TMW22021_CIK00_04365	Photobacterium_carnosum_TMW22021_CIK00_04365	27	27	27	Photobacterium_carnosum_TMW22021_CIK00_04365 isopentenyl-diphosphate delta-isomerase	1	27	27	27	20	21	19	21	18	21	21	22	23	19	18	18	17	18	17	20	21	19	21	18	21	21	22	23	19	18	18	17	18	17	20	21	19	21	18	21	21	22	23	19
Photobacterium_carnosum_TMW22021_CIK00_04380	Photobacterium_carnosum_TMW22021_CIK00_04380	9	9	9	Photobacterium_carnosum_TMW22021_CIK00_04380 hypothetical protein	1	9	9	9	5	7	7	8	7	7	5	5	7	6	5	5	4	7	7	5	7	7	8	7	7	5	5	7	6	5	5	4	7	7	5	7	7	8	7	7	5	5	7	6
Photobacterium_carnosum_TMW22021_CIK00_04390	Photobacterium_carnosum_TMW22021_CIK00_04390	11	11	11	Photobacterium_carnosum_TMW22021_CIK00_04390 amino acid ABC transporter substrate-binding protein	1	11	11	11	6	4	7	5	7	8	4	3	6	1	1	3	6	8	5	6	4	7	5	7	8	4	3	6	1	1	3	6	8	5	6	4	7	5	7	8	4	3	6	1
Photobacterium_carnosum_TMW22021_CIK00_04405	Photobacterium_carnosum_TMW22021_CIK00_04405	13	13	12	Photobacterium_carnosum_TMW22021_CIK00_04405 3-deoxy-7-phosphoheptulonate synthase	1	13	13	12	9	8	7	4	6	6	5	5	2	4	4	5	8	8	8	9	8	7	4	6	6	5	5	2	4	4	5	8	8	8	9	7	7	4	5	6	5	5	2	4
Photobacterium_carnosum_TMW22021_CIK00_04420	Photobacterium_carnosum_TMW22021_CIK00_04420	3	3	3	Photobacterium_carnosum_TMW22021_CIK00_04420 hypothetical protein	1	3	3	3	3	3	3	3	2	3	2	3	2	2	3	3	2	2	2	3	3	3	3	2	3	2	3	2	2	3	3	2	2	2	3	3	3	3	2	3	2	3	2	2
Photobacterium_carnosum_TMW22021_CIK00_04435	Photobacterium_carnosum_TMW22021_CIK00_04435	27	27	26	Photobacterium_carnosum_TMW22021_CIK00_04435 ATP-dependent RNA helicase	1	27	27	26	22	22	18	19	14	13	20	18	18	21	20	18	19	16	16	22	22	18	19	14	13	20	18	18	21	20	18	19	16	16	21	21	17	18	13	12	19	17	17	20
Photobacterium_carnosum_TMW22021_CIK00_04440	Photobacterium_carnosum_TMW22021_CIK00_04440	7	7	7	Photobacterium_carnosum_TMW22021_CIK00_04440 endonuclease	1	7	7	7	1	2	0	3	3	2	2	2	1	0	0	0	0	0	0	1	2	0	3	3	2	2	2	1	0	0	0	0	0	0	1	2	0	3	3	2	2	2	1	0
Photobacterium_carnosum_TMW22021_CIK00_04445	Photobacterium_carnosum_TMW22021_CIK00_04445	3	3	3	Photobacterium_carnosum_TMW22021_CIK00_04445 DNA polymerase III subunit epsilon	1	3	3	3	2	1	1	0	0	0	0	0	0	0	1	2	1	0	0	2	1	1	0	0	0	0	0	0	0	1	2	1	0	0	2	1	1	0	0	0	0	0	0	0
Photobacterium_carnosum_TMW22021_CIK00_04490	Photobacterium_carnosum_TMW22021_CIK00_04490	9	9	9	Photobacterium_carnosum_TMW22021_CIK00_04490 hypothetical protein	1	9	9	9	8	6	7	7	7	7	6	7	7	8	7	7	7	7	7	8	6	7	7	7	7	6	7	7	8	7	7	7	7	7	8	6	7	7	7	7	6	7	7	8
Photobacterium_carnosum_TMW22021_CIK00_04500	Photobacterium_carnosum_TMW22021_CIK00_04500	4	4	4	Photobacterium_carnosum_TMW22021_CIK00_04500 hypothetical protein	1	4	4	4	0	0	1	1	3	0	1	0	0	0	0	1	0	0	0	0	0	1	1	3	0	1	0	0	0	0	1	0	0	0	0	0	1	1	3	0	1	0	0	0
Photobacterium_carnosum_TMW22021_CIK00_04510	Photobacterium_carnosum_TMW22021_CIK00_04510	2	2	2	Photobacterium_carnosum_TMW22021_CIK00_04510 SgrR family transcriptional regulator	1	2	2	2	0	1	0	0	0	0	0	0	0	0	0	0	0	0	0	0	1	0	0	0	0	0	0	0	0	0	0	0	0	0	0	1	0	0	0	0	0	0	0	0
Photobacterium_carnosum_TMW22021_CIK00_04520	Photobacterium_carnosum_TMW22021_CIK00_04520	14	14	14	Photobacterium_carnosum_TMW22021_CIK00_04520 low-specificity L-threonine aldolase	1	14	14	14	10	11	9	12	12	9	11	11	10	8	7	9	8	9	11	10	11	9	12	12	9	11	11	10	8	7	9	8	9	11	10	11	9	12	12	9	11	11	10	8
Photobacterium_carnosum_TMW22021_CIK00_04525	Photobacterium_carnosum_TMW22021_CIK00_04525	5	5	5	Photobacterium_carnosum_TMW22021_CIK00_04525 ATP-binding protein	1	5	5	5	0	1	0	3	1	1	1	1	1	1	0	0	2	0	2	0	1	0	3	1	1	1	1	1	1	0	0	2	0	2	0	1	0	3	1	1	1	1	1	1
Photobacterium_carnosum_TMW22021_CIK00_04530	Photobacterium_carnosum_TMW22021_CIK00_04530	13	13	13	Photobacterium_carnosum_TMW22021_CIK00_04530 DNA-binding response regulator	1	13	13	13	10	9	9	11	11	10	9	8	8	10	10	11	12	10	10	10	9	9	11	11	10	9	8	8	10	10	11	12	10	10	10	9	9	11	11	10	9	8	8	10
Photobacterium_carnosum_TMW22021_CIK00_04535	Photobacterium_carnosum_TMW22021_CIK00_04535	4	4	4	Photobacterium_carnosum_TMW22021_CIK00_04535 hypothetical protein	1	4	4	4	2	3	2	3	3	2	1	1	1	2	1	2	4	2	3	2	3	2	3	3	2	1	1	1	2	1	2	4	2	3	2	3	2	3	3	2	1	1	1	2
Photobacterium_carnosum_TMW22021_CIK00_04540	Photobacterium_carnosum_TMW22021_CIK00_04540	9	9	9	Photobacterium_carnosum_TMW22021_CIK00_04540 peptidylprolyl isomerase	1	9	9	9	5	3	3	3	2	3	1	2	3	2	4	3	3	3	4	5	3	3	3	2	3	1	2	3	2	4	3	3	3	4	5	3	3	3	2	3	1	2	3	2
Photobacterium_carnosum_TMW22021_CIK00_04555	Photobacterium_carnosum_TMW22021_CIK00_04555	4	4	4	Photobacterium_carnosum_TMW22021_CIK00_04555 superoxide dismutase	1	4	4	4	1	0	1	2	1	1	1	0	0	0	0	0	2	2	2	1	0	1	2	1	1	1	0	0	0	0	0	2	2	2	1	0	1	2	1	1	1	0	0	0
Photobacterium_carnosum_TMW22021_CIK00_04570	Photobacterium_carnosum_TMW22021_CIK00_04570	7	7	7	Photobacterium_carnosum_TMW22021_CIK00_04570 hypothetical protein	1	7	7	7	6	5	6	7	7	6	5	6	6	4	4	4	4	3	4	6	5	6	7	7	6	5	6	6	4	4	4	4	3	4	6	5	6	7	7	6	5	6	6	4
Photobacterium_carnosum_TMW22021_CIK00_04585	Photobacterium_carnosum_TMW22021_CIK00_04585	10	10	10	Photobacterium_carnosum_TMW22021_CIK00_04585 enoyl-CoA hydratase	1	10	10	10	7	5	5	6	5	7	5	5	5	5	6	5	4	6	6	7	5	5	6	5	7	5	5	5	5	6	5	4	6	6	7	5	5	6	5	7	5	5	5	5
Photobacterium_carnosum_TMW22021_CIK00_04590	Photobacterium_carnosum_TMW22021_CIK00_04590	12	12	12	Photobacterium_carnosum_TMW22021_CIK00_04590 3-oxoacyl-ACP reductase	1	12	12	12	8	9	9	10	10	11	9	10	11	8	7	5	7	9	9	8	9	9	10	10	11	9	10	11	8	7	5	7	9	9	8	9	9	10	10	11	9	10	11	8
Photobacterium_carnosum_TMW22021_CIK00_04600	Photobacterium_carnosum_TMW22021_CIK00_04600	10	10	10	Photobacterium_carnosum_TMW22021_CIK00_04600 hypothetical protein	1	10	10	10	6	8	7	7	7	7	7	6	7	8	8	8	8	8	8	6	8	7	7	7	7	7	6	7	8	8	8	8	8	8	6	8	7	7	7	7	7	6	7	8
Photobacterium_carnosum_TMW22021_CIK00_04610	Photobacterium_carnosum_TMW22021_CIK00_04610	2	2	2	Photobacterium_carnosum_TMW22021_CIK00_04610 cytochrome C biogenesis protein	1	2	2	2	1	0	0	2	2	2	0	0	0	0	1	1	2	1	2	1	0	0	2	2	2	0	0	0	0	1	1	2	1	2	1	0	0	2	2	2	0	0	0	0
Photobacterium_carnosum_TMW22021_CIK00_04615	Photobacterium_carnosum_TMW22021_CIK00_04615	3	3	3	Photobacterium_carnosum_TMW22021_CIK00_04615 hypothetical protein	1	3	3	3	2	1	0	1	2	1	0	0	0	0	1	1	1	1	1	2	1	0	1	2	1	0	0	0	0	1	1	1	1	1	2	1	0	1	2	1	0	0	0	0
Photobacterium_carnosum_TMW22021_CIK00_04655	Photobacterium_carnosum_TMW22021_CIK00_04655	3	3	3	Photobacterium_carnosum_TMW22021_CIK00_04655 hypothetical protein	1	3	3	3	0	0	0	0	1	0	0	0	0	0	0	0	0	0	0	0	0	0	0	1	0	0	0	0	0	0	0	0	0	0	0	0	0	0	1	0	0	0	0	0
Photobacterium_carnosum_TMW22021_CIK00_04660	Photobacterium_carnosum_TMW22021_CIK00_04660	2	2	2	Photobacterium_carnosum_TMW22021_CIK00_04660 acyl-CoA desaturase	1	2	2	2	0	1	0	0	0	0	0	0	1	0	0	0	0	0	0	0	1	0	0	0	0	0	0	1	0	0	0	0	0	0	0	1	0	0	0	0	0	0	1	0
Photobacterium_carnosum_TMW22021_CIK00_04665	Photobacterium_carnosum_TMW22021_CIK00_04665	20	20	20	Photobacterium_carnosum_TMW22021_CIK00_04665 peptidase	1	20	20	20	12	14	15	15	14	15	13	15	16	12	13	11	13	15	14	12	14	15	15	14	15	13	15	16	12	13	11	13	15	14	12	14	15	15	14	15	13	15	16	12
Photobacterium_carnosum_TMW22021_CIK00_04670	Photobacterium_carnosum_TMW22021_CIK00_04670	4	4	4	Photobacterium_carnosum_TMW22021_CIK00_04670 hypothetical protein	1	4	4	4	2	2	3	2	2	2	2	2	2	4	4	4	3	4	2	2	2	3	2	2	2	2	2	2	4	4	4	3	4	2	2	2	3	2	2	2	2	2	2	4
Photobacterium_carnosum_TMW22021_CIK00_04695	Photobacterium_carnosum_TMW22021_CIK00_04695	14	14	14	Photobacterium_carnosum_TMW22021_CIK00_04695 N-acetylglucosamine-6-phosphate deacetylase	1	14	14	14	11	11	11	12	11	10	11	10	10	12	8	11	10	11	8	11	11	11	12	11	10	11	10	10	12	8	11	10	11	8	11	11	11	12	11	10	11	10	10	12
Photobacterium_carnosum_TMW22021_CIK00_04715	Photobacterium_carnosum_TMW22021_CIK00_04715	17	17	17	Photobacterium_carnosum_TMW22021_CIK00_04715 beta-N-acetylhexosaminidase	1	17	17	17	14	15	16	16	16	16	16	16	16	14	12	14	14	13	14	14	15	16	16	16	16	16	16	16	14	12	14	14	13	14	14	15	16	16	16	16	16	16	16	14
Photobacterium_carnosum_TMW22021_CIK00_04725	Photobacterium_carnosum_TMW22021_CIK00_04725	13	13	13	Photobacterium_carnosum_TMW22021_CIK00_04725 siroheme synthase	1	13	13	13	5	7	6	9	7	9	8	6	6	8	7	4	6	8	8	5	7	6	9	7	9	8	6	6	8	7	4	6	8	8	5	7	6	9	7	9	8	6	6	8
Photobacterium_carnosum_TMW22021_CIK00_04735	Photobacterium_carnosum_TMW22021_CIK00_04735	4	4	4	Photobacterium_carnosum_TMW22021_CIK00_04735 hypothetical protein	1	4	4	4	2	3	3	3	3	3	2	3	2	2	0	1	1	1	1	2	3	3	3	3	3	2	3	2	2	0	1	1	1	1	2	3	3	3	3	3	2	3	2	2
Photobacterium_carnosum_TMW22021_CIK00_04745	Photobacterium_carnosum_TMW22021_CIK00_04745	8	8	8	Photobacterium_carnosum_TMW22021_CIK00_04745 sulfurtransferase	1	8	8	8	3	4	4	4	5	4	4	4	4	6	6	5	4	5	5	3	4	4	4	5	4	4	4	4	6	6	5	4	5	5	3	4	4	4	5	4	4	4	4	6
Photobacterium_carnosum_TMW22021_CIK00_04750	Photobacterium_carnosum_TMW22021_CIK00_04750	15	15	15	Photobacterium_carnosum_TMW22021_CIK00_04750 AAA family ATPase	1	15	15	15	10	11	9	9	12	10	6	5	8	9	8	7	10	9	9	10	11	9	9	12	10	6	5	8	9	8	7	10	9	9	10	11	9	9	12	10	6	5	8	9
Photobacterium_carnosum_TMW22021_CIK00_04755	Photobacterium_carnosum_TMW22021_CIK00_04755	2	2	2	Photobacterium_carnosum_TMW22021_CIK00_04755 protein viaA	1	2	2	2	2	1	1	2	1	2	0	0	0	0	0	0	0	0	1	2	1	1	2	1	2	0	0	0	0	0	0	0	0	1	2	1	1	2	1	2	0	0	0	0
Photobacterium_carnosum_TMW22021_CIK00_04765	Photobacterium_carnosum_TMW22021_CIK00_04765	14	14	14	Photobacterium_carnosum_TMW22021_CIK00_04765 23S rRNA (adenine(1618)-N(6))-methyltransferase	1	14	14	14	9	10	9	9	9	12	10	8	10	11	8	9	9	10	10	9	10	9	9	9	12	10	8	10	11	8	9	9	10	10	9	10	9	9	9	12	10	8	10	11
Photobacterium_carnosum_TMW22021_CIK00_04770	Photobacterium_carnosum_TMW22021_CIK00_04770	13	13	13	Photobacterium_carnosum_TMW22021_CIK00_04770 hypothetical protein	1	13	13	13	5	4	2	8	7	10	3	4	2	0	0	0	1	2	0	5	4	2	8	7	10	3	4	2	0	0	0	1	2	0	5	4	2	8	7	10	3	4	2	0
Photobacterium_carnosum_TMW22021_CIK00_04775	Photobacterium_carnosum_TMW22021_CIK00_04775	7	7	7	Photobacterium_carnosum_TMW22021_CIK00_04775 hypothetical protein	1	7	7	7	1	1	1	3	4	3	0	0	1	0	0	0	0	0	0	1	1	1	3	4	3	0	0	1	0	0	0	0	0	0	1	1	1	3	4	3	0	0	1	0
Photobacterium_carnosum_TMW22021_CIK00_04790	Photobacterium_carnosum_TMW22021_CIK00_04790	7	7	7	Photobacterium_carnosum_TMW22021_CIK00_04790 hypothetical protein	1	7	7	7	1	2	2	3	2	4	0	1	0	3	1	1	0	1	1	1	2	2	3	2	4	0	1	0	3	1	1	0	1	1	1	2	2	3	2	4	0	1	0	3
Photobacterium_carnosum_TMW22021_CIK00_04795	Photobacterium_carnosum_TMW22021_CIK00_04795	11	11	11	Photobacterium_carnosum_TMW22021_CIK00_04795 hypothetical protein	1	11	11	11	3	4	3	6	5	7	2	2	2	0	2	1	0	0	0	3	4	3	6	5	7	2	2	2	0	2	1	0	0	0	3	4	3	6	5	7	2	2	2	0
Photobacterium_carnosum_TMW22021_CIK00_04800	Photobacterium_carnosum_TMW22021_CIK00_04800	4	4	4	Photobacterium_carnosum_TMW22021_CIK00_04800 DUF1722 domain-containing protein	1	4	4	4	0	0	0	0	0	0	0	0	0	0	0	0	2	3	3	0	0	0	0	0	0	0	0	0	0	0	0	2	3	3	0	0	0	0	0	0	0	0	0	0
Photobacterium_carnosum_TMW22021_CIK00_04835	Photobacterium_carnosum_TMW22021_CIK00_04835	5	5	5	Photobacterium_carnosum_TMW22021_CIK00_04835 SAM-dependent methyltransferase	1	5	5	5	0	0	0	0	0	1	0	0	0	0	0	0	3	3	4	0	0	0	0	0	1	0	0	0	0	0	0	3	3	4	0	0	0	0	0	1	0	0	0	0
Photobacterium_carnosum_TMW22021_CIK00_04860	Photobacterium_carnosum_TMW22021_CIK00_04860	10	10	10	Photobacterium_carnosum_TMW22021_CIK00_04860 lactoylglutathione lyase	1	10	10	10	7	8	9	8	8	9	7	8	8	7	8	7	7	8	8	7	8	9	8	8	9	7	8	8	7	8	7	7	8	8	7	8	9	8	8	9	7	8	8	7
Photobacterium_carnosum_TMW22021_CIK00_04865	Photobacterium_carnosum_TMW22021_CIK00_04865	9	9	9	Photobacterium_carnosum_TMW22021_CIK00_04865 bifunctional metallophosphatase/5-nucleotidase	1	9	9	9	2	4	3	4	6	4	3	4	3	2	3	1	3	1	1	2	4	3	4	6	4	3	4	3	2	3	1	3	1	1	2	4	3	4	6	4	3	4	3	2
Photobacterium_carnosum_TMW22021_CIK00_04875	Photobacterium_carnosum_TMW22021_CIK00_04875	9	9	9	Photobacterium_carnosum_TMW22021_CIK00_04875 transcriptional regulator	1	9	9	9	2	3	2	4	7	5	3	3	3	3	2	1	1	3	3	2	3	2	4	7	5	3	3	3	3	2	1	1	3	3	2	3	2	4	7	5	3	3	3	3
Photobacterium_carnosum_TMW22021_CIK00_04880	Photobacterium_carnosum_TMW22021_CIK00_04880	12	12	12	Photobacterium_carnosum_TMW22021_CIK00_04880 NAD(P)(+) transhydrogenase (Re/Si-specific) subunit alpha	1	12	12	12	6	6	3	2	1	1	0	2	0	3	2	1	7	7	8	6	6	3	2	1	1	0	2	0	3	2	1	7	7	8	6	6	3	2	1	1	0	2	0	3
Photobacterium_carnosum_TMW22021_CIK00_04885	Photobacterium_carnosum_TMW22021_CIK00_04885	7	7	7	Photobacterium_carnosum_TMW22021_CIK00_04885 NAD(P)(+) transhydrogenase (Re/Si-specific) subunit beta	1	7	7	7	2	1	1	0	0	0	0	0	0	1	1	0	2	2	2	2	1	1	0	0	0	0	0	0	1	1	0	2	2	2	2	1	1	0	0	0	0	0	0	1
Photobacterium_carnosum_TMW22021_CIK00_04890	Photobacterium_carnosum_TMW22021_CIK00_04890	8	8	8	Photobacterium_carnosum_TMW22021_CIK00_04890 hypothetical protein	1	8	8	8	4	4	4	3	4	5	0	0	0	4	3	2	1	1	1	4	4	4	3	4	5	0	0	0	4	3	2	1	1	1	4	4	4	3	4	5	0	0	0	4
Photobacterium_carnosum_TMW22021_CIK00_04905	Photobacterium_carnosum_TMW22021_CIK00_04905	14	14	14	Photobacterium_carnosum_TMW22021_CIK00_04905 DNA-binding response regulator	1	14	14	14	10	9	11	9	10	8	8	8	9	9	9	9	10	10	9	10	9	11	9	10	8	8	8	9	9	9	9	10	10	9	10	9	11	9	10	8	8	8	9	9
Photobacterium_carnosum_TMW22021_CIK00_04920	Photobacterium_carnosum_TMW22021_CIK00_04920	2	2	2	Photobacterium_carnosum_TMW22021_CIK00_04920 YoaH family protein	1	2	2	2	1	1	1	1	1	1	1	1	1	1	1	1	1	1	1	1	1	1	1	1	1	1	1	1	1	1	1	1	1	1	1	1	1	1	1	1	1	1	1	1
Photobacterium_carnosum_TMW22021_CIK00_04925	Photobacterium_carnosum_TMW22021_CIK00_04925	6	6	6	Photobacterium_carnosum_TMW22021_CIK00_04925 phosphohydrolase	1	6	6	6	5	5	5	5	5	5	5	5	6	5	5	5	5	5	5	5	5	5	5	5	5	5	5	6	5	5	5	5	5	5	5	5	5	5	5	5	5	5	6	5
Photobacterium_carnosum_TMW22021_CIK00_04930	Photobacterium_carnosum_TMW22021_CIK00_04930	9	9	9	Photobacterium_carnosum_TMW22021_CIK00_04930 NAD(+) synthase	1	9	9	9	7	6	6	7	6	8	5	4	5	6	8	7	7	6	8	7	6	6	7	6	8	5	4	5	6	8	7	7	6	8	7	6	6	7	6	8	5	4	5	6
Photobacterium_carnosum_TMW22021_CIK00_04935	Photobacterium_carnosum_TMW22021_CIK00_04935	6	6	6	Photobacterium_carnosum_TMW22021_CIK00_04935 nicotinate-nicotinamide nucleotide adenylyltransferase	1	6	6	6	2	4	4	3	3	3	4	5	4	4	4	3	3	3	3	2	4	4	3	3	3	4	5	4	4	4	3	3	3	3	2	4	4	3	3	3	4	5	4	4
Photobacterium_carnosum_TMW22021_CIK00_04945	Photobacterium_carnosum_TMW22021_CIK00_04945	6	6	6	Photobacterium_carnosum_TMW22021_CIK00_04945 hypothetical protein	1	6	6	6	3	5	4	5	4	4	4	3	3	5	5	6	4	6	5	3	5	4	5	4	4	4	3	3	5	5	6	4	6	5	3	5	4	5	4	4	4	3	3	5
Photobacterium_carnosum_TMW22021_CIK00_04950	Photobacterium_carnosum_TMW22021_CIK00_04950	14	14	14	Photobacterium_carnosum_TMW22021_CIK00_04950 acyltransferase	1	14	14	14	9	7	6	5	8	9	7	8	10	6	6	6	4	6	5	9	7	6	5	8	9	7	8	10	6	6	6	4	6	5	9	7	6	5	8	9	7	8	10	6
Photobacterium_carnosum_TMW22021_CIK00_04955	Photobacterium_carnosum_TMW22021_CIK00_04955	5	5	5	Photobacterium_carnosum_TMW22021_CIK00_04955 LysR family transcriptional regulator	1	5	5	5	4	4	4	5	4	2	2	4	5	4	5	4	2	3	2	4	4	4	5	4	2	2	4	5	4	5	4	2	3	2	4	4	4	5	4	2	2	4	5	4
Photobacterium_carnosum_TMW22021_CIK00_04970	Photobacterium_carnosum_TMW22021_CIK00_04970	5	5	5	Photobacterium_carnosum_TMW22021_CIK00_04970 hypothetical protein	1	5	5	5	1	0	2	0	1	0	0	0	0	0	0	1	0	1	1	1	0	2	0	1	0	0	0	0	0	0	1	0	1	1	1	0	2	0	1	0	0	0	0	0
Photobacterium_carnosum_TMW22021_CIK00_04985	Photobacterium_carnosum_TMW22021_CIK00_04985	12	12	12	Photobacterium_carnosum_TMW22021_CIK00_04985 hypothetical protein	1	12	12	12	9	9	9	10	9	11	11	12	12	10	11	11	9	10	10	9	9	9	10	9	11	11	12	12	10	11	11	9	10	10	9	9	9	10	9	11	11	12	12	10
Photobacterium_carnosum_TMW22021_CIK00_04990	Photobacterium_carnosum_TMW22021_CIK00_04990	10	10	10	Photobacterium_carnosum_TMW22021_CIK00_04990 hypothetical protein	1	10	10	10	7	8	7	8	9	10	9	10	10	8	8	7	7	7	7	7	8	7	8	9	10	9	10	10	8	8	7	7	7	7	7	8	7	8	9	10	9	10	10	8
Photobacterium_carnosum_TMW22021_CIK00_05000	Photobacterium_carnosum_TMW22021_CIK00_05000	5	5	5	Photobacterium_carnosum_TMW22021_CIK00_05000 cupin	1	5	5	5	4	4	4	5	4	5	5	5	5	5	5	5	5	5	5	4	4	4	5	4	5	5	5	5	5	5	5	5	5	5	4	4	4	5	4	5	5	5	5	5
Photobacterium_carnosum_TMW22021_CIK00_05005	Photobacterium_carnosum_TMW22021_CIK00_05005	5	5	5	Photobacterium_carnosum_TMW22021_CIK00_05005 DinI family protein	1	5	5	5	5	4	4	5	4	5	4	4	3	4	4	4	4	4	5	5	4	4	5	4	5	4	4	3	4	4	4	4	4	5	5	4	4	5	4	5	4	4	3	4
Photobacterium_carnosum_TMW22021_CIK00_05010	Photobacterium_carnosum_TMW22021_CIK00_05010	5	5	5	Photobacterium_carnosum_TMW22021_CIK00_05010 kinase inhibitor	1	5	5	5	3	3	2	3	3	2	3	3	4	2	1	1	2	3	3	3	3	2	3	3	2	3	3	4	2	1	1	2	3	3	3	3	2	3	3	2	3	3	4	2
Photobacterium_carnosum_TMW22021_CIK00_05030	Photobacterium_carnosum_TMW22021_CIK00_05030	1	1	1	Photobacterium_carnosum_TMW22021_CIK00_05030 hypothetical protein	1	1	1	1	0	0	0	0	0	0	0	0	0	1	0	0	0	0	0	0	0	0	0	0	0	0	0	0	1	0	0	0	0	0	0	0	0	0	0	0	0	0	0	1
Photobacterium_carnosum_TMW22021_CIK00_05035	Photobacterium_carnosum_TMW22021_CIK00_05035	3	3	3	Photobacterium_carnosum_TMW22021_CIK00_05035 hypothetical protein	1	3	3	3	3	3	3	3	3	3	3	3	3	3	3	3	3	3	3	3	3	3	3	3	3	3	3	3	3	3	3	3	3	3	3	3	3	3	3	3	3	3	3	3
Photobacterium_carnosum_TMW22021_CIK00_05040	Photobacterium_carnosum_TMW22021_CIK00_05040	13	13	13	Photobacterium_carnosum_TMW22021_CIK00_05040 endonuclease I	1	13	13	13	12	13	11	11	11	12	12	12	12	10	12	13	10	11	11	12	13	11	11	11	12	12	12	12	10	12	13	10	11	11	12	13	11	11	11	12	12	12	12	10
Photobacterium_carnosum_TMW22021_CIK00_05080	Photobacterium_carnosum_TMW22021_CIK00_05080	1	1	1	Photobacterium_carnosum_TMW22021_CIK00_05080 hypothetical protein	1	1	1	1	0	0	0	0	0	0	1	0	0	0	0	0	0	0	0	0	0	0	0	0	0	1	0	0	0	0	0	0	0	0	0	0	0	0	0	0	1	0	0	0
Photobacterium_carnosum_TMW22021_CIK00_05155	Photobacterium_carnosum_TMW22021_CIK00_05155	5	5	5	Photobacterium_carnosum_TMW22021_CIK00_05155 hypothetical protein	1	5	5	5	2	2	2	4	4	3	4	4	4	2	2	2	3	2	1	2	2	2	4	4	3	4	4	4	2	2	2	3	2	1	2	2	2	4	4	3	4	4	4	2
Photobacterium_carnosum_TMW22021_CIK00_05170	Photobacterium_carnosum_TMW22021_CIK00_05170	4	4	4	Photobacterium_carnosum_TMW22021_CIK00_05170 DUF1289 domain-containing protein	1	4	4	4	2	2	2	3	2	1	1	1	1	2	2	1	2	1	2	2	2	2	3	2	1	1	1	1	2	2	1	2	1	2	2	2	2	3	2	1	1	1	1	2
Photobacterium_carnosum_TMW22021_CIK00_05175	Photobacterium_carnosum_TMW22021_CIK00_05175	1	1	1	Photobacterium_carnosum_TMW22021_CIK00_05175 GNAT family N-acetyltransferase	1	1	1	1	1	0	1	1	1	1	0	1	0	1	1	0	0	0	1	1	0	1	1	1	1	0	1	0	1	1	0	0	0	1	1	0	1	1	1	1	0	1	0	1
Photobacterium_carnosum_TMW22021_CIK00_05185	Photobacterium_carnosum_TMW22021_CIK00_05185	2	2	2	Photobacterium_carnosum_TMW22021_CIK00_05185 transcription elongation factor	1	2	2	2	1	1	1	1	1	1	1	1	1	1	1	1	1	1	1	1	1	1	1	1	1	1	1	1	1	1	1	1	1	1	1	1	1	1	1	1	1	1	1	1
Photobacterium_carnosum_TMW22021_CIK00_05190	Photobacterium_carnosum_TMW22021_CIK00_05190	36	36	36	Photobacterium_carnosum_TMW22021_CIK00_05190 4Fe-4S ferredoxin	1	36	36	36	13	15	11	27	26	27	13	15	10	5	7	7	4	8	5	13	15	11	27	26	27	13	15	10	5	7	7	4	8	5	13	15	11	27	26	27	13	15	10	5
Photobacterium_carnosum_TMW22021_CIK00_05195	Photobacterium_carnosum_TMW22021_CIK00_05195	9	9	9	Photobacterium_carnosum_TMW22021_CIK00_05195 secretion protein	1	9	9	9	3	2	1	4	3	4	7	7	5	2	4	3	4	4	3	3	2	1	4	3	4	7	7	5	2	4	3	4	4	3	3	2	1	4	3	4	7	7	5	2
Photobacterium_carnosum_TMW22021_CIK00_05215	Photobacterium_carnosum_TMW22021_CIK00_05215	4	4	4	Photobacterium_carnosum_TMW22021_CIK00_05215 kinase inhibitor	1	4	4	4	1	0	1	3	2	3	3	1	1	0	0	1	2	2	2	1	0	1	3	2	3	3	1	1	0	0	1	2	2	2	1	0	1	3	2	3	3	1	1	0
Photobacterium_carnosum_TMW22021_CIK00_05225	Photobacterium_carnosum_TMW22021_CIK00_05225	5	5	5	Photobacterium_carnosum_TMW22021_CIK00_05225 hypothetical protein	1	5	5	5	2	1	1	1	1	2	0	1	0	0	0	0	1	0	0	2	1	1	1	1	2	0	1	0	0	0	0	1	0	0	2	1	1	1	1	2	0	1	0	0
Photobacterium_carnosum_TMW22021_CIK00_05235	Photobacterium_carnosum_TMW22021_CIK00_05235	7	7	7	Photobacterium_carnosum_TMW22021_CIK00_05235 hypothetical protein	1	7	7	7	3	3	5	6	5	6	6	6	6	5	7	6	5	4	7	3	3	5	6	5	6	6	6	6	5	7	6	5	4	7	3	3	5	6	5	6	6	6	6	5
Photobacterium_carnosum_TMW22021_CIK00_05245	Photobacterium_carnosum_TMW22021_CIK00_05245	10	10	10	Photobacterium_carnosum_TMW22021_CIK00_05245 transcriptional regulator	1	10	10	10	9	8	9	9	8	8	9	8	8	9	8	8	8	8	9	9	8	9	9	8	8	9	8	8	9	8	8	8	8	9	9	8	9	9	8	8	9	8	8	9
Photobacterium_carnosum_TMW22021_CIK00_05250	Photobacterium_carnosum_TMW22021_CIK00_05250	4	4	4	Photobacterium_carnosum_TMW22021_CIK00_05250 choline transporter	1	4	4	4	1	0	1	0	0	0	0	0	0	0	0	0	0	0	0	1	0	1	0	0	0	0	0	0	0	0	0	0	0	0	1	0	1	0	0	0	0	0	0	0
Photobacterium_carnosum_TMW22021_CIK00_05255	Photobacterium_carnosum_TMW22021_CIK00_05255	2	2	2	Photobacterium_carnosum_TMW22021_CIK00_05255 hypothetical protein	1	2	2	2	0	0	1	0	0	0	0	0	0	1	1	1	2	1	1	0	0	1	0	0	0	0	0	0	1	1	1	2	1	1	0	0	1	0	0	0	0	0	0	1
Photobacterium_carnosum_TMW22021_CIK00_05265	Photobacterium_carnosum_TMW22021_CIK00_05265	28	28	28	Photobacterium_carnosum_TMW22021_CIK00_05265 CoA-disulfide reductase	1	28	28	28	23	19	23	28	27	27	27	27	26	22	19	21	21	22	22	23	19	23	28	27	27	27	27	26	22	19	21	21	22	22	23	19	23	28	27	27	27	27	26	22
Photobacterium_carnosum_TMW22021_CIK00_05270	Photobacterium_carnosum_TMW22021_CIK00_05270	4	4	4	Photobacterium_carnosum_TMW22021_CIK00_05270 transcriptional regulator	1	4	4	4	2	1	1	2	2	3	3	4	4	2	2	2	1	2	2	2	1	1	2	2	3	3	4	4	2	2	2	1	2	2	2	1	1	2	2	3	3	4	4	2
Photobacterium_carnosum_TMW22021_CIK00_05285	Photobacterium_carnosum_TMW22021_CIK00_05285	6	6	6	Photobacterium_carnosum_TMW22021_CIK00_05285 hypothetical protein	1	6	6	6	3	3	3	6	3	3	4	5	6	3	4	2	2	3	2	3	3	3	6	3	3	4	5	6	3	4	2	2	3	2	3	3	3	6	3	3	4	5	6	3
Photobacterium_carnosum_TMW22021_CIK00_05295	Photobacterium_carnosum_TMW22021_CIK00_05295	13	13	13	Photobacterium_carnosum_TMW22021_CIK00_05295 GMP reductase	1	13	13	13	8	9	8	7	6	7	6	8	6	11	7	10	6	9	8	8	9	8	7	6	7	6	8	6	11	7	10	6	9	8	8	9	8	7	6	7	6	8	6	11
Photobacterium_carnosum_TMW22021_CIK00_05320	Photobacterium_carnosum_TMW22021_CIK00_05320	4	4	4	Photobacterium_carnosum_TMW22021_CIK00_05320 hypothetical protein	1	4	4	4	2	2	2	3	2	3	2	1	2	2	2	2	2	3	3	2	2	2	3	2	3	2	1	2	2	2	2	2	3	3	2	2	2	3	2	3	2	1	2	2
Photobacterium_carnosum_TMW22021_CIK00_05325	Photobacterium_carnosum_TMW22021_CIK00_05325	3	3	3	Photobacterium_carnosum_TMW22021_CIK00_05325 serine/threonine transporter SstT	1	3	3	3	0	1	1	2	1	1	0	0	1	1	1	1	1	1	0	0	1	1	2	1	1	0	0	1	1	1	1	1	1	0	0	1	1	2	1	1	0	0	1	1
Photobacterium_carnosum_TMW22021_CIK00_05330	Photobacterium_carnosum_TMW22021_CIK00_05330	4	4	4	Photobacterium_carnosum_TMW22021_CIK00_05330 aerotolerance protein BatD	1	4	4	4	1	1	1	1	1	1	2	1	2	1	1	0	1	1	1	1	1	1	1	1	1	2	1	2	1	1	0	1	1	1	1	1	1	1	1	1	2	1	2	1
Photobacterium_carnosum_TMW22021_CIK00_05335	Photobacterium_carnosum_TMW22021_CIK00_05335	2	2	2	Photobacterium_carnosum_TMW22021_CIK00_05335 hypothetical protein	1	2	2	2	1	1	0	0	0	0	1	0	0	0	0	0	0	0	0	1	1	0	0	0	0	1	0	0	0	0	0	0	0	0	1	1	0	0	0	0	1	0	0	0
Photobacterium_carnosum_TMW22021_CIK00_05350	Photobacterium_carnosum_TMW22021_CIK00_05350	2	2	2	Photobacterium_carnosum_TMW22021_CIK00_05350 DUF58 domain-containing protein	1	2	2	2	2	2	2	1	1	1	0	0	0	1	1	0	0	0	0	2	2	2	1	1	1	0	0	0	1	1	0	0	0	0	2	2	2	1	1	1	0	0	0	1
Photobacterium_carnosum_TMW22021_CIK00_05355	Photobacterium_carnosum_TMW22021_CIK00_05355	9	9	9	Photobacterium_carnosum_TMW22021_CIK00_05355 AAA family ATPase	1	9	9	9	7	6	6	7	6	6	6	6	7	6	5	6	6	5	5	7	6	6	7	6	6	6	6	7	6	5	6	6	5	5	7	6	6	7	6	6	6	6	7	6
Photobacterium_carnosum_TMW22021_CIK00_05360	Photobacterium_carnosum_TMW22021_CIK00_05360	8	8	8	Photobacterium_carnosum_TMW22021_CIK00_05360 beta-ketoacyl-ACP reductase	1	8	8	8	7	6	4	3	3	2	0	0	0	1	1	1	4	3	3	7	6	4	3	3	2	0	0	0	1	1	1	4	3	3	7	6	4	3	3	2	0	0	0	1
Photobacterium_carnosum_TMW22021_CIK00_05365	Photobacterium_carnosum_TMW22021_CIK00_05365	8	8	8	Photobacterium_carnosum_TMW22021_CIK00_05365 acetyl-CoA acetyltransferase	1	8	8	8	3	2	3	0	0	0	0	0	0	0	0	0	2	2	2	3	2	3	0	0	0	0	0	0	0	0	0	2	2	2	3	2	3	0	0	0	0	0	0	0
Photobacterium_carnosum_TMW22021_CIK00_05370	Photobacterium_carnosum_TMW22021_CIK00_05370	4	4	4	Photobacterium_carnosum_TMW22021_CIK00_05370 phasin family protein	1	4	4	4	4	4	4	0	0	2	0	0	0	2	2	2	3	3	4	4	4	4	0	0	2	0	0	0	2	2	2	3	3	4	4	4	4	0	0	2	0	0	0	2
Photobacterium_carnosum_TMW22021_CIK00_05375	Photobacterium_carnosum_TMW22021_CIK00_05375	4	4	4	Photobacterium_carnosum_TMW22021_CIK00_05375 class I poly(R)-hydroxyalkanoic acid synthase	1	4	4	4	0	0	0	0	0	0	0	0	0	0	0	0	1	1	2	0	0	0	0	0	0	0	0	0	0	0	0	1	1	2	0	0	0	0	0	0	0	0	0	0
Photobacterium_carnosum_TMW22021_CIK00_05385	Photobacterium_carnosum_TMW22021_CIK00_05385	9	9	9	Photobacterium_carnosum_TMW22021_CIK00_05385 hypothetical protein	1	9	9	9	7	8	8	8	8	7	8	7	7	5	5	5	5	6	7	7	8	8	8	8	7	8	7	7	5	5	5	5	6	7	7	8	8	8	8	7	8	7	7	5
Photobacterium_carnosum_TMW22021_CIK00_05390	Photobacterium_carnosum_TMW22021_CIK00_05390	7	7	7	Photobacterium_carnosum_TMW22021_CIK00_05390 recombinase RecQ	1	7	7	7	2	2	2	3	3	2	1	1	2	1	2	1	2	2	2	2	2	2	3	3	2	1	1	2	1	2	1	2	2	2	2	2	2	3	3	2	1	1	2	1
Photobacterium_carnosum_TMW22021_CIK00_05395	Photobacterium_carnosum_TMW22021_CIK00_05395	4	4	4	Photobacterium_carnosum_TMW22021_CIK00_05395 amidohydrolase	1	4	4	4	1	1	1	0	1	1	0	0	0	0	1	1	0	0	1	1	1	1	0	1	1	0	0	0	0	1	1	0	0	1	1	1	1	0	1	1	0	0	0	0
Photobacterium_carnosum_TMW22021_CIK00_05410	Photobacterium_carnosum_TMW22021_CIK00_05410	25	25	25	Photobacterium_carnosum_TMW22021_CIK00_05410 alkene reductase	1	25	25	25	17	15	16	18	18	18	19	19	20	22	20	23	21	22	22	17	15	16	18	18	18	19	19	20	22	20	23	21	22	22	17	15	16	18	18	18	19	19	20	22
Photobacterium_carnosum_TMW22021_CIK00_05415	Photobacterium_carnosum_TMW22021_CIK00_05415	6	6	6	Photobacterium_carnosum_TMW22021_CIK00_05415 TetR family transcriptional regulator	1	6	6	6	2	2	2	1	2	3	6	3	5	1	0	2	1	2	3	2	2	2	1	2	3	6	3	5	1	0	2	1	2	3	2	2	2	1	2	3	6	3	5	1
Photobacterium_carnosum_TMW22021_CIK00_05430	Photobacterium_carnosum_TMW22021_CIK00_05430	2	2	2	Photobacterium_carnosum_TMW22021_CIK00_05430 TetR family transcriptional regulator	1	2	2	2	1	1	0	0	0	0	0	0	0	1	0	1	1	0	1	1	1	0	0	0	0	0	0	0	1	0	1	1	0	1	1	1	0	0	0	0	0	0	0	1
Photobacterium_carnosum_TMW22021_CIK00_05435	Photobacterium_carnosum_TMW22021_CIK00_05435	7	7	7	Photobacterium_carnosum_TMW22021_CIK00_05435 TIGR00156 family protein	1	7	7	7	2	3	4	5	4	5	4	4	5	3	3	3	4	3	4	2	3	4	5	4	5	4	4	5	3	3	3	4	3	4	2	3	4	5	4	5	4	4	5	3
Photobacterium_carnosum_TMW22021_CIK00_05440	Photobacterium_carnosum_TMW22021_CIK00_05440	16	16	16	Photobacterium_carnosum_TMW22021_CIK00_05440 sugar-phosphatase	1	16	16	16	13	11	11	11	14	12	15	15	13	13	12	13	11	15	15	13	11	11	11	14	12	15	15	13	13	12	13	11	15	15	13	11	11	11	14	12	15	15	13	13
Photobacterium_carnosum_TMW22021_CIK00_05445	Photobacterium_carnosum_TMW22021_CIK00_05445	10	10	10	Photobacterium_carnosum_TMW22021_CIK00_05445 DNA-binding response regulator	1	10	10	10	4	5	5	7	5	5	5	5	6	6	4	6	7	5	6	4	5	5	7	5	5	5	5	6	6	4	6	7	5	6	4	5	5	7	5	5	5	5	6	6
Photobacterium_carnosum_TMW22021_CIK00_05460	Photobacterium_carnosum_TMW22021_CIK00_05460	4	4	4	Photobacterium_carnosum_TMW22021_CIK00_05460 carboxylesterase	1	4	4	4	3	3	3	3	4	4	4	4	4	3	3	4	3	4	4	3	3	3	3	4	4	4	4	4	3	3	4	3	4	4	3	3	3	3	4	4	4	4	4	3
Photobacterium_carnosum_TMW22021_CIK00_05520	Photobacterium_carnosum_TMW22021_CIK00_05520	6	6	6	Photobacterium_carnosum_TMW22021_CIK00_05520 LysR family transcriptional regulator	1	6	6	6	4	3	4	5	2	2	1	0	1	2	1	2	3	0	1	4	3	4	5	2	2	1	0	1	2	1	2	3	0	1	4	3	4	5	2	2	1	0	1	2
Photobacterium_carnosum_TMW22021_CIK00_05525	Photobacterium_carnosum_TMW22021_CIK00_05525	1	1	1	Photobacterium_carnosum_TMW22021_CIK00_05525 hypothetical protein	1	1	1	1	0	0	0	1	0	0	0	0	0	1	0	1	0	0	0	0	0	0	1	0	0	0	0	0	1	0	1	0	0	0	0	0	0	1	0	0	0	0	0	1
Photobacterium_carnosum_TMW22021_CIK00_05530	Photobacterium_carnosum_TMW22021_CIK00_05530	13	13	13	Photobacterium_carnosum_TMW22021_CIK00_05530 hypothetical protein	1	13	13	13	9	10	10	9	9	10	10	10	10	7	8	8	8	8	8	9	10	10	9	9	10	10	10	10	7	8	8	8	8	8	9	10	10	9	9	10	10	10	10	7
Photobacterium_carnosum_TMW22021_CIK00_05535	Photobacterium_carnosum_TMW22021_CIK00_05535	3	3	3	Photobacterium_carnosum_TMW22021_CIK00_05535 hypothetical protein	1	3	3	3	1	1	1	2	1	2	2	2	3	3	2	1	1	1	2	1	1	1	2	1	2	2	2	3	3	2	1	1	1	2	1	1	1	2	1	2	2	2	3	3
Photobacterium_carnosum_TMW22021_CIK00_05540	Photobacterium_carnosum_TMW22021_CIK00_05540	4	4	4	Photobacterium_carnosum_TMW22021_CIK00_05540 LysR family transcriptional regulator	1	4	4	4	3	3	3	2	3	3	3	3	3	3	3	3	3	3	1	3	3	3	2	3	3	3	3	3	3	3	3	3	3	1	3	3	3	2	3	3	3	3	3	3
Photobacterium_carnosum_TMW22021_CIK00_05545	Photobacterium_carnosum_TMW22021_CIK00_05545	27	27	27	Photobacterium_carnosum_TMW22021_CIK00_05545 adenylosuccinate synthase	1	27	27	27	22	21	21	25	25	25	23	23	22	20	20	20	20	21	21	22	21	21	25	25	25	23	23	22	20	20	20	20	21	21	22	21	21	25	25	25	23	23	22	20
Photobacterium_carnosum_TMW22021_CIK00_05555	Photobacterium_carnosum_TMW22021_CIK00_05555	5	5	5	Photobacterium_carnosum_TMW22021_CIK00_05555 tRNA (pseudouridine(54)-N(1))-methyltransferase TrmY	1	5	5	5	5	5	5	5	4	5	5	5	4	4	4	3	3	3	4	5	5	5	5	4	5	5	5	4	4	4	3	3	3	4	5	5	5	5	4	5	5	5	4	4
Photobacterium_carnosum_TMW22021_CIK00_05570	Photobacterium_carnosum_TMW22021_CIK00_05570	10	10	10	Photobacterium_carnosum_TMW22021_CIK00_05570 patatin family protein	1	10	10	10	5	4	6	5	6	4	7	7	7	1	5	5	2	1	1	5	4	6	5	6	4	7	7	7	1	5	5	2	1	1	5	4	6	5	6	4	7	7	7	1
Photobacterium_carnosum_TMW22021_CIK00_05575	Photobacterium_carnosum_TMW22021_CIK00_05575	2	2	2	Photobacterium_carnosum_TMW22021_CIK00_05575 lysophospholipase	1	2	2	2	0	0	1	1	0	0	1	1	2	1	0	1	0	0	0	0	0	1	1	0	0	1	1	2	1	0	1	0	0	0	0	0	1	1	0	0	1	1	2	1
Photobacterium_carnosum_TMW22021_CIK00_05580	Photobacterium_carnosum_TMW22021_CIK00_05580	5	5	5	Photobacterium_carnosum_TMW22021_CIK00_05580 hypothetical protein	1	5	5	5	5	3	4	4	3	4	3	2	3	2	3	2	2	2	2	5	3	4	4	3	4	3	2	3	2	3	2	2	2	2	5	3	4	4	3	4	3	2	3	2
Photobacterium_carnosum_TMW22021_CIK00_05585	Photobacterium_carnosum_TMW22021_CIK00_05585	17	17	17	Photobacterium_carnosum_TMW22021_CIK00_05585 peroxidase	1	17	17	17	14	12	11	15	12	15	13	14	16	13	14	13	11	13	13	14	12	11	15	12	15	13	14	16	13	14	13	11	13	13	14	12	11	15	12	15	13	14	16	13
Photobacterium_carnosum_TMW22021_CIK00_05590	Photobacterium_carnosum_TMW22021_CIK00_05590	5	5	5	Photobacterium_carnosum_TMW22021_CIK00_05590 hypothetical protein	1	5	5	5	2	2	2	3	2	3	3	3	3	4	3	3	4	3	5	2	2	2	3	2	3	3	3	3	4	3	3	4	3	5	2	2	2	3	2	3	3	3	3	4
Photobacterium_carnosum_TMW22021_CIK00_05595	Photobacterium_carnosum_TMW22021_CIK00_05595	6	6	6	Photobacterium_carnosum_TMW22021_CIK00_05595 restriction endonuclease	1	6	6	6	5	3	2	4	4	3	0	1	1	5	4	4	2	2	1	5	3	2	4	4	3	0	1	1	5	4	4	2	2	1	5	3	2	4	4	3	0	1	1	5
Photobacterium_carnosum_TMW22021_CIK00_05605	Photobacterium_carnosum_TMW22021_CIK00_05605	4	4	4	Photobacterium_carnosum_TMW22021_CIK00_05605 transcriptional regulator	1	4	4	4	1	1	1	2	2	2	2	2	2	2	1	1	1	1	2	1	1	1	2	2	2	2	2	2	2	1	1	1	1	2	1	1	1	2	2	2	2	2	2	2
Photobacterium_carnosum_TMW22021_CIK00_05610	Photobacterium_carnosum_TMW22021_CIK00_05610	6	6	6	Photobacterium_carnosum_TMW22021_CIK00_05610 aldehyde-activating protein	1	6	6	6	5	5	5	5	3	4	0	0	1	2	0	1	0	0	0	5	5	5	5	3	4	0	0	1	2	0	1	0	0	0	5	5	5	5	3	4	0	0	1	2
Photobacterium_carnosum_TMW22021_CIK00_05615	Photobacterium_carnosum_TMW22021_CIK00_05615	2	2	2	Photobacterium_carnosum_TMW22021_CIK00_05615 cytosolic protein	1	2	2	2	2	2	2	2	1	1	2	2	2	2	2	2	2	2	2	2	2	2	2	1	1	2	2	2	2	2	2	2	2	2	2	2	2	2	1	1	2	2	2	2
Photobacterium_carnosum_TMW22021_CIK00_05620	Photobacterium_carnosum_TMW22021_CIK00_05620	5	5	5	Photobacterium_carnosum_TMW22021_CIK00_05620 hypothetical protein	1	5	5	5	0	1	1	1	2	1	0	0	0	0	0	0	0	1	0	0	1	1	1	2	1	0	0	0	0	0	0	0	1	0	0	1	1	1	2	1	0	0	0	0
Photobacterium_carnosum_TMW22021_CIK00_05635	Photobacterium_carnosum_TMW22021_CIK00_05635	26	26	26	Photobacterium_carnosum_TMW22021_CIK00_05635 porphobilinogen synthase	1	26	26	26	19	17	18	18	19	19	18	18	19	18	16	16	15	15	16	19	17	18	18	19	19	18	18	19	18	16	16	15	15	16	19	17	18	18	19	19	18	18	19	18
Photobacterium_carnosum_TMW22021_CIK00_05640	Photobacterium_carnosum_TMW22021_CIK00_05640	5	5	5	Photobacterium_carnosum_TMW22021_CIK00_05640 hypothetical protein	1	5	5	5	5	4	5	5	4	4	4	4	4	3	4	4	5	4	4	5	4	5	5	4	4	4	4	4	3	4	4	5	4	4	5	4	5	5	4	4	4	4	4	3
Photobacterium_carnosum_TMW22021_CIK00_05645	Photobacterium_carnosum_TMW22021_CIK00_05645	6	6	6	Photobacterium_carnosum_TMW22021_CIK00_05645 thioredoxin TrxC	1	6	6	6	4	4	4	4	4	4	4	4	4	5	5	4	5	6	6	4	4	4	4	4	4	4	4	4	5	5	4	5	6	6	4	4	4	4	4	4	4	4	4	5
Photobacterium_carnosum_TMW22021_CIK00_05655	Photobacterium_carnosum_TMW22021_CIK00_05655	10	10	10	Photobacterium_carnosum_TMW22021_CIK00_05655 2-hydroxy-3-oxopropionate reductase	1	10	10	10	3	3	2	6	4	5	1	1	1	1	2	2	3	2	1	3	3	2	6	4	5	1	1	1	1	2	2	3	2	1	3	3	2	6	4	5	1	1	1	1
Photobacterium_carnosum_TMW22021_CIK00_05665	Photobacterium_carnosum_TMW22021_CIK00_05665	26	26	26	Photobacterium_carnosum_TMW22021_CIK00_05665 protein translocase subunit SecD	1	26	26	26	15	15	12	13	12	11	19	21	18	12	15	11	11	13	10	15	15	12	13	12	11	19	21	18	12	15	11	11	13	10	15	15	12	13	12	11	19	21	18	12
Photobacterium_carnosum_TMW22021_CIK00_05670	Photobacterium_carnosum_TMW22021_CIK00_05670	2	2	2	Photobacterium_carnosum_TMW22021_CIK00_05670 protein translocase subunit SecF	1	2	2	2	1	0	0	0	0	0	0	0	1	0	0	0	0	0	0	1	0	0	0	0	0	0	0	1	0	0	0	0	0	0	1	0	0	0	0	0	0	0	1	0
Photobacterium_carnosum_TMW22021_CIK00_05675	Photobacterium_carnosum_TMW22021_CIK00_05675	3	3	3	Photobacterium_carnosum_TMW22021_CIK00_05675 hypothetical protein	1	3	3	3	0	0	0	0	0	0	0	0	0	0	0	0	0	2	0	0	0	0	0	0	0	0	0	0	0	0	0	0	2	0	0	0	0	0	0	0	0	0	0	0
Photobacterium_carnosum_TMW22021_CIK00_05680	Photobacterium_carnosum_TMW22021_CIK00_05680	2	2	2	Photobacterium_carnosum_TMW22021_CIK00_05680 hypothetical protein	1	2	2	2	0	0	0	0	0	0	0	0	0	2	2	1	1	2	1	0	0	0	0	0	0	0	0	0	2	2	1	1	2	1	0	0	0	0	0	0	0	0	0	2
Photobacterium_carnosum_TMW22021_CIK00_05685	Photobacterium_carnosum_TMW22021_CIK00_05685	2	2	2	Photobacterium_carnosum_TMW22021_CIK00_05685 DNA-3-methyladenine glycosylase I	1	2	2	2	0	0	0	0	1	0	0	0	0	0	0	0	0	0	0	0	0	0	0	1	0	0	0	0	0	0	0	0	0	0	0	0	0	0	1	0	0	0	0	0
Photobacterium_carnosum_TMW22021_CIK00_05690	Photobacterium_carnosum_TMW22021_CIK00_05690	4	4	4	Photobacterium_carnosum_TMW22021_CIK00_05690 cation-efflux pump	1	4	4	4	1	1	3	3	3	2	2	3	2	2	2	2	2	2	0	1	1	3	3	3	2	2	3	2	2	2	2	2	2	0	1	1	3	3	3	2	2	3	2	2
Photobacterium_carnosum_TMW22021_CIK00_05695	Photobacterium_carnosum_TMW22021_CIK00_05695	9	9	9	Photobacterium_carnosum_TMW22021_CIK00_05695 lipoate--protein ligase	1	9	9	9	6	4	4	6	6	5	4	5	4	4	3	4	4	6	5	6	4	4	6	6	5	4	5	4	4	3	4	4	6	5	6	4	4	6	6	5	4	5	4	4
Photobacterium_carnosum_TMW22021_CIK00_05700	Photobacterium_carnosum_TMW22021_CIK00_05700	7	7	7	Photobacterium_carnosum_TMW22021_CIK00_05700 dehydratase	1	7	7	7	4	4	2	4	4	5	3	1	4	3	3	5	4	5	4	4	4	2	4	4	5	3	1	4	3	3	5	4	5	4	4	4	2	4	4	5	3	1	4	3
Photobacterium_carnosum_TMW22021_CIK00_05710	Photobacterium_carnosum_TMW22021_CIK00_05710	8	8	8	Photobacterium_carnosum_TMW22021_CIK00_05710 hypothetical protein	1	8	8	8	7	5	7	6	6	5	6	6	6	4	5	3	3	4	4	7	5	7	6	6	5	6	6	6	4	5	3	3	4	4	7	5	7	6	6	5	6	6	6	4
Photobacterium_carnosum_TMW22021_CIK00_05715	Photobacterium_carnosum_TMW22021_CIK00_05715	25	25	25	Photobacterium_carnosum_TMW22021_CIK00_05715 phosphoglucomutase	1	25	25	25	19	21	19	16	17	16	18	18	17	22	23	23	21	20	21	19	21	19	16	17	16	18	18	17	22	23	23	21	20	21	19	21	19	16	17	16	18	18	17	22
Photobacterium_carnosum_TMW22021_CIK00_05720	Photobacterium_carnosum_TMW22021_CIK00_05720	7	7	7	Photobacterium_carnosum_TMW22021_CIK00_05720 ATPase	1	7	7	7	4	5	4	6	6	6	6	6	6	4	4	4	3	6	6	4	5	4	6	6	6	6	6	6	4	4	4	3	6	6	4	5	4	6	6	6	6	6	6	4
Photobacterium_carnosum_TMW22021_CIK00_05735	Photobacterium_carnosum_TMW22021_CIK00_05735	3	3	3	Photobacterium_carnosum_TMW22021_CIK00_05735 noncanonical pyrimidine nucleotidase, YjjG family	1	3	3	3	3	2	1	2	2	1	1	0	2	2	3	1	1	2	2	3	2	1	2	2	1	1	0	2	2	3	1	1	2	2	3	2	1	2	2	1	1	0	2	2
Photobacterium_carnosum_TMW22021_CIK00_05745	Photobacterium_carnosum_TMW22021_CIK00_05745	5	5	5	Photobacterium_carnosum_TMW22021_CIK00_05745 phosphoribosylglycinamide formyltransferase	1	5	5	5	0	1	0	3	1	4	0	0	0	0	0	1	0	0	0	0	1	0	3	1	4	0	0	0	0	0	1	0	0	0	0	1	0	3	1	4	0	0	0	0
Photobacterium_carnosum_TMW22021_CIK00_05760	Photobacterium_carnosum_TMW22021_CIK00_05760	4	4	4	Photobacterium_carnosum_TMW22021_CIK00_05760 hypothetical protein	1	4	4	4	3	4	3	4	3	4	3	3	3	4	4	4	4	4	4	3	4	3	4	3	4	3	3	3	4	4	4	4	4	4	3	4	3	4	3	4	3	3	3	4
Photobacterium_carnosum_TMW22021_CIK00_05780	Photobacterium_carnosum_TMW22021_CIK00_05780	31	31	31	Photobacterium_carnosum_TMW22021_CIK00_05780 anaerobic ribonucleoside-triphosphate reductase	1	31	31	31	21	23	26	22	25	26	25	24	26	18	19	16	14	12	13	21	23	26	22	25	26	25	24	26	18	19	16	14	12	13	21	23	26	22	25	26	25	24	26	18
Photobacterium_carnosum_TMW22021_CIK00_05785	Photobacterium_carnosum_TMW22021_CIK00_05785	7	7	7	Photobacterium_carnosum_TMW22021_CIK00_05785 anaerobic ribonucleotide reductase-activating protein	1	7	7	7	1	1	3	3	3	3	6	7	4	0	1	1	0	0	0	1	1	3	3	3	3	6	7	4	0	1	1	0	0	0	1	1	3	3	3	3	6	7	4	0
Photobacterium_carnosum_TMW22021_CIK00_05795	Photobacterium_carnosum_TMW22021_CIK00_05795	5	5	5	Photobacterium_carnosum_TMW22021_CIK00_05795 DUF2960 domain-containing protein	1	5	5	5	2	4	2	3	3	3	2	3	3	3	2	4	2	4	3	2	4	2	3	3	3	2	3	3	3	2	4	2	4	3	2	4	2	3	3	3	2	3	3	3
Photobacterium_carnosum_TMW22021_CIK00_05810	Photobacterium_carnosum_TMW22021_CIK00_05810	4	4	4	Photobacterium_carnosum_TMW22021_CIK00_05810 hypothetical protein	1	4	4	4	4	4	4	3	3	4	4	4	4	4	4	3	4	4	4	4	4	4	3	3	4	4	4	4	4	4	3	4	4	4	4	4	4	3	3	4	4	4	4	4
Photobacterium_carnosum_TMW22021_CIK00_05815	Photobacterium_carnosum_TMW22021_CIK00_05815	2	2	2	Photobacterium_carnosum_TMW22021_CIK00_05815 peptidase P60	1	2	2	2	0	0	0	0	0	0	0	0	0	0	0	0	0	0	0	0	0	0	0	0	0	0	0	0	0	0	0	0	0	0	0	0	0	0	0	0	0	0	0	0
Photobacterium_carnosum_TMW22021_CIK00_05820	Photobacterium_carnosum_TMW22021_CIK00_05820	8	8	8	Photobacterium_carnosum_TMW22021_CIK00_05820 cytochrome C biogenesis protein	1	8	8	8	0	0	0	0	1	0	1	1	2	0	0	0	0	0	0	0	0	0	0	1	0	1	1	2	0	0	0	0	0	0	0	0	0	0	1	0	1	1	2	0
Photobacterium_carnosum_TMW22021_CIK00_05830	Photobacterium_carnosum_TMW22021_CIK00_05830	8	8	8	Photobacterium_carnosum_TMW22021_CIK00_05830 ATP-dependent zinc protease	1	8	8	8	7	7	6	6	7	6	7	7	8	7	7	7	7	7	7	7	7	6	6	7	6	7	7	8	7	7	7	7	7	7	7	7	6	6	7	6	7	7	8	7
Photobacterium_carnosum_TMW22021_CIK00_05835	Photobacterium_carnosum_TMW22021_CIK00_05835	22	22	22	Photobacterium_carnosum_TMW22021_CIK00_05835 30S ribosomal protein S6--L-glutamate ligase	1	22	22	22	17	17	19	19	19	18	19	20	21	19	18	18	18	18	18	17	17	19	19	19	18	19	20	21	19	18	18	18	18	18	17	17	19	19	19	18	19	20	21	19
Photobacterium_carnosum_TMW22021_CIK00_05840	Photobacterium_carnosum_TMW22021_CIK00_05840	7	7	7	Photobacterium_carnosum_TMW22021_CIK00_05840 phospholipase D family protein	1	7	7	7	3	3	3	2	2	2	3	2	3	2	0	0	3	1	2	3	3	3	2	2	2	3	2	3	2	0	0	3	1	2	3	3	3	2	2	2	3	2	3	2
Photobacterium_carnosum_TMW22021_CIK00_05855	Photobacterium_carnosum_TMW22021_CIK00_05855	14	14	14	Photobacterium_carnosum_TMW22021_CIK00_05855 L-asparaginase 2	1	14	14	14	0	0	0	6	5	6	4	6	6	1	1	0	4	5	5	0	0	0	6	5	6	4	6	6	1	1	0	4	5	5	0	0	0	6	5	6	4	6	6	1
Photobacterium_carnosum_TMW22021_CIK00_05860	Photobacterium_carnosum_TMW22021_CIK00_05860	13	13	13	Photobacterium_carnosum_TMW22021_CIK00_05860 disulfide bond formation protein DsbA	1	13	13	13	7	8	11	12	11	12	13	13	12	8	9	9	10	10	10	7	8	11	12	11	12	13	13	12	8	9	9	10	10	10	7	8	11	12	11	12	13	13	12	8
Photobacterium_carnosum_TMW22021_CIK00_05865	Photobacterium_carnosum_TMW22021_CIK00_05865	17	17	17	Photobacterium_carnosum_TMW22021_CIK00_05865 acid phosphatase AphA	1	17	17	17	9	8	5	11	11	9	10	11	8	5	4	5	6	7	5	9	8	5	11	11	9	10	11	8	5	4	5	6	7	5	9	8	5	11	11	9	10	11	8	5
Photobacterium_carnosum_TMW22021_CIK00_05880	Photobacterium_carnosum_TMW22021_CIK00_05880	7	7	7	Photobacterium_carnosum_TMW22021_CIK00_05880 aspartoacylase	1	7	7	7	4	3	2	4	5	3	3	1	1	4	3	2	4	4	4	4	3	2	4	5	3	3	1	1	4	3	2	4	4	4	4	3	2	4	5	3	3	1	1	4
Photobacterium_carnosum_TMW22021_CIK00_05885	Photobacterium_carnosum_TMW22021_CIK00_05885	4	4	4	Photobacterium_carnosum_TMW22021_CIK00_05885 iron ABC transporter	1	4	4	4	3	4	4	0	0	0	0	0	0	3	2	3	3	3	3	3	4	4	0	0	0	0	0	0	3	2	3	3	3	3	3	4	4	0	0	0	0	0	0	3
Photobacterium_carnosum_TMW22021_CIK00_05895;Photobacterium_carnosum_TMW22021_CIK00_19445	Photobacterium_carnosum_TMW22021_CIK00_05895	21;1	21;1	21;1	Photobacterium_carnosum_TMW22021_CIK00_05895 cobalamin ABC transporter substrate-binding protein	2	21	21	21	11	12	10	0	0	0	0	0	0	7	10	9	16	17	15	11	12	10	0	0	0	0	0	0	7	10	9	16	17	15	11	12	10	0	0	0	0	0	0	7
Photobacterium_carnosum_TMW22021_CIK00_05900	Photobacterium_carnosum_TMW22021_CIK00_05900	12	12	12	Photobacterium_carnosum_TMW22021_CIK00_05900 DNA alkylation repair protein	1	12	12	12	8	8	7	7	7	6	5	6	5	7	7	7	7	9	7	8	8	7	7	7	6	5	6	5	7	7	7	7	9	7	8	8	7	7	7	6	5	6	5	7
Photobacterium_carnosum_TMW22021_CIK00_05905	Photobacterium_carnosum_TMW22021_CIK00_05905	2	2	2	Photobacterium_carnosum_TMW22021_CIK00_05905 DNA methylase N-4	1	2	2	2	0	1	0	0	1	1	0	0	0	1	1	1	1	1	1	0	1	0	0	1	1	0	0	0	1	1	1	1	1	1	0	1	0	0	1	1	0	0	0	1
Photobacterium_carnosum_TMW22021_CIK00_05915	Photobacterium_carnosum_TMW22021_CIK00_05915	3	3	3	Photobacterium_carnosum_TMW22021_CIK00_05915 hypothetical protein	1	3	3	3	2	2	2	2	2	2	2	2	2	2	2	2	1	2	1	2	2	2	2	2	2	2	2	2	2	2	2	1	2	1	2	2	2	2	2	2	2	2	2	2
Photobacterium_carnosum_TMW22021_CIK00_05920	Photobacterium_carnosum_TMW22021_CIK00_05920	9	9	9	Photobacterium_carnosum_TMW22021_CIK00_05920 hypothetical protein	1	9	9	9	8	8	9	8	9	9	9	9	9	8	7	8	9	9	7	8	8	9	8	9	9	9	9	9	8	7	8	9	9	7	8	8	9	8	9	9	9	9	9	8
Photobacterium_carnosum_TMW22021_CIK00_05925	Photobacterium_carnosum_TMW22021_CIK00_05925	21	21	21	Photobacterium_carnosum_TMW22021_CIK00_05925 GTPase HflX	1	21	21	21	15	13	14	16	14	15	14	14	15	11	15	14	15	12	13	15	13	14	16	14	15	14	14	15	11	15	14	15	12	13	15	13	14	16	14	15	14	14	15	11
Photobacterium_carnosum_TMW22021_CIK00_05935	Photobacterium_carnosum_TMW22021_CIK00_05935	18	18	18	Photobacterium_carnosum_TMW22021_CIK00_05935 molecular chaperone DnaJ	1	18	18	18	11	12	12	12	12	12	13	12	12	10	10	12	10	8	11	11	12	12	12	12	12	13	12	12	10	10	12	10	8	11	11	12	12	12	12	12	13	12	12	10
Photobacterium_carnosum_TMW22021_CIK00_05940	Photobacterium_carnosum_TMW22021_CIK00_05940	55	40	40	Photobacterium_carnosum_TMW22021_CIK00_05940 molecular chaperone DnaK	1	55	40	40	38	41	41	41	39	45	43	42	44	38	41	38	36	37	41	27	29	30	30	28	34	32	31	33	27	29	27	24	26	30	27	29	30	30	28	34	32	31	33	27
Photobacterium_carnosum_TMW22021_CIK00_05945	Photobacterium_carnosum_TMW22021_CIK00_05945	10	10	10	Photobacterium_carnosum_TMW22021_CIK00_05945 heat-shock protein Hsp20	1	10	10	10	8	9	7	9	9	9	8	7	8	8	9	9	8	8	8	8	9	7	9	9	9	8	7	8	8	9	9	8	8	8	8	9	7	9	9	9	8	7	8	8
Photobacterium_carnosum_TMW22021_CIK00_05950	Photobacterium_carnosum_TMW22021_CIK00_05950	3	3	3	Photobacterium_carnosum_TMW22021_CIK00_05950 hypothetical protein	1	3	3	3	0	0	0	0	1	1	0	0	1	0	0	0	0	1	0	0	0	0	0	1	1	0	0	1	0	0	0	0	1	0	0	0	0	0	1	1	0	0	1	0
Photobacterium_carnosum_TMW22021_CIK00_05995	Photobacterium_carnosum_TMW22021_CIK00_05995	1	1	1	Photobacterium_carnosum_TMW22021_CIK00_05995 uridine phosphorylase	1	1	1	1	0	0	0	0	0	0	0	0	0	0	1	0	0	0	0	0	0	0	0	0	0	0	0	0	0	1	0	0	0	0	0	0	0	0	0	0	0	0	0	0
Photobacterium_carnosum_TMW22021_CIK00_06000	Photobacterium_carnosum_TMW22021_CIK00_06000	3	3	3	Photobacterium_carnosum_TMW22021_CIK00_06000 Crp/Fnr family transcriptional regulator	1	3	3	3	3	2	0	2	1	0	0	0	1	0	0	0	0	1	0	3	2	0	2	1	0	0	0	1	0	0	0	0	1	0	3	2	0	2	1	0	0	0	1	0
Photobacterium_carnosum_TMW22021_CIK00_06005	Photobacterium_carnosum_TMW22021_CIK00_06005	16	16	16	Photobacterium_carnosum_TMW22021_CIK00_06005 oligopeptidase B	1	16	16	16	9	10	10	8	9	9	7	9	6	7	9	5	7	7	7	9	10	10	8	9	9	7	9	6	7	9	5	7	7	7	9	10	10	8	9	9	7	9	6	7
Photobacterium_carnosum_TMW22021_CIK00_06010	Photobacterium_carnosum_TMW22021_CIK00_06010	2	2	2	Photobacterium_carnosum_TMW22021_CIK00_06010 hypothetical protein	1	2	2	2	1	1	0	1	1	0	0	1	0	1	0	1	0	0	1	1	1	0	1	1	0	0	1	0	1	0	1	0	0	1	1	1	0	1	1	0	0	1	0	1
Photobacterium_carnosum_TMW22021_CIK00_06035	Photobacterium_carnosum_TMW22021_CIK00_06035	11	11	11	Photobacterium_carnosum_TMW22021_CIK00_06035 50S ribosomal protein L17	1	11	11	11	10	10	11	10	10	10	10	10	11	11	11	11	11	11	11	10	10	11	10	10	10	10	10	11	11	11	11	11	11	11	10	10	11	10	10	10	10	10	11	11
Photobacterium_carnosum_TMW22021_CIK00_06040	Photobacterium_carnosum_TMW22021_CIK00_06040	34	34	34	Photobacterium_carnosum_TMW22021_CIK00_06040 DNA-directed RNA polymerase subunit alpha	1	34	34	34	26	26	27	25	25	26	27	26	26	26	26	26	25	25	25	26	26	27	25	25	26	27	26	26	26	26	26	25	25	25	26	26	27	25	25	26	27	26	26	26
Photobacterium_carnosum_TMW22021_CIK00_06045	Photobacterium_carnosum_TMW22021_CIK00_06045	17	17	17	Photobacterium_carnosum_TMW22021_CIK00_06045 30S ribosomal protein S4	1	17	17	17	17	17	17	17	17	16	16	17	17	16	16	15	16	15	15	17	17	17	17	17	16	16	17	17	16	16	15	16	15	15	17	17	17	17	17	16	16	17	17	16
Photobacterium_carnosum_TMW22021_CIK00_06050	Photobacterium_carnosum_TMW22021_CIK00_06050	7	7	7	Photobacterium_carnosum_TMW22021_CIK00_06050 30S ribosomal protein S11	1	7	7	7	5	5	5	5	4	5	5	4	5	5	5	5	5	6	6	5	5	5	5	4	5	5	4	5	5	5	5	5	6	6	5	5	5	5	4	5	5	4	5	5
Photobacterium_carnosum_TMW22021_CIK00_06055	Photobacterium_carnosum_TMW22021_CIK00_06055	13	13	13	Photobacterium_carnosum_TMW22021_CIK00_06055 30S ribosomal protein S13	1	13	13	13	12	12	12	13	11	12	12	13	12	11	10	10	10	9	9	12	12	12	13	11	12	12	13	12	11	10	10	10	9	9	12	12	12	13	11	12	12	13	12	11
Photobacterium_carnosum_TMW22021_CIK00_06065	Photobacterium_carnosum_TMW22021_CIK00_06065	4	4	4	Photobacterium_carnosum_TMW22021_CIK00_06065 preprotein translocase subunit SecY	1	4	4	4	1	1	1	2	1	2	3	3	2	2	3	1	2	2	2	1	1	1	2	1	2	3	3	2	2	3	1	2	2	2	1	1	1	2	1	2	3	3	2	2
Photobacterium_carnosum_TMW22021_CIK00_06070	Photobacterium_carnosum_TMW22021_CIK00_06070	14	14	14	Photobacterium_carnosum_TMW22021_CIK00_06070 50S ribosomal protein L15	1	14	14	14	10	12	12	11	12	10	12	12	11	9	9	11	10	9	9	10	12	12	11	12	10	12	12	11	9	9	11	10	9	9	10	12	12	11	12	10	12	12	11	9
Photobacterium_carnosum_TMW22021_CIK00_06075	Photobacterium_carnosum_TMW22021_CIK00_06075	3	3	3	Photobacterium_carnosum_TMW22021_CIK00_06075 50S ribosomal protein L30	1	3	3	3	2	2	2	2	3	2	3	3	3	1	1	1	1	2	2	2	2	2	2	3	2	3	3	3	1	1	1	1	2	2	2	2	2	2	3	2	3	3	3	1
Photobacterium_carnosum_TMW22021_CIK00_06080	Photobacterium_carnosum_TMW22021_CIK00_06080	11	11	11	Photobacterium_carnosum_TMW22021_CIK00_06080 30S ribosomal protein S5	1	11	11	11	10	10	10	9	9	9	9	10	9	10	9	10	9	9	9	10	10	10	9	9	9	9	10	9	10	9	10	9	9	9	10	10	10	9	9	9	9	10	9	10
Photobacterium_carnosum_TMW22021_CIK00_06085	Photobacterium_carnosum_TMW22021_CIK00_06085	8	8	8	Photobacterium_carnosum_TMW22021_CIK00_06085 50S ribosomal protein L18	1	8	8	8	8	8	8	8	7	7	7	7	7	6	8	7	8	7	7	8	8	8	8	7	7	7	7	7	6	8	7	8	7	7	8	8	8	8	7	7	7	7	7	6
Photobacterium_carnosum_TMW22021_CIK00_06090	Photobacterium_carnosum_TMW22021_CIK00_06090	12	12	12	Photobacterium_carnosum_TMW22021_CIK00_06090 50S ribosomal protein L6	1	12	12	12	11	11	10	11	11	11	11	11	11	11	11	11	10	10	10	11	11	10	11	11	11	11	11	11	11	11	11	10	10	10	11	11	10	11	11	11	11	11	11	11
Photobacterium_carnosum_TMW22021_CIK00_06095	Photobacterium_carnosum_TMW22021_CIK00_06095	9	9	9	Photobacterium_carnosum_TMW22021_CIK00_06095 30S ribosomal protein S8	1	9	9	9	8	6	7	7	6	6	7	7	7	7	7	7	7	7	7	8	6	7	7	6	6	7	7	7	7	7	7	7	7	7	8	6	7	7	6	6	7	7	7	7
Photobacterium_carnosum_TMW22021_CIK00_06100	Photobacterium_carnosum_TMW22021_CIK00_06100	5	5	5	Photobacterium_carnosum_TMW22021_CIK00_06100 30S ribosomal protein S14	1	5	5	5	5	5	5	5	5	5	5	5	5	4	4	4	4	4	4	5	5	5	5	5	5	5	5	5	4	4	4	4	4	4	5	5	5	5	5	5	5	5	5	4
Photobacterium_carnosum_TMW22021_CIK00_06105	Photobacterium_carnosum_TMW22021_CIK00_06105	19	19	19	Photobacterium_carnosum_TMW22021_CIK00_06105 50S ribosomal protein L5	1	19	19	19	18	19	18	19	18	17	18	19	18	18	18	18	18	18	18	18	19	18	19	18	17	18	19	18	18	18	18	18	18	18	18	19	18	19	18	17	18	19	18	18
Photobacterium_carnosum_TMW22021_CIK00_06110	Photobacterium_carnosum_TMW22021_CIK00_06110	8	8	8	Photobacterium_carnosum_TMW22021_CIK00_06110 50S ribosomal protein L24	1	8	8	8	5	5	5	5	6	7	6	7	7	5	5	5	4	5	4	5	5	5	5	6	7	6	7	7	5	5	5	4	5	4	5	5	5	5	6	7	6	7	7	5
Photobacterium_carnosum_TMW22021_CIK00_06115	Photobacterium_carnosum_TMW22021_CIK00_06115	10	10	10	Photobacterium_carnosum_TMW22021_CIK00_06115 50S ribosomal protein L14	1	10	10	10	7	7	7	7	7	6	9	10	8	6	6	6	5	6	6	7	7	7	7	7	6	9	10	8	6	6	6	5	6	6	7	7	7	7	7	6	9	10	8	6
Photobacterium_carnosum_TMW22021_CIK00_06120	Photobacterium_carnosum_TMW22021_CIK00_06120	3	3	3	Photobacterium_carnosum_TMW22021_CIK00_06120 30S ribosomal protein S17	1	3	3	3	2	2	1	2	1	3	3	2	3	1	1	1	1	2	2	2	2	1	2	1	3	3	2	3	1	1	1	1	2	2	2	2	1	2	1	3	3	2	3	1
Photobacterium_carnosum_TMW22021_CIK00_06125	Photobacterium_carnosum_TMW22021_CIK00_06125	5	5	5	Photobacterium_carnosum_TMW22021_CIK00_06125 50S ribosomal protein L29	1	5	5	5	5	4	4	5	4	5	4	4	4	4	3	3	3	3	3	5	4	4	5	4	5	4	4	4	4	3	3	3	3	3	5	4	4	5	4	5	4	4	4	4
Photobacterium_carnosum_TMW22021_CIK00_06130	Photobacterium_carnosum_TMW22021_CIK00_06130	9	9	9	Photobacterium_carnosum_TMW22021_CIK00_06130 50S ribosomal protein L16	1	9	9	9	8	9	8	8	8	9	9	9	9	8	9	8	9	9	9	8	9	8	8	8	9	9	9	9	8	9	8	9	9	9	8	9	8	8	8	9	9	9	9	8
Photobacterium_carnosum_TMW22021_CIK00_06135	Photobacterium_carnosum_TMW22021_CIK00_06135	13	13	13	Photobacterium_carnosum_TMW22021_CIK00_06135 30S ribosomal protein S3	1	13	13	13	12	12	12	12	12	12	12	12	12	11	9	11	10	10	10	12	12	12	12	12	12	12	12	12	11	9	11	10	10	10	12	12	12	12	12	12	12	12	12	11
Photobacterium_carnosum_TMW22021_CIK00_06140	Photobacterium_carnosum_TMW22021_CIK00_06140	9	9	9	Photobacterium_carnosum_TMW22021_CIK00_06140 50S ribosomal protein L22	1	9	9	9	8	8	8	8	8	8	8	8	8	8	8	7	8	9	8	8	8	8	8	8	8	8	8	8	8	8	7	8	9	8	8	8	8	8	8	8	8	8	8	8
Photobacterium_carnosum_TMW22021_CIK00_06145	Photobacterium_carnosum_TMW22021_CIK00_06145	5	5	5	Photobacterium_carnosum_TMW22021_CIK00_06145 30S ribosomal protein S19	1	5	5	5	5	5	5	5	5	5	5	5	5	4	3	4	3	5	5	5	5	5	5	5	5	5	5	5	4	3	4	3	5	5	5	5	5	5	5	5	5	5	5	4
Photobacterium_carnosum_TMW22021_CIK00_06150	Photobacterium_carnosum_TMW22021_CIK00_06150	19	19	19	Photobacterium_carnosum_TMW22021_CIK00_06150 50S ribosomal protein L2	1	19	19	19	18	18	18	17	18	16	17	17	16	18	17	16	17	18	17	18	18	18	17	18	16	17	17	16	18	17	16	17	18	17	18	18	18	17	18	16	17	17	16	18
Photobacterium_carnosum_TMW22021_CIK00_06155	Photobacterium_carnosum_TMW22021_CIK00_06155	6	6	6	Photobacterium_carnosum_TMW22021_CIK00_06155 50S ribosomal protein L23	1	6	6	6	5	6	5	6	6	6	6	6	6	5	4	5	5	5	4	5	6	5	6	6	6	6	6	6	5	4	5	5	5	4	5	6	5	6	6	6	6	6	6	5
Photobacterium_carnosum_TMW22021_CIK00_06160	Photobacterium_carnosum_TMW22021_CIK00_06160	15	15	15	Photobacterium_carnosum_TMW22021_CIK00_06160 50S ribosomal protein L4	1	15	15	15	10	10	11	12	12	12	12	12	11	11	11	10	10	10	10	10	10	11	12	12	12	12	12	11	11	11	10	10	10	10	10	10	11	12	12	12	12	12	11	11
Photobacterium_carnosum_TMW22021_CIK00_06165	Photobacterium_carnosum_TMW22021_CIK00_06165	17	17	17	Photobacterium_carnosum_TMW22021_CIK00_06165 50S ribosomal protein L3	1	17	17	17	16	14	15	15	14	14	15	14	13	13	11	13	11	14	13	16	14	15	15	14	14	15	14	13	13	11	13	11	14	13	16	14	15	15	14	14	15	14	13	13
Photobacterium_carnosum_TMW22021_CIK00_06170	Photobacterium_carnosum_TMW22021_CIK00_06170	11	11	11	Photobacterium_carnosum_TMW22021_CIK00_06170 30S ribosomal protein S10	1	11	11	11	10	10	10	11	10	11	11	11	10	9	8	9	9	9	9	10	10	10	11	10	11	11	11	10	9	8	9	9	9	9	10	10	10	11	10	11	11	11	10	9
Photobacterium_carnosum_TMW22021_CIK00_06175	Photobacterium_carnosum_TMW22021_CIK00_06175	28	28	3	Photobacterium_carnosum_TMW22021_CIK00_06175 elongation factor Tu	1	28	28	3	23	21	22	23	22	24	24	24	23	21	21	23	18	22	22	23	21	22	23	22	24	24	24	23	21	21	23	18	22	22	3	2	2	3	2	3	3	3	3	2
4;571655;571656;571657;571658;571659;571660;571661;571662;571663;571664;571665;571666;571667;571668;571669;571670;571671;571672;571673;571674;571675;571676;571677;571678;571679;571680;571681;571682;571683;571684;571685;571686;571687;571688;571689;571690;571691;571692;571693;571694;571695;571696;571697;571698;571699;571700;573793;573794;573795;573796;573797;573798;573799;573800;573801;573802;57380…	22123;31493;73313;85277;85401;132374;141717;152241;209853;226057;226080;237928;250146;263181;300315;312561;352526;353776;442343;455632;455708;455938;483166;571402;573962;595876;595983;637734	584;585;586;587;588	99;135;140;152;261
Photobacterium_carnosum_TMW22021_CIK00_06180	Photobacterium_carnosum_TMW22021_CIK00_06180	42	42	42	Photobacterium_carnosum_TMW22021_CIK00_06180 elongation factor G	1	42	42	42	33	34	34	35	36	37	39	39	39	31	30	31	31	32	32	33	34	34	35	36	37	39	39	39	31	30	31	31	32	32	33	34	34	35	36	37	39	39	39	31
Photobacterium_carnosum_TMW22021_CIK00_06185	Photobacterium_carnosum_TMW22021_CIK00_06185	16	16	16	Photobacterium_carnosum_TMW22021_CIK00_06185 30S ribosomal protein S7	1	16	16	16	16	16	16	15	15	16	16	16	15	15	14	15	14	15	15	16	16	16	15	15	16	16	16	15	15	14	15	14	15	15	16	16	16	15	15	16	16	16	15	15
Photobacterium_carnosum_TMW22021_CIK00_06190	Photobacterium_carnosum_TMW22021_CIK00_06190	9	9	9	Photobacterium_carnosum_TMW22021_CIK00_06190 30S ribosomal protein S12	1	9	9	9	6	6	6	6	6	7	6	8	6	7	7	7	7	8	8	6	6	6	6	6	7	6	8	6	7	7	7	7	8	8	6	6	6	6	6	7	6	8	6	7
Photobacterium_carnosum_TMW22021_CIK00_06195	Photobacterium_carnosum_TMW22021_CIK00_06195	2	2	2	Photobacterium_carnosum_TMW22021_CIK00_06195 sulfurtransferase complex subunit TusB	1	2	2	2	1	2	1	1	1	1	1	1	1	1	1	1	0	1	2	1	2	1	1	1	1	1	1	1	1	1	1	0	1	2	1	2	1	1	1	1	1	1	1	1
Photobacterium_carnosum_TMW22021_CIK00_06200	Photobacterium_carnosum_TMW22021_CIK00_06200	3	3	3	Photobacterium_carnosum_TMW22021_CIK00_06200 sulfurtransferase complex subunit TusC	1	3	3	3	3	2	3	2	2	2	2	2	2	3	2	2	3	3	2	3	2	3	2	2	2	2	2	2	3	2	2	3	3	2	3	2	3	2	2	2	2	2	2	3
Photobacterium_carnosum_TMW22021_CIK00_06205	Photobacterium_carnosum_TMW22021_CIK00_06205	2	2	2	Photobacterium_carnosum_TMW22021_CIK00_06205 sulfurtransferase complex subunit TusD	1	2	2	2	2	2	2	2	2	2	1	2	2	0	1	1	1	1	2	2	2	2	2	2	2	1	2	2	0	1	1	1	1	2	2	2	2	2	2	2	1	2	2	0
Photobacterium_carnosum_TMW22021_CIK00_06210	Photobacterium_carnosum_TMW22021_CIK00_06210	9	9	9	Photobacterium_carnosum_TMW22021_CIK00_06210 hypothetical protein	1	9	9	9	6	6	8	5	6	6	5	6	5	6	6	6	6	6	6	6	6	8	5	6	6	5	6	5	6	6	6	6	6	6	6	6	8	5	6	6	5	6	5	6
Photobacterium_carnosum_TMW22021_CIK00_06215	Photobacterium_carnosum_TMW22021_CIK00_06215	12	12	12	Photobacterium_carnosum_TMW22021_CIK00_06215 FKBP-type peptidyl-prolyl cis-trans isomerase FkpA	1	12	12	12	11	11	12	12	12	12	11	12	12	11	11	11	11	11	11	11	11	12	12	12	12	11	12	12	11	11	11	11	11	11	11	11	12	12	12	12	11	12	12	11
Photobacterium_carnosum_TMW22021_CIK00_06225	Photobacterium_carnosum_TMW22021_CIK00_06225	7	7	7	Photobacterium_carnosum_TMW22021_CIK00_06225 SlyX protein	1	7	7	7	3	4	3	3	2	3	5	5	4	5	5	5	5	4	2	3	4	3	3	2	3	5	5	4	5	5	5	5	4	2	3	4	3	3	2	3	5	5	4	5
Photobacterium_carnosum_TMW22021_CIK00_06230	Photobacterium_carnosum_TMW22021_CIK00_06230	6	6	6	Photobacterium_carnosum_TMW22021_CIK00_06230 peptidylprolyl isomerase	1	6	6	6	5	5	5	4	5	5	6	6	5	5	4	5	4	5	5	5	5	5	4	5	5	6	6	5	5	4	5	4	5	5	5	5	5	4	5	5	6	6	5	5
Photobacterium_carnosum_TMW22021_CIK00_06235	Photobacterium_carnosum_TMW22021_CIK00_06235	1	1	1	Photobacterium_carnosum_TMW22021_CIK00_06235 metal-binding protein	1	1	1	1	0	0	0	0	0	0	0	0	0	1	0	1	1	1	1	0	0	0	0	0	0	0	0	0	1	0	1	1	1	1	0	0	0	0	0	0	0	0	0	1
Photobacterium_carnosum_TMW22021_CIK00_06250	Photobacterium_carnosum_TMW22021_CIK00_06250	32	32	32	Photobacterium_carnosum_TMW22021_CIK00_06250 ABC transporter ATP-binding protein	1	32	32	32	23	23	20	21	20	24	22	23	24	24	21	22	19	22	22	23	23	20	21	20	24	22	23	24	24	21	22	19	22	22	23	23	20	21	20	24	22	23	24	24
Photobacterium_carnosum_TMW22021_CIK00_06265	Photobacterium_carnosum_TMW22021_CIK00_06265	7	7	7	Photobacterium_carnosum_TMW22021_CIK00_06265 phosphoribulokinase	1	7	7	7	1	3	1	0	0	0	0	0	1	1	0	0	1	0	0	1	3	1	0	0	0	0	0	1	1	0	0	1	0	0	1	3	1	0	0	0	0	0	1	1
Photobacterium_carnosum_TMW22021_CIK00_06275	Photobacterium_carnosum_TMW22021_CIK00_06275	16	16	16	Photobacterium_carnosum_TMW22021_CIK00_06275 transcriptional regulator Crp	1	16	16	16	12	13	13	12	13	14	15	14	13	14	13	12	14	14	15	12	13	13	12	13	14	15	14	13	14	13	12	14	14	15	12	13	13	12	13	14	15	14	13	14
Photobacterium_carnosum_TMW22021_CIK00_06290	Photobacterium_carnosum_TMW22021_CIK00_06290	3	3	3	Photobacterium_carnosum_TMW22021_CIK00_06290 succinylglutamate-semialdehyde dehydrogenase	1	3	3	3	0	0	0	0	0	0	0	1	1	1	0	0	1	2	1	0	0	0	0	0	0	0	1	1	1	0	0	1	2	1	0	0	0	0	0	0	0	1	1	1
Photobacterium_carnosum_TMW22021_CIK00_06295	Photobacterium_carnosum_TMW22021_CIK00_06295	3	3	3	Photobacterium_carnosum_TMW22021_CIK00_06295 arginine N-succinyltransferase	1	3	3	3	0	0	0	0	0	0	0	0	0	0	0	0	0	0	0	0	0	0	0	0	0	0	0	0	0	0	0	0	0	0	0	0	0	0	0	0	0	0	0	0
Photobacterium_carnosum_TMW22021_CIK00_06300	Photobacterium_carnosum_TMW22021_CIK00_06300	13	13	13	Photobacterium_carnosum_TMW22021_CIK00_06300 aspartate aminotransferase family protein	1	13	13	13	6	4	5	0	1	2	1	1	0	3	4	3	5	3	4	6	4	5	0	1	2	1	1	0	3	4	3	5	3	4	6	4	5	0	1	2	1	1	0	3
Photobacterium_carnosum_TMW22021_CIK00_06310	Photobacterium_carnosum_TMW22021_CIK00_06310	19	19	19	Photobacterium_carnosum_TMW22021_CIK00_06310 tryptophan--tRNA ligase	1	19	19	19	14	14	13	13	13	14	14	13	15	13	14	13	11	14	13	14	14	13	13	13	14	14	13	15	13	14	13	11	14	13	14	14	13	13	13	14	14	13	15	13
Photobacterium_carnosum_TMW22021_CIK00_06315	Photobacterium_carnosum_TMW22021_CIK00_06315	9	9	9	Photobacterium_carnosum_TMW22021_CIK00_06315 phosphoglycolate phosphatase	1	9	9	9	3	5	4	3	4	5	7	5	6	5	4	5	5	7	7	3	5	4	3	4	5	7	5	6	5	4	5	5	7	7	3	5	4	3	4	5	7	5	6	5
Photobacterium_carnosum_TMW22021_CIK00_06320	Photobacterium_carnosum_TMW22021_CIK00_06320	5	5	5	Photobacterium_carnosum_TMW22021_CIK00_06320 ribulose-phosphate 3-epimerase	1	5	5	5	4	4	3	5	5	5	5	5	5	5	5	5	3	5	5	4	4	3	5	5	5	5	5	5	5	5	5	3	5	5	4	4	3	5	5	5	5	5	5	5
Photobacterium_carnosum_TMW22021_CIK00_06330	Photobacterium_carnosum_TMW22021_CIK00_06330	9	9	9	Photobacterium_carnosum_TMW22021_CIK00_06330 DNA adenine methylase	1	9	9	9	5	5	5	6	4	6	4	5	6	4	4	5	3	5	5	5	5	5	6	4	6	4	5	6	4	4	5	3	5	5	5	5	5	6	4	6	4	5	6	4
Photobacterium_carnosum_TMW22021_CIK00_06335	Photobacterium_carnosum_TMW22021_CIK00_06335	2	2	2	Photobacterium_carnosum_TMW22021_CIK00_06335 hypothetical protein	1	2	2	2	2	1	1	1	1	1	0	1	0	1	1	1	1	1	1	2	1	1	1	1	1	0	1	0	1	1	1	1	1	1	2	1	1	1	1	1	0	1	0	1
Photobacterium_carnosum_TMW22021_CIK00_06340	Photobacterium_carnosum_TMW22021_CIK00_06340	11	11	11	Photobacterium_carnosum_TMW22021_CIK00_06340 3-dehydroquinate synthase	1	11	11	11	9	9	9	6	8	8	7	9	6	8	8	8	9	8	9	9	9	9	6	8	8	7	9	6	8	8	8	9	8	9	9	9	9	6	8	8	7	9	6	8
Photobacterium_carnosum_TMW22021_CIK00_06345	Photobacterium_carnosum_TMW22021_CIK00_06345	10	10	10	Photobacterium_carnosum_TMW22021_CIK00_06345 shikimate kinase I	1	10	10	10	7	8	8	8	7	8	9	7	9	9	10	10	8	10	10	7	8	8	8	7	8	9	7	9	9	10	10	8	10	10	7	8	8	8	7	8	9	7	9	9
Photobacterium_carnosum_TMW22021_CIK00_06375	Photobacterium_carnosum_TMW22021_CIK00_06375	29	29	29	Photobacterium_carnosum_TMW22021_CIK00_06375 penicillin-sensitive transpeptidase	1	29	29	29	13	16	13	22	20	22	22	23	22	12	14	14	15	14	16	13	16	13	22	20	22	22	23	22	12	14	14	15	14	16	13	16	13	22	20	22	22	23	22	12
Photobacterium_carnosum_TMW22021_CIK00_06380	Photobacterium_carnosum_TMW22021_CIK00_06380	13	13	13	Photobacterium_carnosum_TMW22021_CIK00_06380 DNA-binding transcriptional regulator OxyR	1	13	13	13	6	8	7	7	8	7	8	5	6	6	7	6	5	6	7	6	8	7	7	8	7	8	5	6	6	7	6	5	6	7	6	8	7	7	8	7	8	5	6	6
Photobacterium_carnosum_TMW22021_CIK00_06385	Photobacterium_carnosum_TMW22021_CIK00_06385	19	19	19	Photobacterium_carnosum_TMW22021_CIK00_06385 glutathione peroxidase	1	19	19	19	15	15	15	14	15	14	15	15	15	14	15	17	14	14	14	15	15	15	14	15	14	15	15	15	14	15	17	14	14	14	15	15	15	14	15	14	15	15	15	14
Photobacterium_carnosum_TMW22021_CIK00_06395	Photobacterium_carnosum_TMW22021_CIK00_06395	11	11	11	Photobacterium_carnosum_TMW22021_CIK00_06395 argininosuccinate synthase	1	11	11	11	5	2	1	1	1	1	4	2	1	4	4	4	7	5	4	5	2	1	1	1	1	4	2	1	4	4	4	7	5	4	5	2	1	1	1	1	4	2	1	4
Photobacterium_carnosum_TMW22021_CIK00_06410	Photobacterium_carnosum_TMW22021_CIK00_06410	42	42	42	Photobacterium_carnosum_TMW22021_CIK00_06410 phosphoenolpyruvate carboxylase	1	42	42	42	33	32	36	37	36	34	29	30	29	29	28	27	27	31	28	33	32	36	37	36	34	29	30	29	29	28	27	27	31	28	33	32	36	37	36	34	29	30	29	29
Photobacterium_carnosum_TMW22021_CIK00_06415	Photobacterium_carnosum_TMW22021_CIK00_06415	11	11	11	Photobacterium_carnosum_TMW22021_CIK00_06415 transcriptional regulator	1	11	11	11	7	7	7	8	8	7	7	7	7	6	6	6	6	7	7	7	7	7	8	8	7	7	7	7	6	6	6	6	7	7	7	7	7	8	8	7	7	7	7	6
Photobacterium_carnosum_TMW22021_CIK00_06425	Photobacterium_carnosum_TMW22021_CIK00_06425	5	5	5	Photobacterium_carnosum_TMW22021_CIK00_06425 Met repressor	1	5	5	5	0	1	2	0	1	0	3	2	2	2	2	2	2	2	2	0	1	2	0	1	0	3	2	2	2	2	2	2	2	2	0	1	2	0	1	0	3	2	2	2
Photobacterium_carnosum_TMW22021_CIK00_06430	Photobacterium_carnosum_TMW22021_CIK00_06430	7	7	7	Photobacterium_carnosum_TMW22021_CIK00_06430 50S ribosomal protein L31	1	7	7	7	6	7	5	6	6	7	6	6	5	5	5	5	5	5	5	6	7	5	6	6	7	6	6	5	5	5	5	5	5	5	6	7	5	6	6	7	6	6	5	5
Photobacterium_carnosum_TMW22021_CIK00_06435	Photobacterium_carnosum_TMW22021_CIK00_06435	17	17	17	Photobacterium_carnosum_TMW22021_CIK00_06435 primosomal protein N	1	17	17	17	9	6	6	8	7	9	5	2	5	6	6	5	3	2	0	9	6	6	8	7	9	5	2	5	6	6	5	3	2	0	9	6	6	8	7	9	5	2	5	6
Photobacterium_carnosum_TMW22021_CIK00_06440	Photobacterium_carnosum_TMW22021_CIK00_06440	8	8	8	Photobacterium_carnosum_TMW22021_CIK00_06440 DNA-binding transcriptional regulator CytR	1	8	8	8	4	2	2	3	3	5	0	1	0	3	2	3	2	5	2	4	2	2	3	3	5	0	1	0	3	2	3	2	5	2	4	2	2	3	3	5	0	1	0	3
Photobacterium_carnosum_TMW22021_CIK00_06450	Photobacterium_carnosum_TMW22021_CIK00_06450	8	8	8	Photobacterium_carnosum_TMW22021_CIK00_06450 HslU--HslV peptidase proteolytic subunit	1	8	8	8	2	3	2	2	2	3	4	4	3	4	3	4	2	5	4	2	3	2	2	2	3	4	4	3	4	3	4	2	5	4	2	3	2	2	2	3	4	4	3	4
Photobacterium_carnosum_TMW22021_CIK00_06455	Photobacterium_carnosum_TMW22021_CIK00_06455	31	31	31	Photobacterium_carnosum_TMW22021_CIK00_06455 HslU--HslV peptidase ATPase subunit	1	31	31	31	23	25	25	24	22	22	27	24	21	22	22	21	21	23	22	23	25	25	24	22	22	27	24	21	22	22	21	21	23	22	23	25	25	24	22	22	27	24	21	22
Photobacterium_carnosum_TMW22021_CIK00_06460	Photobacterium_carnosum_TMW22021_CIK00_06460	2	2	2	Photobacterium_carnosum_TMW22021_CIK00_06460 1,4-dihydroxy-2-naphthoate polyprenyltransferase	1	2	2	2	0	0	0	0	0	0	0	1	1	0	0	0	0	0	0	0	0	0	0	0	0	0	1	1	0	0	0	0	0	0	0	0	0	0	0	0	0	1	1	0
Photobacterium_carnosum_TMW22021_CIK00_06465	Photobacterium_carnosum_TMW22021_CIK00_06465	12	12	12	Photobacterium_carnosum_TMW22021_CIK00_06465 cell division protein ZapB	1	12	12	12	12	12	12	11	10	11	11	11	11	9	9	9	9	9	9	12	12	12	11	10	11	11	11	11	9	9	9	9	9	9	12	12	12	11	10	11	11	11	11	9
Photobacterium_carnosum_TMW22021_CIK00_06475	Photobacterium_carnosum_TMW22021_CIK00_06475	33	33	33	Photobacterium_carnosum_TMW22021_CIK00_06475 glycerol kinase	1	33	33	33	25	28	26	27	28	26	22	17	19	25	25	26	25	24	23	25	28	26	27	28	26	22	17	19	25	25	26	25	24	23	25	28	26	27	28	26	22	17	19	25
Photobacterium_carnosum_TMW22021_CIK00_06480	Photobacterium_carnosum_TMW22021_CIK00_06480	24	24	24	Photobacterium_carnosum_TMW22021_CIK00_06480 fructose-bisphosphatase class II	1	24	24	24	17	15	17	22	21	19	22	23	22	16	15	16	15	14	15	17	15	17	22	21	19	22	23	22	16	15	16	15	14	15	17	15	17	22	21	19	22	23	22	16
Photobacterium_carnosum_TMW22021_CIK00_06485	Photobacterium_carnosum_TMW22021_CIK00_06485	5	5	5	Photobacterium_carnosum_TMW22021_CIK00_06485 transcriptional regulator	1	5	5	5	4	4	3	2	2	2	2	1	2	4	4	4	4	5	4	4	4	3	2	2	2	2	1	2	4	4	4	4	5	4	4	4	3	2	2	2	2	1	2	4
Photobacterium_carnosum_TMW22021_CIK00_06490	Photobacterium_carnosum_TMW22021_CIK00_06490	11	11	11	Photobacterium_carnosum_TMW22021_CIK00_06490 ferredoxin--NADP(+) reductase	1	11	11	11	6	8	8	5	4	5	1	4	3	9	9	7	8	10	9	6	8	8	5	4	5	1	4	3	9	9	7	8	10	9	6	8	8	5	4	5	1	4	3	9
Photobacterium_carnosum_TMW22021_CIK00_06495	Photobacterium_carnosum_TMW22021_CIK00_06495	8	8	8	Photobacterium_carnosum_TMW22021_CIK00_06495 triose-phosphate isomerase	1	8	8	8	6	7	7	7	7	7	7	7	7	7	5	6	7	7	6	6	7	7	7	7	7	7	7	7	7	5	6	7	7	6	6	7	7	7	7	7	7	7	7	7
Photobacterium_carnosum_TMW22021_CIK00_06500	Photobacterium_carnosum_TMW22021_CIK00_06500	20	20	20	Photobacterium_carnosum_TMW22021_CIK00_06500 6-phosphofructokinase	1	20	20	20	16	14	15	17	18	17	17	16	17	15	15	14	13	15	14	16	14	15	17	18	17	17	16	17	15	15	14	13	15	14	16	14	15	17	18	17	17	16	17	15
Photobacterium_carnosum_TMW22021_CIK00_06505	Photobacterium_carnosum_TMW22021_CIK00_06505	4	4	4	Photobacterium_carnosum_TMW22021_CIK00_06505 hypothetical protein	1	4	4	4	3	4	4	4	4	3	3	3	3	4	4	3	4	4	3	3	4	4	4	4	3	3	3	3	4	4	3	4	4	3	3	4	4	4	4	3	3	3	3	4
Photobacterium_carnosum_TMW22021_CIK00_06510	Photobacterium_carnosum_TMW22021_CIK00_06510	7	7	7	Photobacterium_carnosum_TMW22021_CIK00_06510 DNA-binding response regulator	1	7	7	7	5	5	4	5	4	4	4	4	3	5	4	4	4	5	5	5	5	4	5	4	4	4	4	3	5	4	4	4	5	5	5	5	4	5	4	4	4	4	3	5
Photobacterium_carnosum_TMW22021_CIK00_06520	Photobacterium_carnosum_TMW22021_CIK00_06520	13	13	13	Photobacterium_carnosum_TMW22021_CIK00_06520 tRNA (uridine(34)/cytosine(34)/5- carboxymethylaminomethyluridine(34)-2-O)- methyltransferase TrmL	1	13	13	13	8	9	8	8	9	8	11	9	9	8	9	8	9	8	8	8	9	8	8	9	8	11	9	9	8	9	8	9	8	8	8	9	8	8	9	8	11	9	9	8
Photobacterium_carnosum_TMW22021_CIK00_06525	Photobacterium_carnosum_TMW22021_CIK00_06525	15	15	15	Photobacterium_carnosum_TMW22021_CIK00_06525 serine O-acetyltransferase	1	15	15	15	12	13	12	10	10	10	9	11	12	13	14	13	13	14	13	12	13	12	10	10	10	9	11	12	13	14	13	13	14	13	12	13	12	10	10	10	9	11	12	13
Photobacterium_carnosum_TMW22021_CIK00_06530	Photobacterium_carnosum_TMW22021_CIK00_06530	12	12	12	Photobacterium_carnosum_TMW22021_CIK00_06530 glycerol-3-phosphate dehydrogenase	1	12	12	12	7	10	9	9	8	8	9	8	9	6	7	6	5	7	5	7	10	9	9	8	8	9	8	9	6	7	6	5	7	5	7	10	9	9	8	8	9	8	9	6
Photobacterium_carnosum_TMW22021_CIK00_06535	Photobacterium_carnosum_TMW22021_CIK00_06535	7	7	7	Photobacterium_carnosum_TMW22021_CIK00_06535 protein-export chaperone SecB	1	7	7	7	6	6	6	6	5	6	6	6	6	5	5	5	5	5	5	6	6	6	6	5	6	6	6	6	5	5	5	5	5	5	6	6	6	6	5	6	6	6	6	5
Photobacterium_carnosum_TMW22021_CIK00_06540	Photobacterium_carnosum_TMW22021_CIK00_06540	4	4	4	Photobacterium_carnosum_TMW22021_CIK00_06540 rhodanese-like domain-containing protein	1	4	4	4	4	3	4	3	3	3	3	3	4	4	4	4	3	3	3	4	3	4	3	3	3	3	3	4	4	4	4	3	3	3	4	3	4	3	3	3	3	3	4	4
Photobacterium_carnosum_TMW22021_CIK00_06545	Photobacterium_carnosum_TMW22021_CIK00_06545	22	22	22	Photobacterium_carnosum_TMW22021_CIK00_06545 phosphoglycerate mutase (2,3-diphosphoglycerate-independent)	1	22	22	22	18	18	18	19	20	19	20	18	18	17	16	16	15	18	18	18	18	18	19	20	19	20	18	18	17	16	16	15	18	18	18	18	18	19	20	19	20	18	18	17
Photobacterium_carnosum_TMW22021_CIK00_06550	Photobacterium_carnosum_TMW22021_CIK00_06550	15	15	15	Photobacterium_carnosum_TMW22021_CIK00_06550 peptidase M23	1	15	15	15	11	10	12	12	12	9	10	8	7	12	10	9	11	9	11	11	10	12	12	12	9	10	8	7	12	10	9	11	9	11	11	10	12	12	12	9	10	8	7	12
Photobacterium_carnosum_TMW22021_CIK00_06555	Photobacterium_carnosum_TMW22021_CIK00_06555	5	5	5	Photobacterium_carnosum_TMW22021_CIK00_06555 TetR family transcriptional regulator	1	5	5	5	1	1	1	2	1	1	1	1	2	4	2	2	2	2	2	1	1	1	2	1	1	1	1	2	4	2	2	2	2	2	1	1	1	2	1	1	1	1	2	4
Photobacterium_carnosum_TMW22021_CIK00_06560	Photobacterium_carnosum_TMW22021_CIK00_06560	8	8	8	Photobacterium_carnosum_TMW22021_CIK00_06560 lauroyl-Kdo(2)-lipid IV(A) myristoyltransferase	1	8	8	8	3	3	1	3	1	4	2	4	2	2	0	2	2	2	1	3	3	1	3	1	4	2	4	2	2	0	2	2	2	1	3	3	1	3	1	4	2	4	2	2
Photobacterium_carnosum_TMW22021_CIK00_06565	Photobacterium_carnosum_TMW22021_CIK00_06565	1	1	1	Photobacterium_carnosum_TMW22021_CIK00_06565 hypothetical protein	1	1	1	1	0	0	0	0	0	0	0	0	0	0	0	0	0	0	0	0	0	0	0	0	0	0	0	0	0	0	0	0	0	0	0	0	0	0	0	0	0	0	0	0
Photobacterium_carnosum_TMW22021_CIK00_06570	Photobacterium_carnosum_TMW22021_CIK00_06570	8	8	8	Photobacterium_carnosum_TMW22021_CIK00_06570 hypothetical protein	1	8	8	8	5	7	5	8	6	8	5	3	6	6	6	5	6	4	4	5	7	5	8	6	8	5	3	6	6	6	5	6	4	4	5	7	5	8	6	8	5	3	6	6
Photobacterium_carnosum_TMW22021_CIK00_06575	Photobacterium_carnosum_TMW22021_CIK00_06575	6	6	6	Photobacterium_carnosum_TMW22021_CIK00_06575 hypothetical protein	1	6	6	6	3	1	1	3	4	2	1	0	1	2	3	3	3	3	3	3	1	1	3	4	2	1	0	1	2	3	3	3	3	3	3	1	1	3	4	2	1	0	1	2
Photobacterium_carnosum_TMW22021_CIK00_06580	Photobacterium_carnosum_TMW22021_CIK00_06580	11	11	11	Photobacterium_carnosum_TMW22021_CIK00_06580 glycosyl transferase family 1	1	11	11	11	6	4	4	10	8	8	8	7	7	7	9	7	8	10	10	6	4	4	10	8	8	8	7	7	7	9	7	8	10	10	6	4	4	10	8	8	8	7	7	7
Photobacterium_carnosum_TMW22021_CIK00_06585	Photobacterium_carnosum_TMW22021_CIK00_06585	13	13	13	Photobacterium_carnosum_TMW22021_CIK00_06585 LPS biosynthesis protein WavE	1	13	13	13	6	8	7	8	7	8	1	1	0	6	6	4	5	5	3	6	8	7	8	7	8	1	1	0	6	6	4	5	5	3	6	8	7	8	7	8	1	1	0	6
Photobacterium_carnosum_TMW22021_CIK00_06590	Photobacterium_carnosum_TMW22021_CIK00_06590	1	1	1	Photobacterium_carnosum_TMW22021_CIK00_06590 capsular biosynthesis protein	1	1	1	1	1	1	1	1	1	1	0	0	1	0	1	0	0	1	0	1	1	1	1	1	1	0	0	1	0	1	0	0	1	0	1	1	1	1	1	1	0	0	1	0
Photobacterium_carnosum_TMW22021_CIK00_06595	Photobacterium_carnosum_TMW22021_CIK00_06595	14	14	14	Photobacterium_carnosum_TMW22021_CIK00_06595 capsular biosynthesis protein	1	14	14	14	10	10	8	9	7	9	6	7	7	7	7	7	8	9	8	10	10	8	9	7	9	6	7	7	7	7	7	8	9	8	10	10	8	9	7	9	6	7	7	7
Photobacterium_carnosum_TMW22021_CIK00_06600	Photobacterium_carnosum_TMW22021_CIK00_06600	6	6	6	Photobacterium_carnosum_TMW22021_CIK00_06600 capsular biosynthesis protein	1	6	6	6	5	4	4	4	5	5	3	3	3	5	4	5	5	3	4	5	4	4	4	5	5	3	3	3	5	4	5	5	3	4	5	4	4	4	5	5	3	3	3	5
Photobacterium_carnosum_TMW22021_CIK00_06605	Photobacterium_carnosum_TMW22021_CIK00_06605	13	13	13	Photobacterium_carnosum_TMW22021_CIK00_06605 lipopolysaccharide heptosyltransferase II	1	13	13	13	8	7	7	10	11	10	8	8	8	6	7	7	5	8	5	8	7	7	10	11	10	8	8	8	6	7	7	5	8	5	8	7	7	10	11	10	8	8	8	6
Photobacterium_carnosum_TMW22021_CIK00_06615	Photobacterium_carnosum_TMW22021_CIK00_06615	6	6	6	Photobacterium_carnosum_TMW22021_CIK00_06615 3-deoxy-D-manno-octulosonic acid kinase	1	6	6	6	4	3	4	3	2	2	3	4	4	5	5	6	6	4	5	4	3	4	3	2	2	3	4	4	5	5	6	6	4	5	4	3	4	3	2	2	3	4	4	5
Photobacterium_carnosum_TMW22021_CIK00_06620	Photobacterium_carnosum_TMW22021_CIK00_06620	11	11	11	Photobacterium_carnosum_TMW22021_CIK00_06620 ADP-heptose--LPS heptosyltransferase I	1	11	11	11	8	6	4	7	6	4	3	1	4	7	5	4	4	4	4	8	6	4	7	6	4	3	1	4	7	5	4	4	4	4	8	6	4	7	6	4	3	1	4	7
Photobacterium_carnosum_TMW22021_CIK00_06625	Photobacterium_carnosum_TMW22021_CIK00_06625	2	2	2	Photobacterium_carnosum_TMW22021_CIK00_06625 glycosyltransferase	1	2	2	2	1	1	1	1	2	1	2	1	2	1	1	1	0	1	1	1	1	1	1	2	1	2	1	2	1	1	1	0	1	1	1	1	1	1	2	1	2	1	2	1
Photobacterium_carnosum_TMW22021_CIK00_06630	Photobacterium_carnosum_TMW22021_CIK00_06630	6	6	6	Photobacterium_carnosum_TMW22021_CIK00_06630 pantetheine-phosphate adenylyltransferase	1	6	6	6	4	3	3	4	3	4	4	4	3	3	3	3	3	4	3	4	3	3	4	3	4	4	4	3	3	3	3	3	4	3	4	3	3	4	3	4	4	4	3	3
Photobacterium_carnosum_TMW22021_CIK00_06635	Photobacterium_carnosum_TMW22021_CIK00_06635	3	3	3	Photobacterium_carnosum_TMW22021_CIK00_06635 hypothetical protein	1	3	3	3	2	2	3	2	2	0	2	1	2	1	2	1	2	0	0	2	2	3	2	2	0	2	1	2	1	2	1	2	0	0	2	2	3	2	2	0	2	1	2	1
Photobacterium_carnosum_TMW22021_CIK00_06640	Photobacterium_carnosum_TMW22021_CIK00_06640	19	19	19	Photobacterium_carnosum_TMW22021_CIK00_06640 protein CapI	1	19	19	19	14	15	13	14	14	15	14	15	15	16	16	16	9	16	12	14	15	13	14	14	15	14	15	15	16	16	16	9	16	12	14	15	13	14	14	15	14	15	15	16
Photobacterium_carnosum_TMW22021_CIK00_06645	Photobacterium_carnosum_TMW22021_CIK00_06645	10	10	10	Photobacterium_carnosum_TMW22021_CIK00_06645 DNA-formamidopyrimidine glycosylase	1	10	10	10	5	4	5	5	5	6	6	5	5	8	7	6	7	6	7	5	4	5	5	5	6	6	5	5	8	7	6	7	6	7	5	4	5	5	5	6	6	5	5	8
Photobacterium_carnosum_TMW22021_CIK00_06655	Photobacterium_carnosum_TMW22021_CIK00_06655	4	4	4	Photobacterium_carnosum_TMW22021_CIK00_06655 50S ribosomal protein L33	1	4	4	4	3	4	4	4	4	3	4	4	4	3	3	3	3	3	3	3	4	4	4	4	3	4	4	4	3	3	3	3	3	3	3	4	4	4	4	3	4	4	4	3
Photobacterium_carnosum_TMW22021_CIK00_06660	Photobacterium_carnosum_TMW22021_CIK00_06660	6	6	6	Photobacterium_carnosum_TMW22021_CIK00_06660 50S ribosomal protein L28	1	6	6	6	5	6	6	6	6	6	6	6	6	5	5	5	5	6	6	5	6	6	6	6	6	6	6	6	5	5	5	5	6	6	5	6	6	6	6	6	6	6	6	5
Photobacterium_carnosum_TMW22021_CIK00_06670	Photobacterium_carnosum_TMW22021_CIK00_06670	20	20	20	Photobacterium_carnosum_TMW22021_CIK00_06670 bifunctional phosphopantothenoylcysteine decarboxylase/phosphopantothenate--cysteine ligase CoaBC	1	20	20	20	12	13	12	9	9	10	13	11	14	13	15	12	6	8	11	12	13	12	9	9	10	13	11	14	13	15	12	6	8	11	12	13	12	9	9	10	13	11	14	13
Photobacterium_carnosum_TMW22021_CIK00_06675	Photobacterium_carnosum_TMW22021_CIK00_06675	4	4	4	Photobacterium_carnosum_TMW22021_CIK00_06675 deoxyuridine 5-triphosphate nucleotidohydrolase	1	4	4	4	2	2	2	3	2	3	3	3	3	4	4	3	2	3	3	2	2	2	3	2	3	3	3	3	4	4	3	2	3	3	2	2	2	3	2	3	3	3	3	4
Photobacterium_carnosum_TMW22021_CIK00_06680	Photobacterium_carnosum_TMW22021_CIK00_06680	7	7	7	Photobacterium_carnosum_TMW22021_CIK00_06680 nucleoid occlusion factor SlmA	1	7	7	7	4	3	4	5	6	5	4	5	5	5	3	5	5	4	4	4	3	4	5	6	5	4	5	5	5	3	5	5	4	4	4	3	4	5	6	5	4	5	5	5
Photobacterium_carnosum_TMW22021_CIK00_06685	Photobacterium_carnosum_TMW22021_CIK00_06685	12	12	12	Photobacterium_carnosum_TMW22021_CIK00_06685 orotate phosphoribosyltransferase	1	12	12	12	8	11	8	8	9	10	9	9	6	10	10	11	8	8	10	8	11	8	8	9	10	9	9	6	10	10	11	8	8	10	8	11	8	8	9	10	9	9	6	10
Photobacterium_carnosum_TMW22021_CIK00_06690	Photobacterium_carnosum_TMW22021_CIK00_06690	8	8	8	Photobacterium_carnosum_TMW22021_CIK00_06690 ribonuclease PH	1	8	8	8	6	6	4	6	6	4	6	5	6	7	6	7	4	7	6	6	6	4	6	6	4	6	5	6	7	6	7	4	7	6	6	6	4	6	6	4	6	5	6	7
Photobacterium_carnosum_TMW22021_CIK00_06695	Photobacterium_carnosum_TMW22021_CIK00_06695	20	20	20	Photobacterium_carnosum_TMW22021_CIK00_06695 YicC family protein	1	20	20	20	14	14	14	16	15	13	14	15	12	14	15	15	14	17	17	14	14	14	16	15	13	14	15	12	14	15	15	14	17	17	14	14	14	16	15	13	14	15	12	14
Photobacterium_carnosum_TMW22021_CIK00_06700	Photobacterium_carnosum_TMW22021_CIK00_06700	8	8	8	Photobacterium_carnosum_TMW22021_CIK00_06700 guanylate kinase	1	8	8	8	5	4	6	4	4	4	4	4	4	5	5	6	5	6	6	5	4	6	4	4	4	4	4	4	5	5	6	5	6	6	5	4	6	4	4	4	4	4	4	5
Photobacterium_carnosum_TMW22021_CIK00_06705	Photobacterium_carnosum_TMW22021_CIK00_06705	12	12	12	Photobacterium_carnosum_TMW22021_CIK00_06705 DNA-directed RNA polymerase subunit omega	1	12	12	12	11	10	10	10	11	11	11	11	10	10	10	10	10	11	11	11	10	10	10	11	11	11	11	10	10	10	10	10	11	11	11	10	10	10	11	11	11	11	10	10
Photobacterium_carnosum_TMW22021_CIK00_06710	Photobacterium_carnosum_TMW22021_CIK00_06710	37	37	37	Photobacterium_carnosum_TMW22021_CIK00_06710 bifunctional GTP diphosphokinase/guanosine-3,5-bis(diphosphate) 3-diphosphatase	1	37	37	37	22	23	20	16	17	15	13	16	14	16	17	16	27	27	23	22	23	20	16	17	15	13	16	14	16	17	16	27	27	23	22	23	20	16	17	15	13	16	14	16
Photobacterium_carnosum_TMW22021_CIK00_06715	Photobacterium_carnosum_TMW22021_CIK00_06715	8	8	8	Photobacterium_carnosum_TMW22021_CIK00_06715 tRNA (guanosine(18)-2-O)-methyltransferase TrmH	1	8	8	8	5	6	7	5	4	3	3	4	5	6	4	5	4	7	7	5	6	7	5	4	3	3	4	5	6	4	5	4	7	7	5	6	7	5	4	3	3	4	5	6
Photobacterium_carnosum_TMW22021_CIK00_06720	Photobacterium_carnosum_TMW22021_CIK00_06720	16	16	16	Photobacterium_carnosum_TMW22021_CIK00_06720 ATP-dependent DNA helicase RecG	1	16	16	16	11	9	10	10	12	12	6	5	5	9	8	6	3	8	5	11	9	10	10	12	12	6	5	5	9	8	6	3	8	5	11	9	10	10	12	12	6	5	5	9
Photobacterium_carnosum_TMW22021_CIK00_06730	Photobacterium_carnosum_TMW22021_CIK00_06730	6	6	6	Photobacterium_carnosum_TMW22021_CIK00_06730 two-component system sensor histidine kinase EnvZ	1	6	6	6	1	1	1	0	0	0	2	1	1	1	1	1	2	0	0	1	1	1	0	0	0	2	1	1	1	1	1	2	0	0	1	1	1	0	0	0	2	1	1	1
Photobacterium_carnosum_TMW22021_CIK00_06735	Photobacterium_carnosum_TMW22021_CIK00_06735	18	18	18	Photobacterium_carnosum_TMW22021_CIK00_06735 two-component system response regulator OmpR	1	18	18	18	14	15	12	14	15	15	14	13	13	13	13	10	10	12	12	14	15	12	14	15	15	14	13	13	13	13	10	10	12	12	14	15	12	14	15	15	14	13	13	13
Photobacterium_carnosum_TMW22021_CIK00_06740	Photobacterium_carnosum_TMW22021_CIK00_06740	8	8	8	Photobacterium_carnosum_TMW22021_CIK00_06740 transcription elongation factor GreB	1	8	8	8	3	4	5	2	2	2	3	4	3	4	5	6	4	4	5	3	4	5	2	2	2	3	4	3	4	5	6	4	4	5	3	4	5	2	2	2	3	4	3	4
Photobacterium_carnosum_TMW22021_CIK00_06745	Photobacterium_carnosum_TMW22021_CIK00_06745	44	44	44	Photobacterium_carnosum_TMW22021_CIK00_06745 RNA-binding transcriptional accessory protein	1	44	44	44	33	37	33	35	37	35	36	36	36	37	36	37	33	40	38	33	37	33	35	37	35	36	36	36	37	36	37	33	40	38	33	37	33	35	37	35	36	36	36	37
Photobacterium_carnosum_TMW22021_CIK00_06755	Photobacterium_carnosum_TMW22021_CIK00_06755	5	5	5	Photobacterium_carnosum_TMW22021_CIK00_06755 pimeloyl-[acyl-carrier protein] methyl ester esterase	1	5	5	5	3	4	4	4	3	3	3	3	4	4	4	4	4	4	4	3	4	4	4	3	3	3	3	4	4	4	4	4	4	4	3	4	4	4	3	3	3	3	4	4
Photobacterium_carnosum_TMW22021_CIK00_06765	Photobacterium_carnosum_TMW22021_CIK00_06765	9	9	9	Photobacterium_carnosum_TMW22021_CIK00_06765 Fe-S biogenesis protein NfuA	1	9	9	9	7	8	7	6	7	7	7	7	7	8	8	7	7	6	7	7	8	7	6	7	7	7	7	7	8	8	7	7	6	7	7	8	7	6	7	7	7	7	7	8
Photobacterium_carnosum_TMW22021_CIK00_06825	Photobacterium_carnosum_TMW22021_CIK00_06825	8	8	8	Photobacterium_carnosum_TMW22021_CIK00_06825 repressor LexA	1	8	8	8	6	6	5	5	4	5	4	3	3	6	6	7	4	5	6	6	6	5	5	4	5	4	3	3	6	6	7	4	5	6	6	6	5	5	4	5	4	3	3	6
Photobacterium_carnosum_TMW22021_CIK00_06830	Photobacterium_carnosum_TMW22021_CIK00_06830	36	36	36	Photobacterium_carnosum_TMW22021_CIK00_06830 glycerol-3-phosphate 1-O-acyltransferase	1	36	36	36	27	28	29	27	29	28	24	23	25	23	26	23	26	26	25	27	28	29	27	29	28	24	23	25	23	26	23	26	26	25	27	28	29	27	29	28	24	23	25	23
Photobacterium_carnosum_TMW22021_CIK00_06840	Photobacterium_carnosum_TMW22021_CIK00_06840	1	1	1	Photobacterium_carnosum_TMW22021_CIK00_06840 chorismate--pyruvate lyase	1	1	1	1	0	0	0	0	0	0	0	0	0	0	0	0	0	0	0	0	0	0	0	0	0	0	0	0	0	0	0	0	0	0	0	0	0	0	0	0	0	0	0	0
Photobacterium_carnosum_TMW22021_CIK00_06850	Photobacterium_carnosum_TMW22021_CIK00_06850	29	29	29	Photobacterium_carnosum_TMW22021_CIK00_06850 glycerol-3-phosphate dehydrogenase	1	29	29	29	18	20	19	17	18	16	11	12	13	20	19	20	19	22	21	18	20	19	17	18	16	11	12	13	20	19	20	19	22	21	18	20	19	17	18	16	11	12	13	20
Photobacterium_carnosum_TMW22021_CIK00_06855	Photobacterium_carnosum_TMW22021_CIK00_06855	12	12	12	Photobacterium_carnosum_TMW22021_CIK00_06855 DeoR/GlpR family transcriptional regulator	1	12	12	12	9	9	9	8	7	8	7	7	9	8	9	9	8	10	8	9	9	9	8	7	8	7	7	9	8	9	9	8	10	8	9	9	9	8	7	8	7	7	9	8
Photobacterium_carnosum_TMW22021_CIK00_06860	Photobacterium_carnosum_TMW22021_CIK00_06860	5	5	5	Photobacterium_carnosum_TMW22021_CIK00_06860 glycerol-3-phosphate transporter	1	5	5	5	1	1	1	1	1	1	2	1	1	2	2	1	2	1	1	1	1	1	1	1	1	2	1	1	2	2	1	2	1	1	1	1	1	1	1	1	2	1	1	2
Photobacterium_carnosum_TMW22021_CIK00_06865	Photobacterium_carnosum_TMW22021_CIK00_06865	4	4	4	Photobacterium_carnosum_TMW22021_CIK00_06865 rhomboid family intramembrane serine protease GlpG	1	4	4	4	1	2	0	1	1	0	1	3	1	1	2	2	2	3	3	1	2	0	1	1	0	1	3	1	1	2	2	2	3	3	1	2	0	1	1	0	1	3	1	1
Photobacterium_carnosum_TMW22021_CIK00_06875	Photobacterium_carnosum_TMW22021_CIK00_06875	13	13	13	Photobacterium_carnosum_TMW22021_CIK00_06875 RNA polymerase sigma factor RpoH	1	13	13	13	8	8	6	7	8	6	6	6	8	8	9	9	5	9	7	8	8	6	7	8	6	6	6	8	8	9	9	5	9	7	8	8	6	7	8	6	6	6	8	8
Photobacterium_carnosum_TMW22021_CIK00_06880	Photobacterium_carnosum_TMW22021_CIK00_06880	3	3	3	Photobacterium_carnosum_TMW22021_CIK00_06880 cell division protein FtsX	1	3	3	3	1	1	1	1	1	1	1	0	1	1	0	1	1	1	1	1	1	1	1	1	1	1	0	1	1	0	1	1	1	1	1	1	1	1	1	1	1	0	1	1
Photobacterium_carnosum_TMW22021_CIK00_06885	Photobacterium_carnosum_TMW22021_CIK00_06885	13	13	13	Photobacterium_carnosum_TMW22021_CIK00_06885 cell division ATP-binding protein FtsE	1	13	13	13	9	10	11	10	11	9	10	9	8	8	8	8	9	11	11	9	10	11	10	11	9	10	9	8	8	8	8	9	11	11	9	10	11	10	11	9	10	9	8	8
Photobacterium_carnosum_TMW22021_CIK00_06890	Photobacterium_carnosum_TMW22021_CIK00_06890	21	21	21	Photobacterium_carnosum_TMW22021_CIK00_06890 signal recognition particle-docking protein FtsY	1	21	21	21	18	16	16	18	19	17	16	15	14	16	14	14	11	14	15	18	16	16	18	19	17	16	15	14	16	14	14	11	14	15	18	16	16	18	19	17	16	15	14	16
Photobacterium_carnosum_TMW22021_CIK00_06895	Photobacterium_carnosum_TMW22021_CIK00_06895	13	13	13	Photobacterium_carnosum_TMW22021_CIK00_06895 16S rRNA (guanine(966)-N(2))-methyltransferase RsmD	1	13	13	13	9	8	8	9	9	9	8	7	8	9	8	8	7	5	10	9	8	8	9	9	9	8	7	8	9	8	8	7	5	10	9	8	8	9	9	9	8	7	8	9
Photobacterium_carnosum_TMW22021_CIK00_06915	Photobacterium_carnosum_TMW22021_CIK00_06915	1	1	1	Photobacterium_carnosum_TMW22021_CIK00_06915 DUF4145 domain-containing protein	1	1	1	1	0	0	0	0	0	0	0	0	0	0	0	0	0	0	0	0	0	0	0	0	0	0	0	0	0	0	0	0	0	0	0	0	0	0	0	0	0	0	0	0
Photobacterium_carnosum_TMW22021_CIK00_06930	Photobacterium_carnosum_TMW22021_CIK00_06930	18	18	18	Photobacterium_carnosum_TMW22021_CIK00_06930 NAD(P)-dependent oxidoreductase	1	18	18	18	14	15	13	11	13	12	14	15	13	17	12	13	14	17	16	14	15	13	11	13	12	14	15	13	17	12	13	14	17	16	14	15	13	11	13	12	14	15	13	17
Photobacterium_carnosum_TMW22021_CIK00_06935	Photobacterium_carnosum_TMW22021_CIK00_06935	4	4	4	Photobacterium_carnosum_TMW22021_CIK00_06935 LysR family transcriptional regulator	1	4	4	4	1	2	1	0	0	0	0	0	0	3	2	2	1	1	1	1	2	1	0	0	0	0	0	0	3	2	2	1	1	1	1	2	1	0	0	0	0	0	0	3
Photobacterium_carnosum_TMW22021_CIK00_06945	Photobacterium_carnosum_TMW22021_CIK00_06945	10	10	10	Photobacterium_carnosum_TMW22021_CIK00_06945 DNA starvation/stationary phase protection protein	1	10	10	10	7	8	7	3	4	4	7	6	5	7	8	7	8	9	8	7	8	7	3	4	4	7	6	5	7	8	7	8	9	8	7	8	7	3	4	4	7	6	5	7
Photobacterium_carnosum_TMW22021_CIK00_06950	Photobacterium_carnosum_TMW22021_CIK00_06950	10	10	10	Photobacterium_carnosum_TMW22021_CIK00_06950 histidine kinase	1	10	10	10	3	3	2	5	4	5	1	1	3	3	4	4	2	4	3	3	3	2	5	4	5	1	1	3	3	4	4	2	4	3	3	3	2	5	4	5	1	1	3	3
Photobacterium_carnosum_TMW22021_CIK00_06960	Photobacterium_carnosum_TMW22021_CIK00_06960	1	1	1	Photobacterium_carnosum_TMW22021_CIK00_06960 lysophospholipase	1	1	1	1	1	1	0	1	0	0	0	0	0	1	1	0	1	0	1	1	1	0	1	0	0	0	0	0	1	1	0	1	0	1	1	1	0	1	0	0	0	0	0	1
Photobacterium_carnosum_TMW22021_CIK00_06965	Photobacterium_carnosum_TMW22021_CIK00_06965	10	10	10	Photobacterium_carnosum_TMW22021_CIK00_06965 sugar/pyridoxal phosphate phosphatase YigL	1	10	10	10	6	7	7	7	6	8	5	5	5	5	5	6	5	5	5	6	7	7	7	6	8	5	5	5	5	5	6	5	5	5	6	7	7	7	6	8	5	5	5	5
Photobacterium_carnosum_TMW22021_CIK00_06975	Photobacterium_carnosum_TMW22021_CIK00_06975	1	1	1	Photobacterium_carnosum_TMW22021_CIK00_06975 hypothetical protein	1	1	1	1	0	1	1	1	0	1	1	1	1	0	1	0	0	1	1	0	1	1	1	0	1	1	1	1	0	1	0	0	1	1	0	1	1	1	0	1	1	1	1	0
Photobacterium_carnosum_TMW22021_CIK00_06980	Photobacterium_carnosum_TMW22021_CIK00_06980	2	2	2	Photobacterium_carnosum_TMW22021_CIK00_06980 DTW domain-containing protein	1	2	2	2	0	2	1	0	0	1	0	0	0	1	0	1	0	0	0	0	2	1	0	0	1	0	0	0	1	0	1	0	0	0	0	2	1	0	0	1	0	0	0	1
Photobacterium_carnosum_TMW22021_CIK00_06985	Photobacterium_carnosum_TMW22021_CIK00_06985	4	4	4	Photobacterium_carnosum_TMW22021_CIK00_06985 hypothetical protein	1	4	4	4	3	3	4	4	4	3	4	4	4	4	4	3	4	4	4	3	3	4	4	4	3	4	4	4	4	4	3	4	4	4	3	3	4	4	4	3	4	4	4	4
Photobacterium_carnosum_TMW22021_CIK00_06990	Photobacterium_carnosum_TMW22021_CIK00_06990	3	3	3	Photobacterium_carnosum_TMW22021_CIK00_06990 putrescine-ornithine antiporter	1	3	3	3	1	1	1	1	2	1	2	2	1	1	1	2	1	2	1	1	1	1	1	2	1	2	2	1	1	1	2	1	2	1	1	1	1	1	2	1	2	2	1	1
Photobacterium_carnosum_TMW22021_CIK00_07025	Photobacterium_carnosum_TMW22021_CIK00_07025	25	25	25	Photobacterium_carnosum_TMW22021_CIK00_07025 molecular chaperone DnaJ	1	25	25	25	22	21	22	18	21	20	20	21	19	16	17	16	15	19	17	22	21	22	18	21	20	20	21	19	16	17	16	15	19	17	22	21	22	18	21	20	20	21	19	16
Photobacterium_carnosum_TMW22021_CIK00_07030	Photobacterium_carnosum_TMW22021_CIK00_07030	65	65	50	Photobacterium_carnosum_TMW22021_CIK00_07030 molecular chaperone DnaK	1	65	65	50	53	55	53	53	53	54	53	53	53	49	50	49	50	50	49	53	55	53	53	53	54	53	53	53	49	50	49	50	50	49	42	43	42	42	42	43	42	42	42	38
28736;628737;628738;628739;628740;628741;628742;628743;628744;628745;628746	10990;34690;34696;34966;50376;50409;53732;53757;97471;105520;113337;113688;154384;166285;166623;218941;253111;253112;260430;262537;274070;274235;275274;296775;306787;307696;316065;316092;317489;332264;349552;349732;361625;391075;391145;413066;423728;423754;423801;429877;446084;446103;449777;449785;461493;461496;462011;462081;468473;468482;468487;488453;490827;494292;518383;538684;547156;558057;57…	526;527;720;721;722;723;724	89;110;259;348;404;408;599
Photobacterium_carnosum_TMW22021_CIK00_07035	Photobacterium_carnosum_TMW22021_CIK00_07035	10	10	10	Photobacterium_carnosum_TMW22021_CIK00_07035 nucleotide exchange factor GrpE	1	10	10	10	8	9	7	7	9	6	8	7	8	6	6	7	5	5	5	8	9	7	7	9	6	8	7	8	6	6	7	5	5	5	8	9	7	7	9	6	8	7	8	6
Photobacterium_carnosum_TMW22021_CIK00_07040	Photobacterium_carnosum_TMW22021_CIK00_07040	9	9	9	Photobacterium_carnosum_TMW22021_CIK00_07040 NAD(+) kinase	1	9	9	9	6	5	5	5	7	7	7	6	5	6	5	4	5	7	5	6	5	5	5	7	7	7	6	5	6	5	4	5	7	5	6	5	5	5	7	7	7	6	5	6
Photobacterium_carnosum_TMW22021_CIK00_07045	Photobacterium_carnosum_TMW22021_CIK00_07045	25	25	25	Photobacterium_carnosum_TMW22021_CIK00_07045 DNA repair protein RecN	1	25	25	25	18	17	18	21	18	19	12	10	10	13	14	11	12	18	13	18	17	18	21	18	19	12	10	10	13	14	11	12	18	13	18	17	18	21	18	19	12	10	10	13
Photobacterium_carnosum_TMW22021_CIK00_07050	Photobacterium_carnosum_TMW22021_CIK00_07050	3	3	3	Photobacterium_carnosum_TMW22021_CIK00_07050 outer membrane protein assembly factor BamE	1	3	3	3	1	1	2	1	0	1	1	1	1	0	0	1	0	0	1	1	1	2	1	0	1	1	1	1	0	0	1	0	0	1	1	1	2	1	0	1	1	1	1	0
Photobacterium_carnosum_TMW22021_CIK00_07060	Photobacterium_carnosum_TMW22021_CIK00_07060	4	4	4	Photobacterium_carnosum_TMW22021_CIK00_07060 ubiquinone-binding protein	1	4	4	4	0	0	2	2	2	1	2	0	1	2	2	2	1	2	2	0	0	2	2	2	1	2	0	1	2	2	2	1	2	2	0	0	2	2	2	1	2	0	1	2
Photobacterium_carnosum_TMW22021_CIK00_07065	Photobacterium_carnosum_TMW22021_CIK00_07065	2	2	2	Photobacterium_carnosum_TMW22021_CIK00_07065 SsrA-binding protein	1	2	2	2	2	2	2	2	1	1	1	2	2	2	2	2	1	1	1	2	2	2	2	1	1	1	2	2	2	2	2	1	1	1	2	2	2	2	1	1	1	2	2	2
Photobacterium_carnosum_TMW22021_CIK00_07085	Photobacterium_carnosum_TMW22021_CIK00_07085	10	10	10	Photobacterium_carnosum_TMW22021_CIK00_07085 hypothetical protein	1	10	10	10	0	0	0	3	5	4	0	0	0	1	3	1	0	0	0	0	0	0	3	5	4	0	0	0	1	3	1	0	0	0	0	0	0	3	5	4	0	0	0	1
Photobacterium_carnosum_TMW22021_CIK00_07090	Photobacterium_carnosum_TMW22021_CIK00_07090	3	3	3	Photobacterium_carnosum_TMW22021_CIK00_07090 hypothetical protein	1	3	3	3	0	0	0	0	0	0	0	0	0	0	0	0	0	0	0	0	0	0	0	0	0	0	0	0	0	0	0	0	0	0	0	0	0	0	0	0	0	0	0	0
Photobacterium_carnosum_TMW22021_CIK00_07095	Photobacterium_carnosum_TMW22021_CIK00_07095	22	22	22	Photobacterium_carnosum_TMW22021_CIK00_07095 hypothetical protein	1	22	22	22	11	12	10	9	11	8	7	5	6	14	14	14	11	8	12	11	12	10	9	11	8	7	5	6	14	14	14	11	8	12	11	12	10	9	11	8	7	5	6	14
Photobacterium_carnosum_TMW22021_CIK00_07115	Photobacterium_carnosum_TMW22021_CIK00_07115	4	4	4	Photobacterium_carnosum_TMW22021_CIK00_07115 hypothetical protein	1	4	4	4	4	3	4	4	4	4	4	4	4	4	4	4	4	4	4	4	3	4	4	4	4	4	4	4	4	4	4	4	4	4	4	3	4	4	4	4	4	4	4	4
Photobacterium_carnosum_TMW22021_CIK00_07125	Photobacterium_carnosum_TMW22021_CIK00_07125	4	4	4	Photobacterium_carnosum_TMW22021_CIK00_07125 hypothetical protein	1	4	4	4	2	3	2	3	2	4	4	4	4	3	3	2	2	3	3	2	3	2	3	2	4	4	4	4	3	3	2	2	3	3	2	3	2	3	2	4	4	4	4	3
Photobacterium_carnosum_TMW22021_CIK00_07130	Photobacterium_carnosum_TMW22021_CIK00_07130	17	17	17	Photobacterium_carnosum_TMW22021_CIK00_07130 peroxiredoxin	1	17	17	17	12	14	15	12	12	12	14	15	14	14	14	15	13	15	15	12	14	15	12	12	12	14	15	14	14	14	15	13	15	15	12	14	15	12	12	12	14	15	14	14
Photobacterium_carnosum_TMW22021_CIK00_07135	Photobacterium_carnosum_TMW22021_CIK00_07135	30	30	30	Photobacterium_carnosum_TMW22021_CIK00_07135 alkyl hydroperoxide reductase subunit F	1	30	30	30	26	27	25	19	18	18	23	24	26	23	26	24	23	26	23	26	27	25	19	18	18	23	24	26	23	26	24	23	26	23	26	27	25	19	18	18	23	24	26	23
Photobacterium_carnosum_TMW22021_CIK00_07140	Photobacterium_carnosum_TMW22021_CIK00_07140	4	4	4	Photobacterium_carnosum_TMW22021_CIK00_07140 transcriptional regulator	1	4	4	4	0	0	0	4	3	2	0	0	0	0	0	0	0	0	0	0	0	0	4	3	2	0	0	0	0	0	0	0	0	0	0	0	0	4	3	2	0	0	0	0
Photobacterium_carnosum_TMW22021_CIK00_07145	Photobacterium_carnosum_TMW22021_CIK00_07145	4	4	4	Photobacterium_carnosum_TMW22021_CIK00_07145 inosine/xanthosine triphosphatase	1	4	4	4	4	3	3	4	4	3	3	2	3	3	3	3	3	3	3	4	3	3	4	4	3	3	2	3	3	3	3	3	3	3	4	3	3	4	4	3	3	2	3	3
Photobacterium_carnosum_TMW22021_CIK00_07150	Photobacterium_carnosum_TMW22021_CIK00_07150	7	7	7	Photobacterium_carnosum_TMW22021_CIK00_07150 Trp operon repressor	1	7	7	7	7	6	6	5	6	6	5	6	5	5	6	5	6	5	5	7	6	6	5	6	6	5	6	5	5	6	5	6	5	5	7	6	6	5	6	6	5	6	5	5
Photobacterium_carnosum_TMW22021_CIK00_07155	Photobacterium_carnosum_TMW22021_CIK00_07155	31	31	31	Photobacterium_carnosum_TMW22021_CIK00_07155 murein transglycosylase	1	31	31	31	24	23	18	23	20	18	15	15	18	21	23	23	24	22	25	24	23	18	23	20	18	15	15	18	21	23	23	24	22	25	24	23	18	23	20	18	15	15	18	21
Photobacterium_carnosum_TMW22021_CIK00_07160	Photobacterium_carnosum_TMW22021_CIK00_07160	34	34	34	Photobacterium_carnosum_TMW22021_CIK00_07160 energy-dependent translational throttle protein EttA	1	34	34	34	30	32	32	32	31	33	32	31	32	27	27	27	27	28	27	30	32	32	32	31	33	32	31	32	27	27	27	27	28	27	30	32	32	32	31	33	32	31	32	27
Photobacterium_carnosum_TMW22021_CIK00_07170	Photobacterium_carnosum_TMW22021_CIK00_07170	19	19	19	Photobacterium_carnosum_TMW22021_CIK00_07170 DNA repair protein RadA	1	19	19	19	15	16	16	14	13	15	10	10	9	17	14	15	14	17	16	15	16	16	14	13	15	10	10	9	17	14	15	14	17	16	15	16	16	14	13	15	10	10	9	17
Photobacterium_carnosum_TMW22021_CIK00_07180	Photobacterium_carnosum_TMW22021_CIK00_07180	4	4	4	Photobacterium_carnosum_TMW22021_CIK00_07180 phosphoserine phosphatase SerB	1	4	4	4	2	1	1	0	0	1	0	0	0	1	0	1	2	1	2	2	1	1	0	0	1	0	0	0	1	0	1	2	1	2	2	1	1	0	0	1	0	0	0	1
Photobacterium_carnosum_TMW22021_CIK00_07190	Photobacterium_carnosum_TMW22021_CIK00_07190	14	14	14	Photobacterium_carnosum_TMW22021_CIK00_07190 purine-nucleoside phosphorylase	1	14	14	14	9	9	10	8	8	9	11	10	9	11	11	10	9	10	9	9	9	10	8	8	9	11	10	9	11	11	10	9	10	9	9	9	10	8	8	9	11	10	9	11
Photobacterium_carnosum_TMW22021_CIK00_07195	Photobacterium_carnosum_TMW22021_CIK00_07195	24	24	24	Photobacterium_carnosum_TMW22021_CIK00_07195 phosphopentomutase	1	24	24	24	19	20	21	21	20	20	19	21	21	20	18	19	18	18	19	19	20	21	21	20	20	19	21	21	20	18	19	18	18	19	19	20	21	21	20	20	19	21	21	20
Photobacterium_carnosum_TMW22021_CIK00_07200	Photobacterium_carnosum_TMW22021_CIK00_07200	33	33	33	Photobacterium_carnosum_TMW22021_CIK00_07200 thymidine phosphorylase	1	33	33	33	26	28	26	25	23	25	27	24	25	20	22	21	21	23	22	26	28	26	25	23	25	27	24	25	20	22	21	21	23	22	26	28	26	25	23	25	27	24	25	20
Photobacterium_carnosum_TMW22021_CIK00_07205	Photobacterium_carnosum_TMW22021_CIK00_07205	16	16	16	Photobacterium_carnosum_TMW22021_CIK00_07205 deoxyribose-phosphate aldolase	1	16	16	16	13	13	13	14	12	13	12	14	14	13	13	13	14	14	13	13	13	13	14	12	13	12	14	14	13	13	13	14	14	13	13	13	13	14	12	13	12	14	14	13
Photobacterium_carnosum_TMW22021_CIK00_07220	Photobacterium_carnosum_TMW22021_CIK00_07220	26	26	26	Photobacterium_carnosum_TMW22021_CIK00_07220 peptide chain release factor 3	1	26	26	26	15	18	18	18	20	21	21	15	20	16	14	17	16	19	20	15	18	18	18	20	21	21	15	20	16	14	17	16	19	20	15	18	18	18	20	21	21	15	20	16
Photobacterium_carnosum_TMW22021_CIK00_07225	Photobacterium_carnosum_TMW22021_CIK00_07225	7	7	7	Photobacterium_carnosum_TMW22021_CIK00_07225 ribosomal-protein-alanine N-acetyltransferase	1	7	7	7	5	5	5	6	5	5	5	4	7	5	4	4	4	3	4	5	5	5	6	5	5	5	4	7	5	4	4	4	3	4	5	5	5	6	5	5	5	4	7	5
Photobacterium_carnosum_TMW22021_CIK00_07230	Photobacterium_carnosum_TMW22021_CIK00_07230	2	2	2	Photobacterium_carnosum_TMW22021_CIK00_07230 DNA polymerase III subunit psi	1	2	2	2	1	1	1	2	1	1	1	1	2	1	1	1	1	1	1	1	1	1	2	1	1	1	1	2	1	1	1	1	1	1	1	1	1	2	1	1	1	1	2	1
Photobacterium_carnosum_TMW22021_CIK00_07235	Photobacterium_carnosum_TMW22021_CIK00_07235	18	18	18	Photobacterium_carnosum_TMW22021_CIK00_07235 glycerol dehydrogenase	1	18	18	18	13	14	13	18	18	18	17	16	16	14	14	15	14	16	16	13	14	13	18	18	18	17	16	16	14	14	15	14	16	16	13	14	13	18	18	18	17	16	16	14
Photobacterium_carnosum_TMW22021_CIK00_07240	Photobacterium_carnosum_TMW22021_CIK00_07240	2	2	2	Photobacterium_carnosum_TMW22021_CIK00_07240 GNAT family N-acetyltransferase	1	2	2	2	2	1	1	1	2	2	1	2	1	2	2	2	2	2	2	2	1	1	1	2	2	1	2	1	2	2	2	2	2	2	2	1	1	1	2	2	1	2	1	2
Photobacterium_carnosum_TMW22021_CIK00_07245	Photobacterium_carnosum_TMW22021_CIK00_07245	8	8	8	Photobacterium_carnosum_TMW22021_CIK00_07245 SCP2 domain-containing protein	1	8	8	8	4	3	7	5	7	8	8	8	8	1	1	4	0	0	0	4	3	7	5	7	8	8	8	8	1	1	4	0	0	0	4	3	7	5	7	8	8	8	8	1
Photobacterium_carnosum_TMW22021_CIK00_07255	Photobacterium_carnosum_TMW22021_CIK00_07255	13	13	13	Photobacterium_carnosum_TMW22021_CIK00_07255 protease	1	13	13	13	0	0	4	10	11	12	9	9	11	0	0	1	0	0	0	0	0	4	10	11	12	9	9	11	0	0	1	0	0	0	0	0	4	10	11	12	9	9	11	0
Photobacterium_carnosum_TMW22021_CIK00_07260	Photobacterium_carnosum_TMW22021_CIK00_07260	10	10	10	Photobacterium_carnosum_TMW22021_CIK00_07260 U32 family peptidase	1	10	10	10	0	0	4	9	8	7	8	6	6	0	0	0	1	1	0	0	0	4	9	8	7	8	6	6	0	0	0	1	1	0	0	0	4	9	8	7	8	6	6	0
Photobacterium_carnosum_TMW22021_CIK00_07270	Photobacterium_carnosum_TMW22021_CIK00_07270	47	47	47	Photobacterium_carnosum_TMW22021_CIK00_07270 polyribonucleotide nucleotidyltransferase	1	47	47	47	40	40	42	41	44	43	41	40	41	39	38	37	38	41	40	40	40	42	41	44	43	41	40	41	39	38	37	38	41	40	40	40	42	41	44	43	41	40	41	39
Photobacterium_carnosum_TMW22021_CIK00_07275	Photobacterium_carnosum_TMW22021_CIK00_07275	6	6	6	Photobacterium_carnosum_TMW22021_CIK00_07275 30S ribosomal protein S15	1	6	6	6	4	3	4	3	4	4	5	5	5	3	2	3	2	3	3	4	3	4	3	4	4	5	5	5	3	2	3	2	3	3	4	3	4	3	4	4	5	5	5	3
Photobacterium_carnosum_TMW22021_CIK00_07280	Photobacterium_carnosum_TMW22021_CIK00_07280	18	18	18	Photobacterium_carnosum_TMW22021_CIK00_07280 tRNA pseudouridine(55) synthase TruB	1	18	18	18	12	10	12	9	11	9	13	12	13	12	11	13	11	13	12	12	10	12	9	11	9	13	12	13	12	11	13	11	13	12	12	10	12	9	11	9	13	12	13	12
Photobacterium_carnosum_TMW22021_CIK00_07285	Photobacterium_carnosum_TMW22021_CIK00_07285	9	9	9	Photobacterium_carnosum_TMW22021_CIK00_07285 ribosome-binding factor A	1	9	9	9	7	5	8	7	8	8	8	8	7	8	7	8	7	7	7	7	5	8	7	8	8	8	8	7	8	7	8	7	7	7	7	5	8	7	8	8	8	8	7	8
Photobacterium_carnosum_TMW22021_CIK00_07290	Photobacterium_carnosum_TMW22021_CIK00_07290	56	56	56	Photobacterium_carnosum_TMW22021_CIK00_07290 translation initiation factor IF-2	1	56	56	56	44	38	40	41	40	39	43	41	44	39	36	38	38	44	43	44	38	40	41	40	39	43	41	44	39	36	38	38	44	43	44	38	40	41	40	39	43	41	44	39
Photobacterium_carnosum_TMW22021_CIK00_07295	Photobacterium_carnosum_TMW22021_CIK00_07295	30	30	30	Photobacterium_carnosum_TMW22021_CIK00_07295 transcription termination/antitermination protein NusA	1	30	30	30	23	26	27	28	25	26	26	25	28	22	21	23	20	21	22	23	26	27	28	25	26	26	25	28	22	21	23	20	21	22	23	26	27	28	25	26	26	25	28	22
Photobacterium_carnosum_TMW22021_CIK00_07300	Photobacterium_carnosum_TMW22021_CIK00_07300	5	5	5	Photobacterium_carnosum_TMW22021_CIK00_07300 ribosome maturation factor RimP	1	5	5	5	1	1	2	2	1	2	4	3	4	1	2	1	1	3	2	1	1	2	2	1	2	4	3	4	1	2	1	1	3	2	1	1	2	2	1	2	4	3	4	1
Photobacterium_carnosum_TMW22021_CIK00_07315	Photobacterium_carnosum_TMW22021_CIK00_07315	4	4	4	Photobacterium_carnosum_TMW22021_CIK00_07315 preprotein translocase subunit SecG	1	4	4	4	4	4	4	4	4	3	4	4	4	4	4	4	4	3	4	4	4	4	4	4	3	4	4	4	4	4	4	4	3	4	4	4	4	4	4	3	4	4	4	4
Photobacterium_carnosum_TMW22021_CIK00_07320	Photobacterium_carnosum_TMW22021_CIK00_07320	28	28	28	Photobacterium_carnosum_TMW22021_CIK00_07320 phosphoglucosamine mutase	1	28	28	28	20	18	19	19	20	19	20	20	21	19	19	23	17	18	19	20	18	19	19	20	19	20	20	21	19	19	23	17	18	19	20	18	19	19	20	19	20	20	21	19
Photobacterium_carnosum_TMW22021_CIK00_07325	Photobacterium_carnosum_TMW22021_CIK00_07325	13	13	13	Photobacterium_carnosum_TMW22021_CIK00_07325 dihydropteroate synthase	1	13	13	13	9	10	9	10	10	8	8	8	8	6	6	9	7	6	5	9	10	9	10	10	8	8	8	8	6	6	9	7	6	5	9	10	9	10	10	8	8	8	8	6
Photobacterium_carnosum_TMW22021_CIK00_07330	Photobacterium_carnosum_TMW22021_CIK00_07330	43	43	43	Photobacterium_carnosum_TMW22021_CIK00_07330 ATP-dependent metalloprotease	1	43	43	43	28	30	25	27	25	27	32	33	31	25	26	28	30	25	26	28	30	25	27	25	27	32	33	31	25	26	28	30	25	26	28	30	25	27	25	27	32	33	31	25
Photobacterium_carnosum_TMW22021_CIK00_07335	Photobacterium_carnosum_TMW22021_CIK00_07335	11	11	11	Photobacterium_carnosum_TMW22021_CIK00_07335 23S rRNA (uridine(2552)-2-O)-methyltransferase	1	11	11	11	7	8	6	7	8	7	9	7	8	7	8	7	5	9	9	7	8	6	7	8	7	9	7	8	7	8	7	5	9	9	7	8	6	7	8	7	9	7	8	7
Photobacterium_carnosum_TMW22021_CIK00_07340	Photobacterium_carnosum_TMW22021_CIK00_07340	2	2	2	Photobacterium_carnosum_TMW22021_CIK00_07340 RNA-binding protein	1	2	2	2	2	1	2	2	1	2	1	1	2	1	1	1	1	1	1	2	1	2	2	1	2	1	1	2	1	1	1	1	1	1	2	1	2	2	1	2	1	1	2	1
Photobacterium_carnosum_TMW22021_CIK00_07345	Photobacterium_carnosum_TMW22021_CIK00_07345	19	19	19	Photobacterium_carnosum_TMW22021_CIK00_07345 transcription elongation factor GreA	1	19	19	19	14	14	14	14	14	14	15	16	13	13	13	14	12	14	15	14	14	14	14	14	14	15	16	13	13	13	14	12	14	15	14	14	14	14	14	14	15	16	13	13
Photobacterium_carnosum_TMW22021_CIK00_07350	Photobacterium_carnosum_TMW22021_CIK00_07350	18	18	18	Photobacterium_carnosum_TMW22021_CIK00_07350 porin	1	18	18	18	15	15	16	14	16	17	12	9	9	11	9	10	9	10	11	15	15	16	14	16	17	12	9	9	11	9	10	9	10	11	15	15	16	14	16	17	12	9	9	11
Photobacterium_carnosum_TMW22021_CIK00_07355	Photobacterium_carnosum_TMW22021_CIK00_07355	16	16	16	Photobacterium_carnosum_TMW22021_CIK00_07355 serine-type D-Ala-D-Ala carboxypeptidase	1	16	16	16	11	13	10	10	10	12	9	12	10	11	9	10	12	12	11	11	13	10	10	10	12	9	12	10	11	9	10	12	12	11	11	13	10	10	10	12	9	12	10	11
Photobacterium_carnosum_TMW22021_CIK00_07360	Photobacterium_carnosum_TMW22021_CIK00_07360	59	59	59	Photobacterium_carnosum_TMW22021_CIK00_07360 carbamoyl phosphate synthase large subunit	1	59	59	59	40	39	44	38	42	39	31	32	30	40	40	41	34	37	36	40	39	44	38	42	39	31	32	30	40	40	41	34	37	36	40	39	44	38	42	39	31	32	30	40
Photobacterium_carnosum_TMW22021_CIK00_07365	Photobacterium_carnosum_TMW22021_CIK00_07365	10	10	10	Photobacterium_carnosum_TMW22021_CIK00_07365 carbamoyl-phosphate synthase small subunit	1	10	10	10	7	10	9	9	8	7	7	7	6	8	7	8	6	4	8	7	10	9	9	8	7	7	7	6	8	7	8	6	4	8	7	10	9	9	8	7	7	7	6	8
Photobacterium_carnosum_TMW22021_CIK00_07370	Photobacterium_carnosum_TMW22021_CIK00_07370	13	13	13	Photobacterium_carnosum_TMW22021_CIK00_07370 4-hydroxy-tetrahydrodipicolinate reductase	1	13	13	13	8	9	9	8	9	9	9	10	9	10	10	9	9	9	10	8	9	9	8	9	9	9	10	9	10	10	9	9	9	10	8	9	9	8	9	9	9	10	9	10
Photobacterium_carnosum_TMW22021_CIK00_07375	Photobacterium_carnosum_TMW22021_CIK00_07375	17	17	17	Photobacterium_carnosum_TMW22021_CIK00_07375 4-hydroxy-3-methylbut-2-enyl diphosphate reductase	1	17	17	17	13	14	11	12	12	11	11	13	13	13	15	16	13	13	13	13	14	11	12	12	11	11	13	13	13	15	16	13	13	13	13	14	11	12	12	11	11	13	13	13
Photobacterium_carnosum_TMW22021_CIK00_07380	Photobacterium_carnosum_TMW22021_CIK00_07380	9	9	9	Photobacterium_carnosum_TMW22021_CIK00_07380 peptidylprolyl isomerase	1	9	9	9	6	7	8	5	6	5	5	6	7	7	7	8	8	8	7	6	7	8	5	6	5	5	6	7	7	7	8	8	8	7	6	7	8	5	6	5	5	6	7	7
Photobacterium_carnosum_TMW22021_CIK00_07390	Photobacterium_carnosum_TMW22021_CIK00_07390	57	57	57	Photobacterium_carnosum_TMW22021_CIK00_07390 isoleucine--tRNA ligase	1	57	57	57	39	40	41	41	46	45	46	45	47	39	40	40	39	43	40	39	40	41	41	46	45	46	45	47	39	40	40	39	43	40	39	40	41	41	46	45	46	45	47	39
Photobacterium_carnosum_TMW22021_CIK00_07395	Photobacterium_carnosum_TMW22021_CIK00_07395	6	6	6	Photobacterium_carnosum_TMW22021_CIK00_07395 riboflavin biosynthesis protein RibF	1	6	6	6	1	2	2	3	2	4	4	4	3	2	1	2	1	3	3	1	2	2	3	2	4	4	4	3	2	1	2	1	3	3	1	2	2	3	2	4	4	4	3	2
Photobacterium_carnosum_TMW22021_CIK00_07405	Photobacterium_carnosum_TMW22021_CIK00_07405	4	4	4	Photobacterium_carnosum_TMW22021_CIK00_07405 30S ribosomal protein S20	1	4	4	4	4	4	4	4	4	4	4	4	4	2	2	3	3	3	3	4	4	4	4	4	4	4	4	4	2	2	3	3	3	3	4	4	4	4	4	4	4	4	4	2
Photobacterium_carnosum_TMW22021_CIK00_07415	Photobacterium_carnosum_TMW22021_CIK00_07415	10	10	10	Photobacterium_carnosum_TMW22021_CIK00_07415 transcriptional activator NhaR	1	10	10	10	7	5	6	5	5	3	5	6	5	5	7	5	5	4	3	7	5	6	5	5	3	5	6	5	5	7	5	5	4	3	7	5	6	5	5	3	5	6	5	5
Photobacterium_carnosum_TMW22021_CIK00_07435	Photobacterium_carnosum_TMW22021_CIK00_07435	11	11	11	Photobacterium_carnosum_TMW22021_CIK00_07435 thymidylate synthase	1	11	11	11	8	8	7	7	7	8	9	9	8	7	8	7	8	6	7	8	8	7	7	7	8	9	9	8	7	8	7	8	6	7	8	8	7	7	7	8	9	9	8	7
Photobacterium_carnosum_TMW22021_CIK00_07445	Photobacterium_carnosum_TMW22021_CIK00_07445	8	8	8	Photobacterium_carnosum_TMW22021_CIK00_07445 phosphoenolpyruvate--protein phosphotransferase PtsP	1	8	8	8	1	0	0	2	4	3	0	0	0	0	0	0	0	0	0	1	0	0	2	4	3	0	0	0	0	0	0	0	0	0	1	0	0	2	4	3	0	0	0	0
Photobacterium_carnosum_TMW22021_CIK00_07450	Photobacterium_carnosum_TMW22021_CIK00_07450	4	4	4	Photobacterium_carnosum_TMW22021_CIK00_07450 RNA pyrophosphohydrolase	1	4	4	4	1	0	0	0	0	0	0	0	0	0	0	1	1	0	0	1	0	0	0	0	0	0	0	0	0	0	1	1	0	0	1	0	0	0	0	0	0	0	0	0
Photobacterium_carnosum_TMW22021_CIK00_07455	Photobacterium_carnosum_TMW22021_CIK00_07455	1	1	1	Photobacterium_carnosum_TMW22021_CIK00_07455 DNA mismatch repair endonuclease MutH	1	1	1	1	0	1	1	1	1	1	0	0	0	0	0	0	0	0	0	0	1	1	1	1	1	0	0	0	0	0	0	0	0	0	0	1	1	1	1	1	0	0	0	0
Photobacterium_carnosum_TMW22021_CIK00_07465	Photobacterium_carnosum_TMW22021_CIK00_07465	35	35	35	Photobacterium_carnosum_TMW22021_CIK00_07465 lysine--tRNA ligase	1	35	35	35	31	29	31	28	29	29	31	30	30	28	28	26	25	30	29	31	29	31	28	29	29	31	30	30	28	28	26	25	30	29	31	29	31	28	29	29	31	30	30	28
Photobacterium_carnosum_TMW22021_CIK00_07470	Photobacterium_carnosum_TMW22021_CIK00_07470	3	3	3	Photobacterium_carnosum_TMW22021_CIK00_07470 peptide chain release factor 2	1	3	3	3	3	2	3	2	2	2	2	2	2	3	3	3	2	2	2	3	2	3	2	2	2	2	2	2	3	3	3	2	2	2	3	2	3	2	2	2	2	2	2	3
Photobacterium_carnosum_TMW22021_CIK00_07475	Photobacterium_carnosum_TMW22021_CIK00_07475	20	20	20	Photobacterium_carnosum_TMW22021_CIK00_07475 single-stranded-DNA-specific exonuclease RecJ	1	20	20	20	14	11	14	10	12	10	12	12	11	17	15	16	12	15	14	14	11	14	10	12	10	12	12	11	17	15	16	12	15	14	14	11	14	10	12	10	12	12	11	17
Photobacterium_carnosum_TMW22021_CIK00_07480	Photobacterium_carnosum_TMW22021_CIK00_07480	6	6	6	Photobacterium_carnosum_TMW22021_CIK00_07480 bifunctional protein-disulfide isomerase/oxidoreductase DsbC	1	6	6	6	5	5	5	6	6	6	5	6	4	5	4	6	5	5	5	5	5	5	6	6	6	5	6	4	5	4	6	5	5	5	5	5	5	6	6	6	5	6	4	5
Photobacterium_carnosum_TMW22021_CIK00_07485	Photobacterium_carnosum_TMW22021_CIK00_07485	10	10	10	Photobacterium_carnosum_TMW22021_CIK00_07485 site-specific tyrosine recombinase XerD	1	10	10	10	6	5	6	6	4	5	4	4	5	4	6	4	6	7	5	6	5	6	6	4	5	4	4	5	4	6	4	6	7	5	6	5	6	6	4	5	4	4	5	4
Photobacterium_carnosum_TMW22021_CIK00_07490	Photobacterium_carnosum_TMW22021_CIK00_07490	2	2	2	Photobacterium_carnosum_TMW22021_CIK00_07490 flavodoxin FldB	1	2	2	2	2	2	2	2	2	2	2	2	2	2	2	2	2	2	2	2	2	2	2	2	2	2	2	2	2	2	2	2	2	2	2	2	2	2	2	2	2	2	2	2
Photobacterium_carnosum_TMW22021_CIK00_07500	Photobacterium_carnosum_TMW22021_CIK00_07500	2	2	2	Photobacterium_carnosum_TMW22021_CIK00_07500 SAM-dependent methyltransferase	1	2	2	2	0	0	0	1	0	0	0	0	1	0	0	0	0	0	0	0	0	0	1	0	0	0	0	1	0	0	0	0	0	0	0	0	0	1	0	0	0	0	1	0
Photobacterium_carnosum_TMW22021_CIK00_07505	Photobacterium_carnosum_TMW22021_CIK00_07505	29	29	28	Photobacterium_carnosum_TMW22021_CIK00_07505 ATP-dependent RNA helicase SrmB	1	29	29	28	25	25	25	22	22	23	25	25	25	26	24	25	23	26	25	25	25	25	22	22	23	25	25	25	26	24	25	23	26	25	24	24	24	21	21	22	24	24	24	25
Photobacterium_carnosum_TMW22021_CIK00_07510	Photobacterium_carnosum_TMW22021_CIK00_07510	16	16	16	Photobacterium_carnosum_TMW22021_CIK00_07510 peroxide stress protein YaaA	1	16	16	16	14	14	14	13	14	13	14	14	13	13	14	14	14	14	12	14	14	14	13	14	13	14	14	13	13	14	14	14	14	12	14	14	14	13	14	13	14	14	13	13
Photobacterium_carnosum_TMW22021_CIK00_07520	Photobacterium_carnosum_TMW22021_CIK00_07520	2	2	2	Photobacterium_carnosum_TMW22021_CIK00_07520 DUF3545 domain-containing protein	1	2	2	2	0	0	0	0	0	0	0	0	0	0	0	0	0	0	0	0	0	0	0	0	0	0	0	0	0	0	0	0	0	0	0	0	0	0	0	0	0	0	0	0
Photobacterium_carnosum_TMW22021_CIK00_07525	Photobacterium_carnosum_TMW22021_CIK00_07525	8	8	8	Photobacterium_carnosum_TMW22021_CIK00_07525 uracil-DNA glycosylase	1	8	8	8	3	4	4	5	6	5	2	2	2	5	5	5	2	4	3	3	4	4	5	6	5	2	2	2	5	5	5	2	4	3	3	4	4	5	6	5	2	2	2	5
Photobacterium_carnosum_TMW22021_CIK00_07530	Photobacterium_carnosum_TMW22021_CIK00_07530	9	9	9	Photobacterium_carnosum_TMW22021_CIK00_07530 deoxyribonuclease IV	1	9	9	9	5	2	3	6	7	5	6	6	7	6	7	5	5	8	4	5	2	3	6	7	5	6	6	7	6	7	5	5	8	4	5	2	3	6	7	5	6	6	7	6
Photobacterium_carnosum_TMW22021_CIK00_07535	Photobacterium_carnosum_TMW22021_CIK00_07535	15	14	14	Photobacterium_carnosum_TMW22021_CIK00_07535 autonomous glycyl radical cofactor GrcA	1	15	14	14	13	13	13	13	13	14	13	14	13	12	10	10	10	9	10	12	12	12	12	12	13	12	13	12	11	9	9	9	8	9	12	12	12	12	12	13	12	13	12	11
Photobacterium_carnosum_TMW22021_CIK00_07540	Photobacterium_carnosum_TMW22021_CIK00_07540	15	15	15	Photobacterium_carnosum_TMW22021_CIK00_07540 threonine synthase	1	15	15	15	10	10	5	1	2	1	0	0	0	1	1	1	6	8	6	10	10	5	1	2	1	0	0	0	1	1	1	6	8	6	10	10	5	1	2	1	0	0	0	1
Photobacterium_carnosum_TMW22021_CIK00_07545	Photobacterium_carnosum_TMW22021_CIK00_07545	6	6	6	Photobacterium_carnosum_TMW22021_CIK00_07545 homoserine kinase	1	6	6	6	3	2	1	0	1	0	1	0	0	0	0	1	2	2	2	3	2	1	0	1	0	1	0	0	0	0	1	2	2	2	3	2	1	0	1	0	1	0	0	0
Photobacterium_carnosum_TMW22021_CIK00_07550	Photobacterium_carnosum_TMW22021_CIK00_07550	23	23	23	Photobacterium_carnosum_TMW22021_CIK00_07550 bifunctional aspartate kinase/homoserine dehydrogenase I	1	23	23	23	9	11	7	0	1	1	0	3	1	6	4	2	10	12	11	9	11	7	0	1	1	0	3	1	6	4	2	10	12	11	9	11	7	0	1	1	0	3	1	6
Photobacterium_carnosum_TMW22021_CIK00_07555	Photobacterium_carnosum_TMW22021_CIK00_07555	2	2	2	Photobacterium_carnosum_TMW22021_CIK00_07555 bifunctional isocitrate dehydrogenase kinase/phosphatase	1	2	2	2	0	0	0	2	0	0	0	0	0	0	0	0	0	0	0	0	0	0	2	0	0	0	0	0	0	0	0	0	0	0	0	0	0	2	0	0	0	0	0	0
Photobacterium_carnosum_TMW22021_CIK00_07565	Photobacterium_carnosum_TMW22021_CIK00_07565	4	4	4	Photobacterium_carnosum_TMW22021_CIK00_07565 ribonuclease activity regulator protein RraA	1	4	4	4	2	3	2	3	3	3	2	1	2	0	1	0	2	3	1	2	3	2	3	3	3	2	1	2	0	1	0	2	3	1	2	3	2	3	3	3	2	1	2	0
Photobacterium_carnosum_TMW22021_CIK00_07570	Photobacterium_carnosum_TMW22021_CIK00_07570	15	15	15	Photobacterium_carnosum_TMW22021_CIK00_07570 two-component system response regulator ArcA	1	15	15	15	10	11	12	14	13	13	13	13	14	9	9	8	8	9	10	10	11	12	14	13	13	13	13	14	9	9	8	8	9	10	10	11	12	14	13	13	13	13	14	9
Photobacterium_carnosum_TMW22021_CIK00_07575	Photobacterium_carnosum_TMW22021_CIK00_07575	6	6	6	Photobacterium_carnosum_TMW22021_CIK00_07575 aerobic respiration two-component sensor histidine kinase ArcB	1	6	6	6	1	1	0	1	1	0	0	0	0	0	0	0	0	0	0	1	1	0	1	1	0	0	0	0	0	0	0	0	0	0	1	1	0	1	1	0	0	0	0	0
Photobacterium_carnosum_TMW22021_CIK00_07580	Photobacterium_carnosum_TMW22021_CIK00_07580	3	3	3	Photobacterium_carnosum_TMW22021_CIK00_07580 TIGR01212 family radical SAM protein	1	3	3	3	1	1	1	3	2	1	1	2	1	1	2	0	0	1	2	1	1	1	3	2	1	1	2	1	1	2	0	0	1	2	1	1	1	3	2	1	1	2	1	1
Photobacterium_carnosum_TMW22021_CIK00_07585	Photobacterium_carnosum_TMW22021_CIK00_07585	26	26	26	Photobacterium_carnosum_TMW22021_CIK00_07585 glutamate synthase large subunit	1	26	26	26	13	15	9	7	5	5	0	1	0	8	7	9	12	14	15	13	15	9	7	5	5	0	1	0	8	7	9	12	14	15	13	15	9	7	5	5	0	1	0	8
Photobacterium_carnosum_TMW22021_CIK00_07595	Photobacterium_carnosum_TMW22021_CIK00_07595	52	52	52	Photobacterium_carnosum_TMW22021_CIK00_07595 glutamate synthase large subunit	1	52	52	52	28	31	19	11	12	7	0	1	1	3	5	3	29	26	25	28	31	19	11	12	7	0	1	1	3	5	3	29	26	25	28	31	19	11	12	7	0	1	1	3
Photobacterium_carnosum_TMW22021_CIK00_07600	Photobacterium_carnosum_TMW22021_CIK00_07600	9	9	9	Photobacterium_carnosum_TMW22021_CIK00_07600 glutamate synthase small subunit	1	9	9	9	5	7	6	3	4	3	0	0	0	0	1	0	5	4	6	5	7	6	3	4	3	0	0	0	0	1	0	5	4	6	5	7	6	3	4	3	0	0	0	0
Photobacterium_carnosum_TMW22021_CIK00_07605	Photobacterium_carnosum_TMW22021_CIK00_07605	12	12	12	Photobacterium_carnosum_TMW22021_CIK00_07605 5-methylthioadenosine/S-adenosylhomocysteine nucleosidase	1	12	12	12	8	9	9	9	11	10	10	10	9	9	10	11	10	10	10	8	9	9	9	11	10	10	10	9	9	10	11	10	10	10	8	9	9	9	11	10	10	10	9	9
Photobacterium_carnosum_TMW22021_CIK00_07630	Photobacterium_carnosum_TMW22021_CIK00_07630	5	5	5	Photobacterium_carnosum_TMW22021_CIK00_07630 iron-sulfur cluster insertion protein ErpA	1	5	5	5	3	3	3	3	3	3	2	3	3	4	4	2	3	3	4	3	3	3	3	3	3	2	3	3	4	4	2	3	3	4	3	3	3	3	3	3	2	3	3	4
Photobacterium_carnosum_TMW22021_CIK00_07635	Photobacterium_carnosum_TMW22021_CIK00_07635	4	4	4	Photobacterium_carnosum_TMW22021_CIK00_07635 chloride channel protein	1	4	4	4	0	0	1	1	2	1	1	3	1	0	0	1	0	0	0	0	0	1	1	2	1	1	3	1	0	0	1	0	0	0	0	0	1	1	2	1	1	3	1	0
Photobacterium_carnosum_TMW22021_CIK00_07640	Photobacterium_carnosum_TMW22021_CIK00_07640	14	14	14	Photobacterium_carnosum_TMW22021_CIK00_07640 glutamate-1-semialdehyde-2,1-aminomutase	1	14	14	14	11	10	10	10	9	11	11	11	10	10	10	9	9	11	9	11	10	10	10	9	11	11	11	10	10	10	9	9	11	9	11	10	10	10	9	11	11	11	10	10
Photobacterium_carnosum_TMW22021_CIK00_07650	Photobacterium_carnosum_TMW22021_CIK00_07650	18	18	18	Photobacterium_carnosum_TMW22021_CIK00_07650 16S rRNA (guanine(1207)-N(2))-methyltransferase	1	18	18	18	12	14	13	12	11	11	13	12	14	16	15	15	14	15	15	12	14	13	12	11	11	13	12	14	16	15	15	14	15	15	12	14	13	12	11	11	13	12	14	16
Photobacterium_carnosum_TMW22021_CIK00_07655	Photobacterium_carnosum_TMW22021_CIK00_07655	1	1	1	Photobacterium_carnosum_TMW22021_CIK00_07655 hybrid sensor histidine kinase/response regulator	1	1	1	1	0	0	0	0	0	0	0	0	0	0	0	0	0	0	0	0	0	0	0	0	0	0	0	0	0	0	0	0	0	0	0	0	0	0	0	0	0	0	0	0
Photobacterium_carnosum_TMW22021_CIK00_07705	Photobacterium_carnosum_TMW22021_CIK00_07705	23	23	23	Photobacterium_carnosum_TMW22021_CIK00_07705 N,N-diacetylchitobiose phosphorylase	1	23	23	23	14	18	16	16	13	13	10	7	9	17	7	12	11	15	16	14	18	16	16	13	13	10	7	9	17	7	12	11	15	16	14	18	16	16	13	13	10	7	9	17
Photobacterium_carnosum_TMW22021_CIK00_07710	Photobacterium_carnosum_TMW22021_CIK00_07710	6	6	6	Photobacterium_carnosum_TMW22021_CIK00_07710 phosphonomutase	1	6	6	6	2	3	2	1	1	1	1	1	1	1	1	1	1	1	1	2	3	2	1	1	1	1	1	1	1	1	1	1	1	1	2	3	2	1	1	1	1	1	1	1
Photobacterium_carnosum_TMW22021_CIK00_07755	Photobacterium_carnosum_TMW22021_CIK00_07755	1	1	1	Photobacterium_carnosum_TMW22021_CIK00_07755 transcriptional regulator	1	1	1	1	0	0	0	0	0	0	0	1	0	0	0	0	0	0	0	0	0	0	0	0	0	0	1	0	0	0	0	0	0	0	0	0	0	0	0	0	0	1	0	0
Photobacterium_carnosum_TMW22021_CIK00_07770	Photobacterium_carnosum_TMW22021_CIK00_07770	1	1	1	Photobacterium_carnosum_TMW22021_CIK00_07770 DNA-binding protein	1	1	1	1	0	0	0	1	0	0	0	0	0	0	0	0	0	0	0	0	0	0	1	0	0	0	0	0	0	0	0	0	0	0	0	0	0	1	0	0	0	0	0	0
Photobacterium_carnosum_TMW22021_CIK00_07775	Photobacterium_carnosum_TMW22021_CIK00_07775	3	3	3	Photobacterium_carnosum_TMW22021_CIK00_07775 hypothetical protein	1	3	3	3	1	1	1	1	1	1	2	2	3	2	2	2	2	2	1	1	1	1	1	1	1	2	2	3	2	2	2	2	2	1	1	1	1	1	1	1	2	2	3	2
Photobacterium_carnosum_TMW22021_CIK00_07780	Photobacterium_carnosum_TMW22021_CIK00_07780	7	7	7	Photobacterium_carnosum_TMW22021_CIK00_07780 Ter macrodomain-binding protein MatP	1	7	7	7	5	5	5	3	5	5	4	3	5	4	5	4	4	5	4	5	5	5	3	5	5	4	3	5	4	5	4	4	5	4	5	5	5	3	5	5	4	3	5	4
Photobacterium_carnosum_TMW22021_CIK00_07785	Photobacterium_carnosum_TMW22021_CIK00_07785	24	24	24	Photobacterium_carnosum_TMW22021_CIK00_07785 ATP-dependent protease	1	24	24	24	16	18	16	16	18	16	17	17	17	12	12	13	15	15	15	16	18	16	16	18	16	17	17	17	12	12	13	15	15	15	16	18	16	16	18	16	17	17	17	12
Photobacterium_carnosum_TMW22021_CIK00_07790	Photobacterium_carnosum_TMW22021_CIK00_07790	11	11	11	Photobacterium_carnosum_TMW22021_CIK00_07790 3-hydroxyacyl-[acyl-carrier-protein] dehydratase FabA	1	11	11	11	10	10	10	11	10	9	10	10	9	9	8	8	7	7	7	10	10	10	11	10	9	10	10	9	9	8	8	7	7	7	10	10	10	11	10	9	10	10	9	9
Photobacterium_carnosum_TMW22021_CIK00_07795	Photobacterium_carnosum_TMW22021_CIK00_07795	3	3	3	Photobacterium_carnosum_TMW22021_CIK00_07795 ribosome modulation factor	1	3	3	3	2	1	1	1	1	1	2	1	2	2	1	2	1	1	3	2	1	1	1	1	1	2	1	2	2	1	2	1	1	3	2	1	1	1	1	1	2	1	2	2
Photobacterium_carnosum_TMW22021_CIK00_07800	Photobacterium_carnosum_TMW22021_CIK00_07800	21	21	21	Photobacterium_carnosum_TMW22021_CIK00_07800 hypothetical protein	1	21	21	21	16	16	14	14	13	15	11	11	11	15	14	14	16	14	16	16	16	14	14	13	15	11	11	11	15	14	14	16	14	16	16	16	14	14	13	15	11	11	11	15
Photobacterium_carnosum_TMW22021_CIK00_07805	Photobacterium_carnosum_TMW22021_CIK00_07805	38	38	38	Photobacterium_carnosum_TMW22021_CIK00_07805 ABC transporter ATP-binding protein	1	38	38	38	28	28	24	30	30	29	25	27	27	24	22	22	24	29	26	28	28	24	30	30	29	25	27	27	24	22	22	24	29	26	28	28	24	30	30	29	25	27	27	24
Photobacterium_carnosum_TMW22021_CIK00_07815	Photobacterium_carnosum_TMW22021_CIK00_07815	38	38	38	Photobacterium_carnosum_TMW22021_CIK00_07815 23S rRNA (guanine(2445)-N(2))/(guanine(2069)-N(7))- methyltransferase	1	38	38	38	30	29	26	33	29	30	31	33	31	27	24	25	26	26	26	30	29	26	33	29	30	31	33	31	27	24	25	26	26	26	30	29	26	33	29	30	31	33	31	27
Photobacterium_carnosum_TMW22021_CIK00_07820	Photobacterium_carnosum_TMW22021_CIK00_07820	19	19	19	Photobacterium_carnosum_TMW22021_CIK00_07820 dihydroorotate dehydrogenase (quinone)	1	19	19	19	15	16	16	15	15	14	17	17	15	13	13	14	15	17	15	15	16	16	15	15	14	17	17	15	13	13	14	15	17	15	15	16	16	15	15	14	17	17	15	13
Photobacterium_carnosum_TMW22021_CIK00_07830	Photobacterium_carnosum_TMW22021_CIK00_07830	43	43	43	Photobacterium_carnosum_TMW22021_CIK00_07830 aminopeptidase N	1	43	43	43	34	37	37	37	37	37	38	38	38	35	33	34	36	38	34	34	37	37	37	37	37	38	38	38	35	33	34	36	38	34	34	37	37	37	37	37	38	38	38	35
Photobacterium_carnosum_TMW22021_CIK00_07835	Photobacterium_carnosum_TMW22021_CIK00_07835	15	15	15	Photobacterium_carnosum_TMW22021_CIK00_07835 nicotinate phosphoribosyltransferase	1	15	15	15	13	12	11	12	9	11	4	3	3	7	8	9	10	12	9	13	12	11	12	9	11	4	3	3	7	8	9	10	12	9	13	12	11	12	9	11	4	3	3	7
Photobacterium_carnosum_TMW22021_CIK00_07845	Photobacterium_carnosum_TMW22021_CIK00_07845	34	34	34	Photobacterium_carnosum_TMW22021_CIK00_07845 tail-specific peptidase	1	34	34	34	19	22	20	18	24	20	20	17	17	13	13	13	21	20	23	19	22	20	18	24	20	20	17	17	13	13	13	21	20	23	19	22	20	18	24	20	20	17	17	13
Photobacterium_carnosum_TMW22021_CIK00_07850	Photobacterium_carnosum_TMW22021_CIK00_07850	12	12	12	Photobacterium_carnosum_TMW22021_CIK00_07850 RNA chaperone ProQ	1	12	12	12	11	11	12	11	12	12	12	12	11	10	9	10	9	10	9	11	11	12	11	12	12	12	12	11	10	9	10	9	10	9	11	11	12	11	12	12	12	12	11	10
Photobacterium_carnosum_TMW22021_CIK00_07855	Photobacterium_carnosum_TMW22021_CIK00_07855	8	8	8	Photobacterium_carnosum_TMW22021_CIK00_07855 Free methionine-(R)-sulfoxide reductase	1	8	8	8	4	6	5	5	4	7	4	5	4	4	5	4	4	4	3	4	6	5	5	4	7	4	5	4	4	5	4	4	4	3	4	6	5	5	4	7	4	5	4	4
Photobacterium_carnosum_TMW22021_CIK00_07875	Photobacterium_carnosum_TMW22021_CIK00_07875	24	24	24	Photobacterium_carnosum_TMW22021_CIK00_07875 16S rRNA (cytosine(1407)-C(5))-methyltransferase RsmF	1	24	24	24	11	13	15	18	14	11	16	18	15	15	16	13	11	14	14	11	13	15	18	14	11	16	18	15	15	16	13	11	14	14	11	13	15	18	14	11	16	18	15	15
Photobacterium_carnosum_TMW22021_CIK00_07880	Photobacterium_carnosum_TMW22021_CIK00_07880	9	9	9	Photobacterium_carnosum_TMW22021_CIK00_07880 hypothetical protein	1	9	9	9	5	5	5	6	6	7	7	7	7	7	6	6	7	7	8	5	5	5	6	6	7	7	7	7	7	6	6	7	7	8	5	5	5	6	6	7	7	7	7	7
Photobacterium_carnosum_TMW22021_CIK00_07885	Photobacterium_carnosum_TMW22021_CIK00_07885	5	5	5	Photobacterium_carnosum_TMW22021_CIK00_07885 cold-shock protein	1	5	5	5	3	3	3	4	3	3	3	4	3	3	3	3	3	3	4	3	3	3	4	3	3	3	4	3	3	3	3	3	3	4	3	3	3	4	3	3	3	4	3	3
Photobacterium_carnosum_TMW22021_CIK00_07890	Photobacterium_carnosum_TMW22021_CIK00_07890	6	5	3	Photobacterium_carnosum_TMW22021_CIK00_07890 cold-shock protein	1	6	5	3	5	5	5	5	5	5	5	5	5	3	5	3	4	4	4	4	4	4	4	4	4	4	4	4	2	4	2	3	3	3	2	2	2	2	2	2	2	2	2	1
Photobacterium_carnosum_TMW22021_CIK00_07895	Photobacterium_carnosum_TMW22021_CIK00_07895	4	4	4	Photobacterium_carnosum_TMW22021_CIK00_07895 hypothetical protein	1	4	4	4	3	3	1	1	1	1	1	1	0	1	0	0	1	1	1	3	3	1	1	1	1	1	1	0	1	0	0	1	1	1	3	3	1	1	1	1	1	1	0	1
Photobacterium_carnosum_TMW22021_CIK00_07900	Photobacterium_carnosum_TMW22021_CIK00_07900	9	9	9	Photobacterium_carnosum_TMW22021_CIK00_07900 elongation factor P-like protein YeiP	1	9	9	9	7	6	7	6	6	7	6	6	6	8	6	6	7	7	8	7	6	7	6	6	7	6	6	6	8	6	6	7	7	8	7	6	7	6	6	7	6	6	6	8
Photobacterium_carnosum_TMW22021_CIK00_07905	Photobacterium_carnosum_TMW22021_CIK00_07905	5	5	5	Photobacterium_carnosum_TMW22021_CIK00_07905 GNAT family N-acetyltransferase	1	5	5	5	2	3	2	5	4	2	1	2	2	3	3	2	3	3	1	2	3	2	5	4	2	1	2	2	3	3	2	3	3	1	2	3	2	5	4	2	1	2	2	3
Photobacterium_carnosum_TMW22021_CIK00_07910	Photobacterium_carnosum_TMW22021_CIK00_07910	3	3	3	Photobacterium_carnosum_TMW22021_CIK00_07910 hypothetical protein	1	3	3	3	1	0	0	1	1	1	1	1	1	1	1	1	1	1	1	1	0	0	1	1	1	1	1	1	1	1	1	1	1	1	1	0	0	1	1	1	1	1	1	1
Photobacterium_carnosum_TMW22021_CIK00_07920	Photobacterium_carnosum_TMW22021_CIK00_07920	12	12	12	Photobacterium_carnosum_TMW22021_CIK00_07920 HAD family hydrolase	1	12	12	12	9	7	7	11	9	10	7	8	7	5	4	8	8	10	11	9	7	7	11	9	10	7	8	7	5	4	8	8	10	11	9	7	7	11	9	10	7	8	7	5
Photobacterium_carnosum_TMW22021_CIK00_07930	Photobacterium_carnosum_TMW22021_CIK00_07930	9	9	9	Photobacterium_carnosum_TMW22021_CIK00_07930 HAD family hydrolase	1	9	9	9	7	5	4	6	7	6	6	6	4	6	7	8	7	3	5	7	5	4	6	7	6	6	6	4	6	7	8	7	3	5	7	5	4	6	7	6	6	6	4	6
Photobacterium_carnosum_TMW22021_CIK00_07940	Photobacterium_carnosum_TMW22021_CIK00_07940	1	1	1	Photobacterium_carnosum_TMW22021_CIK00_07940 TetR family transcriptional regulator	1	1	1	1	1	0	1	1	1	1	1	1	1	0	1	0	1	1	1	1	0	1	1	1	1	1	1	1	0	1	0	1	1	1	1	0	1	1	1	1	1	1	1	0
Photobacterium_carnosum_TMW22021_CIK00_07945	Photobacterium_carnosum_TMW22021_CIK00_07945	1	1	1	Photobacterium_carnosum_TMW22021_CIK00_07945 hypothetical protein	1	1	1	1	1	1	0	1	1	1	1	0	1	1	1	1	1	1	1	1	1	0	1	1	1	1	0	1	1	1	1	1	1	1	1	1	0	1	1	1	1	0	1	1
Photobacterium_carnosum_TMW22021_CIK00_07950	Photobacterium_carnosum_TMW22021_CIK00_07950	15	15	15	Photobacterium_carnosum_TMW22021_CIK00_07950 hypothetical protein	1	15	15	15	8	9	8	9	10	10	10	11	11	9	8	9	9	8	9	8	9	8	9	10	10	10	11	11	9	8	9	9	8	9	8	9	8	9	10	10	10	11	11	9
Photobacterium_carnosum_TMW22021_CIK00_07960	Photobacterium_carnosum_TMW22021_CIK00_07960	10	10	10	Photobacterium_carnosum_TMW22021_CIK00_07960 hypothetical protein	1	10	10	10	9	6	7	7	7	8	7	6	7	6	6	6	7	8	7	9	6	7	7	7	8	7	6	7	6	6	6	7	8	7	9	6	7	7	7	8	7	6	7	6
Photobacterium_carnosum_TMW22021_CIK00_07965	Photobacterium_carnosum_TMW22021_CIK00_07965	23	23	23	Photobacterium_carnosum_TMW22021_CIK00_07965 pyruvate oxidase	1	23	23	23	16	18	15	20	21	21	13	11	8	12	12	13	16	16	19	16	18	15	20	21	21	13	11	8	12	12	13	16	16	19	16	18	15	20	21	21	13	11	8	12
Photobacterium_carnosum_TMW22021_CIK00_07970	Photobacterium_carnosum_TMW22021_CIK00_07970	24	24	24	Photobacterium_carnosum_TMW22021_CIK00_07970 alpha-hydroxy-acid oxidizing enzyme	1	24	24	24	20	20	20	20	21	19	19	19	18	17	17	17	19	21	19	20	20	20	20	21	19	19	19	18	17	17	17	19	21	19	20	20	20	20	21	19	19	19	18	17
Photobacterium_carnosum_TMW22021_CIK00_07990	Photobacterium_carnosum_TMW22021_CIK00_07990	3	3	3	Photobacterium_carnosum_TMW22021_CIK00_07990 chromosome segregation protein SMC	1	3	3	3	0	0	0	0	2	1	0	0	0	0	0	0	0	0	0	0	0	0	0	2	1	0	0	0	0	0	0	0	0	0	0	0	0	0	2	1	0	0	0	0
Photobacterium_carnosum_TMW22021_CIK00_08005	Photobacterium_carnosum_TMW22021_CIK00_08005	15	15	15	Photobacterium_carnosum_TMW22021_CIK00_08005 exodeoxyribonuclease I	1	15	15	15	9	10	11	13	11	12	10	12	12	10	7	8	8	11	12	9	10	11	13	11	12	10	12	12	10	7	8	8	11	12	9	10	11	13	11	12	10	12	12	10
Photobacterium_carnosum_TMW22021_CIK00_08025	Photobacterium_carnosum_TMW22021_CIK00_08025	8	8	8	Photobacterium_carnosum_TMW22021_CIK00_08025 cytidine deaminase	1	8	8	8	6	6	6	6	6	6	6	6	6	4	5	4	5	6	5	6	6	6	6	6	6	6	6	6	4	5	4	5	6	5	6	6	6	6	6	6	6	6	6	4
Photobacterium_carnosum_TMW22021_CIK00_08035	Photobacterium_carnosum_TMW22021_CIK00_08035	11	11	11	Photobacterium_carnosum_TMW22021_CIK00_08035 phosphoribosylglycinamide formyltransferase 2	1	11	11	11	2	4	2	0	0	0	0	0	0	2	1	2	8	6	8	2	4	2	0	0	0	0	0	0	2	1	2	8	6	8	2	4	2	0	0	0	0	0	0	2
Photobacterium_carnosum_TMW22021_CIK00_08040	Photobacterium_carnosum_TMW22021_CIK00_08040	12	12	12	Photobacterium_carnosum_TMW22021_CIK00_08040 thiopurine S-methyltransferase	1	12	12	12	8	6	7	7	8	7	8	7	7	5	6	5	8	9	9	8	6	7	7	8	7	8	7	7	5	6	5	8	9	9	8	6	7	7	8	7	8	7	7	5
Photobacterium_carnosum_TMW22021_CIK00_08045	Photobacterium_carnosum_TMW22021_CIK00_08045	4	4	4	Photobacterium_carnosum_TMW22021_CIK00_08045 hypothetical protein	1	4	4	4	3	4	2	4	3	2	3	3	3	2	3	2	1	2	2	3	4	2	4	3	2	3	3	3	2	3	2	1	2	2	3	4	2	4	3	2	3	3	3	2
Photobacterium_carnosum_TMW22021_CIK00_08055	Photobacterium_carnosum_TMW22021_CIK00_08055	5	5	5	Photobacterium_carnosum_TMW22021_CIK00_08055 spore gernimation protein	1	5	5	5	2	2	3	3	3	3	3	4	3	2	2	2	2	2	2	2	2	3	3	3	3	3	4	3	2	2	2	2	2	2	2	2	3	3	3	3	3	4	3	2
Photobacterium_carnosum_TMW22021_CIK00_08060	Photobacterium_carnosum_TMW22021_CIK00_08060	5	5	5	Photobacterium_carnosum_TMW22021_CIK00_08060 16S rRNA pseudouridine(516) synthase	1	5	5	5	0	0	0	1	0	1	2	1	2	0	0	1	0	0	0	0	0	0	1	0	1	2	1	2	0	0	1	0	0	0	0	0	0	1	0	1	2	1	2	0
Photobacterium_carnosum_TMW22021_CIK00_08065	Photobacterium_carnosum_TMW22021_CIK00_08065	1	1	1	Photobacterium_carnosum_TMW22021_CIK00_08065 SAM-dependent methyltransferase	1	1	1	1	1	0	0	0	0	0	0	0	0	0	0	0	0	0	0	1	0	0	0	0	0	0	0	0	0	0	0	0	0	0	1	0	0	0	0	0	0	0	0	0
Photobacterium_carnosum_TMW22021_CIK00_08070	Photobacterium_carnosum_TMW22021_CIK00_08070	10	10	10	Photobacterium_carnosum_TMW22021_CIK00_08070 ribosomal subunit interface protein	1	10	10	10	6	6	6	6	7	7	8	7	7	6	6	7	8	10	10	6	6	6	6	7	7	8	7	7	6	6	7	8	10	10	6	6	6	6	7	7	8	7	7	6
Photobacterium_carnosum_TMW22021_CIK00_08075	Photobacterium_carnosum_TMW22021_CIK00_08075	16	16	16	Photobacterium_carnosum_TMW22021_CIK00_08075 phosphatidylserine decarboxylase	1	16	16	16	11	11	11	13	13	14	15	16	15	11	11	11	11	10	9	11	11	11	13	13	14	15	16	15	11	11	11	11	10	9	11	11	11	13	13	14	15	16	15	11
Photobacterium_carnosum_TMW22021_CIK00_08080	Photobacterium_carnosum_TMW22021_CIK00_08080	8	8	8	Photobacterium_carnosum_TMW22021_CIK00_08080 hypothetical protein	1	8	8	8	3	2	2	5	3	6	1	4	1	2	2	3	3	4	4	3	2	2	5	3	6	1	4	1	2	2	3	3	4	4	3	2	2	5	3	6	1	4	1	2
Photobacterium_carnosum_TMW22021_CIK00_08100	Photobacterium_carnosum_TMW22021_CIK00_08100	5	5	5	Photobacterium_carnosum_TMW22021_CIK00_08100 DUF2913 domain-containing protein	1	5	5	5	3	4	3	3	4	3	4	3	4	4	2	3	4	4	2	3	4	3	3	4	3	4	3	4	4	2	3	4	4	2	3	4	3	3	4	3	4	3	4	4
Photobacterium_carnosum_TMW22021_CIK00_08105	Photobacterium_carnosum_TMW22021_CIK00_08105	4	4	4	Photobacterium_carnosum_TMW22021_CIK00_08105 hypothetical protein	1	4	4	4	2	3	3	3	4	4	4	4	4	3	3	3	2	2	2	2	3	3	3	4	4	4	4	4	3	3	3	2	2	2	2	3	3	3	4	4	4	4	4	3
Photobacterium_carnosum_TMW22021_CIK00_08115	Photobacterium_carnosum_TMW22021_CIK00_08115	1	1	1	Photobacterium_carnosum_TMW22021_CIK00_08115 cell division protein FtsZ	1	1	1	1	0	0	0	0	0	1	0	0	0	0	0	0	0	0	0	0	0	0	0	0	1	0	0	0	0	0	0	0	0	0	0	0	0	0	0	1	0	0	0	0
Photobacterium_carnosum_TMW22021_CIK00_08130	Photobacterium_carnosum_TMW22021_CIK00_08130	21	20	20	Photobacterium_carnosum_TMW22021_CIK00_08130 DEAD/DEAH box helicase	1	21	20	20	16	15	14	14	14	12	14	15	13	11	11	11	11	12	12	15	14	13	13	13	11	13	14	12	10	10	10	10	11	11	15	14	13	13	13	11	13	14	12	10
Photobacterium_carnosum_TMW22021_CIK00_08135	Photobacterium_carnosum_TMW22021_CIK00_08135	13	13	13	Photobacterium_carnosum_TMW22021_CIK00_08135 N-acetylglucosamine kinase	1	13	13	13	8	8	9	10	10	10	9	10	10	6	7	5	7	8	8	8	8	9	10	10	10	9	10	10	6	7	5	7	8	8	8	8	9	10	10	10	9	10	10	6
Photobacterium_carnosum_TMW22021_CIK00_08140	Photobacterium_carnosum_TMW22021_CIK00_08140	5	5	5	Photobacterium_carnosum_TMW22021_CIK00_08140 DTW domain-containing protein	1	5	5	5	2	1	1	2	2	2	2	2	4	2	2	3	1	1	1	2	1	1	2	2	2	2	2	4	2	2	3	1	1	1	2	1	1	2	2	2	2	2	4	2
Photobacterium_carnosum_TMW22021_CIK00_08155	Photobacterium_carnosum_TMW22021_CIK00_08155	3	3	3	Photobacterium_carnosum_TMW22021_CIK00_08155 glutaredoxin	1	3	3	3	2	1	1	2	2	2	2	2	2	3	3	3	2	3	2	2	1	1	2	2	2	2	2	2	3	3	3	2	3	2	2	1	1	2	2	2	2	2	2	3
Photobacterium_carnosum_TMW22021_CIK00_08170	Photobacterium_carnosum_TMW22021_CIK00_08170	7	7	7	Photobacterium_carnosum_TMW22021_CIK00_08170 GTPase	1	7	7	7	0	0	0	1	0	2	0	0	1	0	2	1	0	0	1	0	0	0	1	0	2	0	0	1	0	2	1	0	0	1	0	0	0	1	0	2	0	0	1	0
Photobacterium_carnosum_TMW22021_CIK00_08175	Photobacterium_carnosum_TMW22021_CIK00_08175	6	6	6	Photobacterium_carnosum_TMW22021_CIK00_08175 kinase	1	6	6	6	4	4	3	6	6	6	3	1	5	3	2	3	5	5	5	4	4	3	6	6	6	3	1	5	3	2	3	5	5	5	4	4	3	6	6	6	3	1	5	3
Photobacterium_carnosum_TMW22021_CIK00_08195	Photobacterium_carnosum_TMW22021_CIK00_08195	4	4	4	Photobacterium_carnosum_TMW22021_CIK00_08195 ABC transporter ATP-binding protein	1	4	4	4	0	0	0	0	0	0	0	0	0	0	0	0	0	0	0	0	0	0	0	0	0	0	0	0	0	0	0	0	0	0	0	0	0	0	0	0	0	0	0	0
Photobacterium_carnosum_TMW22021_CIK00_08200	Photobacterium_carnosum_TMW22021_CIK00_08200	2	2	2	Photobacterium_carnosum_TMW22021_CIK00_08200 NAD(P)-dependent oxidoreductase	1	2	2	2	0	0	0	0	0	0	0	0	0	0	0	0	0	0	0	0	0	0	0	0	0	0	0	0	0	0	0	0	0	0	0	0	0	0	0	0	0	0	0	0
Photobacterium_carnosum_TMW22021_CIK00_08210	Photobacterium_carnosum_TMW22021_CIK00_08210	23	23	23	Photobacterium_carnosum_TMW22021_CIK00_08210 dipeptidase	1	23	23	23	7	8	11	20	21	18	16	15	17	13	12	17	16	19	17	7	8	11	20	21	18	16	15	17	13	12	17	16	19	17	7	8	11	20	21	18	16	15	17	13
Photobacterium_carnosum_TMW22021_CIK00_08215	Photobacterium_carnosum_TMW22021_CIK00_08215	11	11	11	Photobacterium_carnosum_TMW22021_CIK00_08215 class II glutamine amidotransferase	1	11	11	11	8	5	7	8	9	9	8	8	8	6	7	7	8	9	9	8	5	7	8	9	9	8	8	8	6	7	7	8	9	9	8	5	7	8	9	9	8	8	8	6
Photobacterium_carnosum_TMW22021_CIK00_08220	Photobacterium_carnosum_TMW22021_CIK00_08220	6	6	6	Photobacterium_carnosum_TMW22021_CIK00_08220 AraC family transcriptional regulator	1	6	6	6	4	3	2	3	3	3	4	4	3	2	2	3	2	1	2	4	3	2	3	3	3	4	4	3	2	2	3	2	1	2	4	3	2	3	3	3	4	4	3	2
Photobacterium_carnosum_TMW22021_CIK00_08225	Photobacterium_carnosum_TMW22021_CIK00_08225	7	7	7	Photobacterium_carnosum_TMW22021_CIK00_08225 glutathione S-transferase	1	7	7	7	3	4	5	5	4	5	6	5	5	6	6	5	6	7	6	3	4	5	5	4	5	6	5	5	6	6	5	6	7	6	3	4	5	5	4	5	6	5	5	6
Photobacterium_carnosum_TMW22021_CIK00_08230	Photobacterium_carnosum_TMW22021_CIK00_08230	12	12	12	Photobacterium_carnosum_TMW22021_CIK00_08230 NADP-dependent oxidoreductase	1	12	12	12	5	6	7	6	10	10	10	9	10	8	8	8	8	8	7	5	6	7	6	10	10	10	9	10	8	8	8	8	8	7	5	6	7	6	10	10	10	9	10	8
Photobacterium_carnosum_TMW22021_CIK00_08235	Photobacterium_carnosum_TMW22021_CIK00_08235	2	2	2	Photobacterium_carnosum_TMW22021_CIK00_08235 TetR family transcriptional regulator	1	2	2	2	0	0	0	0	0	0	1	1	0	1	1	0	1	0	0	0	0	0	0	0	0	1	1	0	1	1	0	1	0	0	0	0	0	0	0	0	1	1	0	1
Photobacterium_carnosum_TMW22021_CIK00_08240	Photobacterium_carnosum_TMW22021_CIK00_08240	4	4	4	Photobacterium_carnosum_TMW22021_CIK00_08240 hypothetical protein	1	4	4	4	3	3	3	2	1	2	2	0	1	1	1	1	2	2	2	3	3	3	2	1	2	2	0	1	1	1	1	2	2	2	3	3	3	2	1	2	2	0	1	1
Photobacterium_carnosum_TMW22021_CIK00_08250	Photobacterium_carnosum_TMW22021_CIK00_08250	4	4	4	Photobacterium_carnosum_TMW22021_CIK00_08250 peptidase M23	1	4	4	4	1	1	1	0	0	1	1	1	0	1	1	0	1	1	1	1	1	1	0	0	1	1	1	0	1	1	0	1	1	1	1	1	1	0	0	1	1	1	0	1
Photobacterium_carnosum_TMW22021_CIK00_08270	Photobacterium_carnosum_TMW22021_CIK00_08270	6	6	6	Photobacterium_carnosum_TMW22021_CIK00_08270 hypothetical protein	1	6	6	6	3	4	2	2	2	3	5	5	5	3	4	3	2	4	4	3	4	2	2	2	3	5	5	5	3	4	3	2	4	4	3	4	2	2	2	3	5	5	5	3
Photobacterium_carnosum_TMW22021_CIK00_08280	Photobacterium_carnosum_TMW22021_CIK00_08280	15	15	15	Photobacterium_carnosum_TMW22021_CIK00_08280 16S rRNA pseudouridine(516) synthase	1	15	15	15	11	12	13	12	12	13	12	13	13	12	12	12	11	13	13	11	12	13	12	12	13	12	13	13	12	12	12	11	13	13	11	12	13	12	12	13	12	13	13	12
Photobacterium_carnosum_TMW22021_CIK00_08285	Photobacterium_carnosum_TMW22021_CIK00_08285	8	8	8	Photobacterium_carnosum_TMW22021_CIK00_08285 GNAT family N-acetyltransferase	1	8	8	8	5	6	5	6	6	6	5	6	6	4	4	6	4	5	6	5	6	5	6	6	6	5	6	6	4	4	6	4	5	6	5	6	5	6	6	6	5	6	6	4
Photobacterium_carnosum_TMW22021_CIK00_08300	Photobacterium_carnosum_TMW22021_CIK00_08300	18	18	8	Photobacterium_carnosum_TMW22021_CIK00_08300 ATP-dependent helicase	1	18	18	8	8	11	10	12	15	13	5	4	6	5	7	6	4	8	9	8	11	10	12	15	13	5	4	6	5	7	6	4	8	9	3	5	4	4	6	5	2	2	2	3
Photobacterium_carnosum_TMW22021_CIK00_08305	Photobacterium_carnosum_TMW22021_CIK00_08305	17	17	17	Photobacterium_carnosum_TMW22021_CIK00_08305 (p)ppGpp synthetase	1	17	17	17	14	11	13	14	15	12	15	15	12	9	7	8	10	9	9	14	11	13	14	15	12	15	15	12	9	7	8	10	9	9	14	11	13	14	15	12	15	15	12	9
Photobacterium_carnosum_TMW22021_CIK00_08330	Photobacterium_carnosum_TMW22021_CIK00_08330	4	4	4	Photobacterium_carnosum_TMW22021_CIK00_08330 hypothetical protein	1	4	4	4	1	1	1	1	3	2	2	1	1	0	1	1	2	0	0	1	1	1	1	3	2	2	1	1	0	1	1	2	0	0	1	1	1	1	3	2	2	1	1	0
Photobacterium_carnosum_TMW22021_CIK00_08335	Photobacterium_carnosum_TMW22021_CIK00_08335	29	29	29	Photobacterium_carnosum_TMW22021_CIK00_08335 bifunctional glutathionylspermidine amidase/synthase	1	29	29	29	10	12	11	21	20	19	23	23	23	5	5	7	1	2	5	10	12	11	21	20	19	23	23	23	5	5	7	1	2	5	10	12	11	21	20	19	23	23	23	5
Photobacterium_carnosum_TMW22021_CIK00_08345	Photobacterium_carnosum_TMW22021_CIK00_08345	5	5	5	Photobacterium_carnosum_TMW22021_CIK00_08345 50S ribosomal protein L25	1	5	5	5	4	4	4	4	4	4	4	5	4	4	4	4	3	4	4	4	4	4	4	4	4	4	5	4	4	4	4	3	4	4	4	4	4	4	4	4	4	5	4	4
Photobacterium_carnosum_TMW22021_CIK00_08350	Photobacterium_carnosum_TMW22021_CIK00_08350	7	7	7	Photobacterium_carnosum_TMW22021_CIK00_08350 hypothetical protein	1	7	7	7	4	6	4	5	6	6	2	2	2	7	7	7	7	6	6	4	6	4	5	6	6	2	2	2	7	7	7	7	6	6	4	6	4	5	6	6	2	2	2	7
Photobacterium_carnosum_TMW22021_CIK00_08365	Photobacterium_carnosum_TMW22021_CIK00_08365	4	4	4	Photobacterium_carnosum_TMW22021_CIK00_08365 hypothetical protein	1	4	4	4	3	3	2	3	3	3	3	3	3	3	3	3	3	3	3	3	3	2	3	3	3	3	3	3	3	3	3	3	3	3	3	3	2	3	3	3	3	3	3	3
Photobacterium_carnosum_TMW22021_CIK00_08375	Photobacterium_carnosum_TMW22021_CIK00_08375	13	13	13	Photobacterium_carnosum_TMW22021_CIK00_08375 GTP cyclohydrolase	1	13	13	13	12	11	11	11	12	13	13	13	12	12	9	10	11	11	12	12	11	11	11	12	13	13	13	12	12	9	10	11	11	12	12	11	11	11	12	13	13	13	12	12
Photobacterium_carnosum_TMW22021_CIK00_08380	Photobacterium_carnosum_TMW22021_CIK00_08380	4	4	4	Photobacterium_carnosum_TMW22021_CIK00_08380 alpha/beta hydrolase	1	4	4	4	1	0	1	0	0	1	0	0	0	1	1	1	3	2	2	1	0	1	0	0	1	0	0	0	1	1	1	3	2	2	1	0	1	0	0	1	0	0	0	1
Photobacterium_carnosum_TMW22021_CIK00_08385	Photobacterium_carnosum_TMW22021_CIK00_08385	12	12	12	Photobacterium_carnosum_TMW22021_CIK00_08385 hypothetical protein	1	12	12	12	11	10	12	11	12	12	12	12	12	11	12	12	11	12	12	11	10	12	11	12	12	12	12	12	11	12	12	11	12	12	11	10	12	11	12	12	12	12	12	11
Photobacterium_carnosum_TMW22021_CIK00_08390	Photobacterium_carnosum_TMW22021_CIK00_08390	21	21	21	Photobacterium_carnosum_TMW22021_CIK00_08390 GGGtGRT protein	1	21	21	21	18	19	19	18	19	21	17	18	19	14	17	16	17	17	17	18	19	19	18	19	21	17	18	19	14	17	16	17	17	17	18	19	19	18	19	21	17	18	19	14
Photobacterium_carnosum_TMW22021_CIK00_08395	Photobacterium_carnosum_TMW22021_CIK00_08395	16	16	16	Photobacterium_carnosum_TMW22021_CIK00_08395 manganese-dependent inorganic pyrophosphatase	1	16	16	16	14	14	13	15	15	15	15	15	15	13	14	13	10	13	13	14	14	13	15	15	15	15	15	15	13	14	13	10	13	13	14	14	13	15	15	15	15	15	15	13
Photobacterium_carnosum_TMW22021_CIK00_08405	Photobacterium_carnosum_TMW22021_CIK00_08405	7	7	7	Photobacterium_carnosum_TMW22021_CIK00_08405 lipase	1	7	7	7	4	4	1	2	2	0	0	1	0	0	0	1	1	0	1	4	4	1	2	2	0	0	1	0	0	0	1	1	0	1	4	4	1	2	2	0	0	1	0	0
Photobacterium_carnosum_TMW22021_CIK00_08410	Photobacterium_carnosum_TMW22021_CIK00_08410	21	21	21	Photobacterium_carnosum_TMW22021_CIK00_08410 patatin family protein	1	21	21	21	6	7	6	9	11	11	13	13	14	11	9	8	4	4	5	6	7	6	9	11	11	13	13	14	11	9	8	4	4	5	6	7	6	9	11	11	13	13	14	11
Photobacterium_carnosum_TMW22021_CIK00_08420	Photobacterium_carnosum_TMW22021_CIK00_08420	15	15	15	Photobacterium_carnosum_TMW22021_CIK00_08420 glutamate decarboxylase	1	15	15	15	12	12	12	10	9	11	5	6	6	5	5	4	10	10	10	12	12	12	10	9	11	5	6	6	5	5	4	10	10	10	12	12	12	10	9	11	5	6	6	5
Photobacterium_carnosum_TMW22021_CIK00_08425	Photobacterium_carnosum_TMW22021_CIK00_08425	11	11	11	Photobacterium_carnosum_TMW22021_CIK00_08425 two-component system response regulator TorR	1	11	11	11	8	6	8	10	9	9	9	8	8	7	9	8	7	9	9	8	6	8	10	9	9	9	8	8	7	9	8	7	9	9	8	6	8	10	9	9	9	8	8	7
Photobacterium_carnosum_TMW22021_CIK00_08430	Photobacterium_carnosum_TMW22021_CIK00_08430	9	9	9	Photobacterium_carnosum_TMW22021_CIK00_08430 pentaheme c-type cytochrome TorC	1	9	9	9	1	0	2	3	1	3	3	8	4	0	1	1	0	0	1	1	0	2	3	1	3	3	8	4	0	1	1	0	0	1	1	0	2	3	1	3	3	8	4	0
Photobacterium_carnosum_TMW22021_CIK00_08435	Photobacterium_carnosum_TMW22021_CIK00_08435	35	35	35	Photobacterium_carnosum_TMW22021_CIK00_08435 trimethylamine-N-oxide reductase TorA	1	35	35	35	24	24	26	26	21	28	30	27	27	17	19	20	21	21	21	24	24	26	26	21	28	30	27	27	17	19	20	21	21	21	24	24	26	26	21	28	30	27	27	17
Photobacterium_carnosum_TMW22021_CIK00_08440	Photobacterium_carnosum_TMW22021_CIK00_08440	7	7	7	Photobacterium_carnosum_TMW22021_CIK00_08440 molecular chaperone TorD	1	7	7	7	3	4	4	4	6	4	5	5	4	4	3	4	4	4	4	3	4	4	4	6	4	5	5	4	4	3	4	4	4	4	3	4	4	4	6	4	5	5	4	4
Photobacterium_carnosum_TMW22021_CIK00_08445	Photobacterium_carnosum_TMW22021_CIK00_08445	7	7	7	Photobacterium_carnosum_TMW22021_CIK00_08445 hydrogenase	1	7	7	7	7	7	7	6	7	6	7	5	5	5	5	5	4	5	4	7	7	7	6	7	6	7	5	5	5	5	5	4	5	4	7	7	7	6	7	6	7	5	5	5
Photobacterium_carnosum_TMW22021_CIK00_08450	Photobacterium_carnosum_TMW22021_CIK00_08450	29	29	29	Photobacterium_carnosum_TMW22021_CIK00_08450 hydrogenase 2 large subunit	1	29	29	29	23	21	22	24	21	22	23	24	23	21	19	19	19	22	18	23	21	22	24	21	22	23	24	23	21	19	19	19	22	18	23	21	22	24	21	22	23	24	23	21
Photobacterium_carnosum_TMW22021_CIK00_08455	Photobacterium_carnosum_TMW22021_CIK00_08455	3	3	3	Photobacterium_carnosum_TMW22021_CIK00_08455 Ni/Fe-hydrogenase, b-type cytochrome subunit	1	3	3	3	2	2	2	2	2	3	2	2	2	2	1	1	2	2	2	2	2	2	2	2	3	2	2	2	2	1	1	2	2	2	2	2	2	2	2	3	2	2	2	2
Photobacterium_carnosum_TMW22021_CIK00_08460	Photobacterium_carnosum_TMW22021_CIK00_08460	5	5	5	Photobacterium_carnosum_TMW22021_CIK00_08460 hydrogenase expression/formation protein	1	5	5	5	3	3	3	3	3	3	3	4	3	3	3	4	4	3	3	3	3	3	3	3	3	3	4	3	3	3	4	4	3	3	3	3	3	3	3	3	3	4	3	3
Photobacterium_carnosum_TMW22021_CIK00_08465	Photobacterium_carnosum_TMW22021_CIK00_08465	19	19	19	Photobacterium_carnosum_TMW22021_CIK00_08465 hypothetical protein	1	19	19	19	13	14	12	12	11	11	8	11	9	10	10	8	11	13	11	13	14	12	12	11	11	8	11	9	10	10	8	11	13	11	13	14	12	12	11	11	8	11	9	10
Photobacterium_carnosum_TMW22021_CIK00_08510	Photobacterium_carnosum_TMW22021_CIK00_08510	14	14	14	Photobacterium_carnosum_TMW22021_CIK00_08510 alanine--glyoxylate aminotransferase	1	14	14	14	7	7	5	5	7	6	4	5	5	7	7	6	8	7	11	7	7	5	5	7	6	4	5	5	7	7	6	8	7	11	7	7	5	5	7	6	4	5	5	7
Photobacterium_carnosum_TMW22021_CIK00_08520	Photobacterium_carnosum_TMW22021_CIK00_08520	49	49	49	Photobacterium_carnosum_TMW22021_CIK00_08520 excinuclease ABC subunit A	1	49	49	49	29	37	33	35	32	36	32	33	31	28	31	28	24	30	28	29	37	33	35	32	36	32	33	31	28	31	28	24	30	28	29	37	33	35	32	36	32	33	31	28
Photobacterium_carnosum_TMW22021_CIK00_08525	Photobacterium_carnosum_TMW22021_CIK00_08525	15	15	15	Photobacterium_carnosum_TMW22021_CIK00_08525 UTP--glucose-1-phosphate uridylyltransferase	1	15	15	15	11	9	9	9	9	9	10	9	7	11	9	12	10	11	12	11	9	9	9	9	9	10	9	7	11	9	12	10	11	12	11	9	9	9	9	9	10	9	7	11
Photobacterium_carnosum_TMW22021_CIK00_08530	Photobacterium_carnosum_TMW22021_CIK00_08530	6	6	6	Photobacterium_carnosum_TMW22021_CIK00_08530 single-stranded DNA-binding protein	1	6	6	6	5	5	4	5	5	5	3	4	3	6	6	6	6	6	6	5	5	4	5	5	5	3	4	3	6	6	6	6	6	6	5	5	4	5	5	5	3	4	3	6
Photobacterium_carnosum_TMW22021_CIK00_08535	Photobacterium_carnosum_TMW22021_CIK00_08535	1	1	1	Photobacterium_carnosum_TMW22021_CIK00_08535 hypothetical protein	1	1	1	1	0	0	0	0	0	0	0	0	0	0	0	0	0	0	0	0	0	0	0	0	0	0	0	0	0	0	0	0	0	0	0	0	0	0	0	0	0	0	0	0
Photobacterium_carnosum_TMW22021_CIK00_08550	Photobacterium_carnosum_TMW22021_CIK00_08550	2	2	2	Photobacterium_carnosum_TMW22021_CIK00_08550 MSHA biogenesis protein MshJ	1	2	2	2	0	0	0	0	0	0	0	0	0	1	1	1	1	1	1	0	0	0	0	0	0	0	0	0	1	1	1	1	1	1	0	0	0	0	0	0	0	0	0	1
Photobacterium_carnosum_TMW22021_CIK00_08560	Photobacterium_carnosum_TMW22021_CIK00_08560	14	14	14	Photobacterium_carnosum_TMW22021_CIK00_08560 pilus (MSHA type) biogenesis protein MshL	1	14	14	14	7	10	7	9	8	11	3	3	4	1	3	3	2	2	2	7	10	7	9	8	11	3	3	4	1	3	3	2	2	2	7	10	7	9	8	11	3	3	4	1
Photobacterium_carnosum_TMW22021_CIK00_08565	Photobacterium_carnosum_TMW22021_CIK00_08565	4	4	4	Photobacterium_carnosum_TMW22021_CIK00_08565 hypothetical protein	1	4	4	4	2	2	2	3	3	3	1	1	0	1	1	1	1	1	1	2	2	2	3	3	3	1	1	0	1	1	1	1	1	1	2	2	2	3	3	3	1	1	0	1
Photobacterium_carnosum_TMW22021_CIK00_08570	Photobacterium_carnosum_TMW22021_CIK00_08570	17	17	17	Photobacterium_carnosum_TMW22021_CIK00_08570 MSHA biogenesis protein MshE	1	17	17	17	4	5	5	8	8	8	3	4	3	6	5	5	4	4	4	4	5	5	8	8	8	3	4	3	6	5	5	4	4	4	4	5	5	8	8	8	3	4	3	6
Photobacterium_carnosum_TMW22021_CIK00_08585	Photobacterium_carnosum_TMW22021_CIK00_08585	6	6	6	Photobacterium_carnosum_TMW22021_CIK00_08585 MSHA biogenesis protein MshB	1	6	6	6	0	0	0	0	0	0	1	0	0	1	2	0	2	1	2	0	0	0	0	0	0	1	0	0	1	2	0	2	1	2	0	0	0	0	0	0	1	0	0	1
Photobacterium_carnosum_TMW22021_CIK00_08590	Photobacterium_carnosum_TMW22021_CIK00_08590	8	8	6	Photobacterium_carnosum_TMW22021_CIK00_08590 MSHA biogenesis protein MshA	1	8	8	6	5	5	5	6	5	5	4	5	5	7	6	7	5	6	5	5	5	5	6	5	5	4	5	5	7	6	7	5	6	5	4	4	4	4	4	4	3	4	4	5
Photobacterium_carnosum_TMW22021_CIK00_08595	Photobacterium_carnosum_TMW22021_CIK00_08595	8	6	5	Photobacterium_carnosum_TMW22021_CIK00_08595 MSHA biogenesis protein MshA	1	8	6	5	4	3	4	5	4	4	4	5	3	4	5	4	3	3	4	3	2	3	3	3	3	3	4	2	2	3	2	2	2	2	3	2	3	3	3	3	3	4	2	2
Photobacterium_carnosum_TMW22021_CIK00_08615	Photobacterium_carnosum_TMW22021_CIK00_08615	1	1	1	Photobacterium_carnosum_TMW22021_CIK00_08615 MshP protein	1	1	1	1	0	0	0	0	0	0	0	0	0	0	0	0	0	0	0	0	0	0	0	0	0	0	0	0	0	0	0	0	0	0	0	0	0	0	0	0	0	0	0	0
Photobacterium_carnosum_TMW22021_CIK00_08620	Photobacterium_carnosum_TMW22021_CIK00_08620	16	16	16	Photobacterium_carnosum_TMW22021_CIK00_08620 hypothetical protein	1	16	16	16	3	3	2	6	2	4	2	2	3	3	3	2	2	2	2	3	3	2	6	2	4	2	2	3	3	3	2	2	2	2	3	3	2	6	2	4	2	2	3	3
Photobacterium_carnosum_TMW22021_CIK00_08625	Photobacterium_carnosum_TMW22021_CIK00_08625	15	15	15	Photobacterium_carnosum_TMW22021_CIK00_08625 rod shape-determining protein	1	15	15	15	12	11	11	11	11	13	13	13	13	12	12	13	12	11	11	12	11	11	11	11	13	13	13	13	12	12	13	12	11	11	12	11	11	11	11	13	13	13	13	12
Photobacterium_carnosum_TMW22021_CIK00_08630	Photobacterium_carnosum_TMW22021_CIK00_08630	2	2	2	Photobacterium_carnosum_TMW22021_CIK00_08630 rod shape-determining protein MreC	1	2	2	2	0	0	0	0	0	0	0	0	0	0	0	0	0	0	0	0	0	0	0	0	0	0	0	0	0	0	0	0	0	0	0	0	0	0	0	0	0	0	0	0
Photobacterium_carnosum_TMW22021_CIK00_08640	Photobacterium_carnosum_TMW22021_CIK00_08640	7	7	7	Photobacterium_carnosum_TMW22021_CIK00_08640 septum formation inhibitor Maf	1	7	7	7	4	6	5	4	4	5	4	3	5	5	3	2	4	4	4	4	6	5	4	4	5	4	3	5	5	3	2	4	4	4	4	6	5	4	4	5	4	3	5	5
Photobacterium_carnosum_TMW22021_CIK00_08645	Photobacterium_carnosum_TMW22021_CIK00_08645	18	18	18	Photobacterium_carnosum_TMW22021_CIK00_08645 ribonuclease E/G	1	18	18	18	9	10	10	11	12	12	14	12	14	11	10	11	7	9	10	9	10	10	11	12	12	14	12	14	11	10	11	7	9	10	9	10	10	11	12	12	14	12	14	11
Photobacterium_carnosum_TMW22021_CIK00_08650	Photobacterium_carnosum_TMW22021_CIK00_08650	1	1	1	Photobacterium_carnosum_TMW22021_CIK00_08650 TIGR02099 family protein	1	1	1	1	1	1	1	1	1	1	1	1	1	1	1	1	1	1	1	1	1	1	1	1	1	1	1	1	1	1	1	1	1	1	1	1	1	1	1	1	1	1	1	1
Photobacterium_carnosum_TMW22021_CIK00_08655	Photobacterium_carnosum_TMW22021_CIK00_08655	12	12	12	Photobacterium_carnosum_TMW22021_CIK00_08655 amidohydrolase	1	12	12	12	6	5	7	7	6	7	5	5	6	8	9	9	7	8	6	6	5	7	7	6	7	5	5	6	8	9	9	7	8	6	6	5	7	7	6	7	5	5	6	8
Photobacterium_carnosum_TMW22021_CIK00_08660	Photobacterium_carnosum_TMW22021_CIK00_08660	27	27	27	Photobacterium_carnosum_TMW22021_CIK00_08660 metalloprotease TldD	1	27	27	27	20	21	22	21	17	19	19	17	18	20	19	16	18	17	18	20	21	22	21	17	19	19	17	18	20	19	16	18	17	18	20	21	22	21	17	19	19	17	18	20
Photobacterium_carnosum_TMW22021_CIK00_08665	Photobacterium_carnosum_TMW22021_CIK00_08665	13	13	13	Photobacterium_carnosum_TMW22021_CIK00_08665 hypothetical protein	1	13	13	13	10	11	10	10	10	9	10	10	11	10	10	10	10	9	10	10	11	10	10	10	9	10	10	11	10	10	10	10	9	10	10	11	10	10	10	9	10	10	11	10
Photobacterium_carnosum_TMW22021_CIK00_08670	Photobacterium_carnosum_TMW22021_CIK00_08670	21	21	21	Photobacterium_carnosum_TMW22021_CIK00_08670 metalloprotease PmbA	1	21	21	21	16	15	13	16	18	17	16	15	15	18	15	13	12	14	13	16	15	13	16	18	17	16	15	15	18	15	13	12	14	13	16	15	13	16	18	17	16	15	15	18
Photobacterium_carnosum_TMW22021_CIK00_08675	Photobacterium_carnosum_TMW22021_CIK00_08675	7	7	7	Photobacterium_carnosum_TMW22021_CIK00_08675 magnesium transporter	1	7	7	7	2	2	2	1	2	1	2	1	2	3	3	3	3	2	2	2	2	2	1	2	1	2	1	2	3	3	3	3	2	2	2	2	2	1	2	1	2	1	2	3
Photobacterium_carnosum_TMW22021_CIK00_08685	Photobacterium_carnosum_TMW22021_CIK00_08685	4	4	4	Photobacterium_carnosum_TMW22021_CIK00_08685 RNase adaptor protein RapZ	1	4	4	4	2	2	0	2	0	1	1	1	1	1	1	2	2	1	1	2	2	0	2	0	1	1	1	1	1	1	2	2	1	1	2	2	0	2	0	1	1	1	1	1
Photobacterium_carnosum_TMW22021_CIK00_08690	Photobacterium_carnosum_TMW22021_CIK00_08690	2	2	2	Photobacterium_carnosum_TMW22021_CIK00_08690 PTS IIA-like nitrogen-regulatory protein PtsN	1	2	2	2	2	1	1	2	1	1	1	1	1	0	1	1	1	1	1	2	1	1	2	1	1	1	1	1	0	1	1	1	1	1	2	1	1	2	1	1	1	1	1	0
Photobacterium_carnosum_TMW22021_CIK00_08695	Photobacterium_carnosum_TMW22021_CIK00_08695	5	5	5	Photobacterium_carnosum_TMW22021_CIK00_08695 ribosomal subunit interface protein	1	5	5	5	2	2	2	2	2	3	2	2	2	2	2	2	2	3	2	2	2	2	2	2	3	2	2	2	2	2	2	2	3	2	2	2	2	2	2	3	2	2	2	2
Photobacterium_carnosum_TMW22021_CIK00_08700	Photobacterium_carnosum_TMW22021_CIK00_08700	10	10	10	Photobacterium_carnosum_TMW22021_CIK00_08700 RNA polymerase factor sigma-54	1	10	10	10	4	3	4	4	4	4	1	1	1	2	3	3	1	2	1	4	3	4	4	4	4	1	1	1	2	3	3	1	2	1	4	3	4	4	4	4	1	1	1	2
Photobacterium_carnosum_TMW22021_CIK00_08705	Photobacterium_carnosum_TMW22021_CIK00_08705	12	12	12	Photobacterium_carnosum_TMW22021_CIK00_08705 LPS export ABC transporter ATP-binding protein	1	12	12	12	9	10	10	10	10	9	10	10	9	8	8	8	7	8	8	9	10	10	10	10	9	10	10	9	8	8	8	7	8	8	9	10	10	10	10	9	10	10	9	8
Photobacterium_carnosum_TMW22021_CIK00_08710	Photobacterium_carnosum_TMW22021_CIK00_08710	9	9	9	Photobacterium_carnosum_TMW22021_CIK00_08710 lipopolysaccharide transport periplasmic protein LptA	1	9	9	9	5	6	6	4	6	6	5	5	4	4	6	5	4	4	6	5	6	6	4	6	6	5	5	4	4	6	5	4	4	6	5	6	6	4	6	6	5	5	4	4
Photobacterium_carnosum_TMW22021_CIK00_08715	Photobacterium_carnosum_TMW22021_CIK00_08715	2	2	2	Photobacterium_carnosum_TMW22021_CIK00_08715 LPS export ABC transporter periplasmic protein LptC	1	2	2	2	0	0	0	0	0	0	0	0	0	0	0	0	0	0	0	0	0	0	0	0	0	0	0	0	0	0	0	0	0	0	0	0	0	0	0	0	0	0	0	0
Photobacterium_carnosum_TMW22021_CIK00_08720	Photobacterium_carnosum_TMW22021_CIK00_08720	16	16	16	Photobacterium_carnosum_TMW22021_CIK00_08720 D-arabinose 5-phosphate isomerase	1	16	16	16	11	13	12	12	13	12	11	9	11	8	11	10	8	8	11	11	13	12	12	13	12	11	9	11	8	11	10	8	8	11	11	13	12	12	13	12	11	9	11	8
Photobacterium_carnosum_TMW22021_CIK00_08730	Photobacterium_carnosum_TMW22021_CIK00_08730	5	5	5	Photobacterium_carnosum_TMW22021_CIK00_08730 phospholipid ABC transporter ATP-binding protein MlaF	1	5	5	5	4	4	4	4	4	4	4	4	4	3	4	4	4	4	4	4	4	4	4	4	4	4	4	4	3	4	4	4	4	4	4	4	4	4	4	4	4	4	4	3
Photobacterium_carnosum_TMW22021_CIK00_08740	Photobacterium_carnosum_TMW22021_CIK00_08740	1	1	1	Photobacterium_carnosum_TMW22021_CIK00_08740 outer membrane lipid asymmetry maintenance protein MlaD	1	1	1	1	0	1	0	0	0	0	1	1	1	0	1	0	0	0	0	0	1	0	0	0	0	1	1	1	0	1	0	0	0	0	0	1	0	0	0	0	1	1	1	0
Photobacterium_carnosum_TMW22021_CIK00_08745	Photobacterium_carnosum_TMW22021_CIK00_08745	9	9	9	Photobacterium_carnosum_TMW22021_CIK00_08745 phospholipid-binding protein MlaC	1	9	9	9	1	3	4	6	4	4	4	2	2	1	3	3	5	5	5	1	3	4	6	4	4	4	2	2	1	3	3	5	5	5	1	3	4	6	4	4	4	2	2	1
Photobacterium_carnosum_TMW22021_CIK00_08750	Photobacterium_carnosum_TMW22021_CIK00_08750	6	6	6	Photobacterium_carnosum_TMW22021_CIK00_08750 anti-sigma B factor antagonist	1	6	6	6	3	4	3	2	2	2	3	3	4	4	3	2	3	4	4	3	4	3	2	2	2	3	3	4	4	3	2	3	4	4	3	4	3	2	2	2	3	3	4	4
Photobacterium_carnosum_TMW22021_CIK00_08755	Photobacterium_carnosum_TMW22021_CIK00_08755	7	7	7	Photobacterium_carnosum_TMW22021_CIK00_08755 cell division protein BolA	1	7	7	7	7	7	7	7	7	6	7	7	7	7	7	7	7	7	6	7	7	7	7	7	6	7	7	7	7	7	7	7	7	6	7	7	7	7	7	6	7	7	7	7
Photobacterium_carnosum_TMW22021_CIK00_08760	Photobacterium_carnosum_TMW22021_CIK00_08760	24	24	24	Photobacterium_carnosum_TMW22021_CIK00_08760 UDP-N-acetylglucosamine 1-carboxyvinyltransferase	1	24	24	24	22	21	20	21	21	21	21	20	21	22	23	22	20	23	22	22	21	20	21	21	21	21	20	21	22	23	22	20	23	22	22	21	20	21	21	21	21	20	21	22
Photobacterium_carnosum_TMW22021_CIK00_08770	Photobacterium_carnosum_TMW22021_CIK00_08770	22	22	22	Photobacterium_carnosum_TMW22021_CIK00_08770 serine endoprotease DegQ	1	22	22	22	16	19	17	14	14	15	13	11	12	20	14	16	15	16	18	16	19	17	14	14	15	13	11	12	20	14	16	15	16	18	16	19	17	14	14	15	13	11	12	20
Photobacterium_carnosum_TMW22021_CIK00_08775	Photobacterium_carnosum_TMW22021_CIK00_08775	8	8	8	Photobacterium_carnosum_TMW22021_CIK00_08775 hypothetical protein	1	8	8	8	3	2	4	4	4	3	5	5	4	4	5	3	5	4	4	3	2	4	4	4	3	5	5	4	4	5	3	5	4	4	3	2	4	4	4	3	5	5	4	4
Photobacterium_carnosum_TMW22021_CIK00_08785	Photobacterium_carnosum_TMW22021_CIK00_08785	12	12	12	Photobacterium_carnosum_TMW22021_CIK00_08785 50S ribosomal protein L13	1	12	12	12	9	9	9	10	9	10	10	10	10	8	8	6	7	8	7	9	9	9	10	9	10	10	10	10	8	8	6	7	8	7	9	9	9	10	9	10	10	10	10	8
Photobacterium_carnosum_TMW22021_CIK00_08790	Photobacterium_carnosum_TMW22021_CIK00_08790	15	15	15	Photobacterium_carnosum_TMW22021_CIK00_08790 30S ribosomal protein S9	1	15	15	15	12	12	13	12	12	11	11	12	11	11	11	11	11	11	12	12	12	13	12	12	11	11	12	11	11	11	11	11	11	12	12	12	13	12	12	11	11	12	11	11
Photobacterium_carnosum_TMW22021_CIK00_08810	Photobacterium_carnosum_TMW22021_CIK00_08810	10	10	10	Photobacterium_carnosum_TMW22021_CIK00_08810 stringent starvation protein A	1	10	10	10	10	8	8	8	8	9	8	8	8	7	8	8	8	8	7	10	8	8	8	8	9	8	8	8	7	8	8	8	8	7	10	8	8	8	8	9	8	8	8	7
Photobacterium_carnosum_TMW22021_CIK00_08815	Photobacterium_carnosum_TMW22021_CIK00_08815	2	2	2	Photobacterium_carnosum_TMW22021_CIK00_08815 ClpXP protease specificity-enhancing factor	1	2	2	2	1	1	1	1	1	2	2	1	1	1	1	1	1	1	1	1	1	1	1	1	2	2	1	1	1	1	1	1	1	1	1	1	1	1	1	2	2	1	1	1
Photobacterium_carnosum_TMW22021_CIK00_08820	Photobacterium_carnosum_TMW22021_CIK00_08820	3	3	3	Photobacterium_carnosum_TMW22021_CIK00_08820 hemolysin	1	3	3	3	2	2	1	1	2	2	2	1	0	1	0	0	0	1	1	2	2	1	1	2	2	2	1	0	1	0	0	0	1	1	2	2	1	1	2	2	2	1	0	1
Photobacterium_carnosum_TMW22021_CIK00_08825	Photobacterium_carnosum_TMW22021_CIK00_08825	6	6	6	Photobacterium_carnosum_TMW22021_CIK00_08825 phosphoheptose isomerase	1	6	6	6	4	4	4	3	4	4	5	4	5	5	4	4	3	5	4	4	4	4	3	4	4	5	4	5	5	4	4	3	5	4	4	4	4	3	4	4	5	4	5	5
Photobacterium_carnosum_TMW22021_CIK00_08835	Photobacterium_carnosum_TMW22021_CIK00_08835	21	21	21	Photobacterium_carnosum_TMW22021_CIK00_08835 YraN family protein	1	21	21	21	15	13	14	15	15	14	15	14	16	10	13	6	12	12	12	15	13	14	15	15	14	15	14	16	10	13	6	12	12	12	15	13	14	15	15	14	15	14	16	10
Photobacterium_carnosum_TMW22021_CIK00_08840	Photobacterium_carnosum_TMW22021_CIK00_08840	18	18	18	Photobacterium_carnosum_TMW22021_CIK00_08840 16S rRNA (cytidine(1402)-2-O)-methyltransferase	1	18	18	18	14	14	14	12	15	13	13	14	14	14	12	13	12	13	12	14	14	14	12	15	13	13	14	14	14	12	13	12	13	12	14	14	14	12	15	13	13	14	14	14
Photobacterium_carnosum_TMW22021_CIK00_08855	Photobacterium_carnosum_TMW22021_CIK00_08855	14	14	14	Photobacterium_carnosum_TMW22021_CIK00_08855 16S rRNA (cytosine(1402)-N(4))-methyltransferase	1	14	14	14	11	13	11	13	10	12	13	12	12	11	11	12	12	10	11	11	13	11	13	10	12	13	12	12	11	11	12	12	10	11	11	13	11	13	10	12	13	12	12	11
Photobacterium_carnosum_TMW22021_CIK00_08860	Photobacterium_carnosum_TMW22021_CIK00_08860	3	3	3	Photobacterium_carnosum_TMW22021_CIK00_08860 cell division protein FtsL	1	3	3	3	1	0	1	0	0	0	0	1	0	0	0	0	0	0	0	1	0	1	0	0	0	0	1	0	0	0	0	0	0	0	1	0	1	0	0	0	0	1	0	0
Photobacterium_carnosum_TMW22021_CIK00_08865	Photobacterium_carnosum_TMW22021_CIK00_08865	9	9	9	Photobacterium_carnosum_TMW22021_CIK00_08865 peptidoglycan glycosyltransferase FtsI	1	9	9	9	2	3	3	3	3	1	3	7	3	1	2	0	3	1	2	2	3	3	3	3	1	3	7	3	1	2	0	3	1	2	2	3	3	3	3	1	3	7	3	1
Photobacterium_carnosum_TMW22021_CIK00_08870	Photobacterium_carnosum_TMW22021_CIK00_08870	17	17	17	Photobacterium_carnosum_TMW22021_CIK00_08870 UDP-N-acetylmuramoyl-L-alanyl-D-glutamate--2, 6-diaminopimelate ligase	1	17	17	17	10	9	7	10	11	10	11	8	10	11	8	9	11	10	10	10	9	7	10	11	10	11	8	10	11	8	9	11	10	10	10	9	7	10	11	10	11	8	10	11
Photobacterium_carnosum_TMW22021_CIK00_08875	Photobacterium_carnosum_TMW22021_CIK00_08875	16	16	16	Photobacterium_carnosum_TMW22021_CIK00_08875 UDP-N-acetylmuramoyl-tripeptide--D-alanyl-D- alanine ligase	1	16	16	16	15	14	15	14	15	15	13	14	14	14	14	14	14	14	13	15	14	15	14	15	15	13	14	14	14	14	14	14	14	13	15	14	15	14	15	15	13	14	14	14
Photobacterium_carnosum_TMW22021_CIK00_08880	Photobacterium_carnosum_TMW22021_CIK00_08880	2	2	2	Photobacterium_carnosum_TMW22021_CIK00_08880 phospho-N-acetylmuramoyl-pentapeptide- transferase	1	2	2	2	1	0	0	0	1	1	2	0	1	1	1	1	2	2	1	1	0	0	0	1	1	2	0	1	1	1	1	2	2	1	1	0	0	0	1	1	2	0	1	1
Photobacterium_carnosum_TMW22021_CIK00_08885	Photobacterium_carnosum_TMW22021_CIK00_08885	14	14	14	Photobacterium_carnosum_TMW22021_CIK00_08885 UDP-N-acetylmuramoyl-L-alanine--D-glutamate ligase	1	14	14	14	8	9	9	8	12	10	12	8	9	8	8	7	7	6	9	8	9	9	8	12	10	12	8	9	8	8	7	7	6	9	8	9	9	8	12	10	12	8	9	8
Photobacterium_carnosum_TMW22021_CIK00_08895	Photobacterium_carnosum_TMW22021_CIK00_08895	21	21	21	Photobacterium_carnosum_TMW22021_CIK00_08895 undecaprenyldiphospho-muramoylpentapeptide beta-N-acetylglucosaminyltransferase	1	21	21	21	16	14	15	13	13	15	13	14	15	13	14	11	13	11	13	16	14	15	13	13	15	13	14	15	13	14	11	13	11	13	16	14	15	13	13	15	13	14	15	13
Photobacterium_carnosum_TMW22021_CIK00_08900	Photobacterium_carnosum_TMW22021_CIK00_08900	17	17	17	Photobacterium_carnosum_TMW22021_CIK00_08900 UDP-N-acetylmuramate--L-alanine ligase	1	17	17	17	10	8	9	13	11	12	9	8	10	9	11	10	8	8	9	10	8	9	13	11	12	9	8	10	9	11	10	8	8	9	10	8	9	13	11	12	9	8	10	9
Photobacterium_carnosum_TMW22021_CIK00_08905	Photobacterium_carnosum_TMW22021_CIK00_08905	3	3	3	Photobacterium_carnosum_TMW22021_CIK00_08905 cell division protein FtsQ	1	3	3	3	1	0	1	0	0	0	0	0	1	0	1	1	1	1	0	1	0	1	0	0	0	0	0	1	0	1	1	1	1	0	1	0	1	0	0	0	0	0	1	0
Photobacterium_carnosum_TMW22021_CIK00_08910	Photobacterium_carnosum_TMW22021_CIK00_08910	27	27	27	Photobacterium_carnosum_TMW22021_CIK00_08910 cell division protein FtsA	1	27	27	27	21	22	22	22	23	23	21	20	22	20	21	21	19	22	21	21	22	22	22	23	23	21	20	22	20	21	21	19	22	21	21	22	22	22	23	23	21	20	22	20
Photobacterium_carnosum_TMW22021_CIK00_08915	Photobacterium_carnosum_TMW22021_CIK00_08915	31	31	31	Photobacterium_carnosum_TMW22021_CIK00_08915 cell division protein FtsZ	1	31	31	31	25	25	24	26	28	28	26	26	26	25	24	27	24	24	25	25	25	24	26	28	28	26	26	26	25	24	27	24	24	25	25	25	24	26	28	28	26	26	26	25
Photobacterium_carnosum_TMW22021_CIK00_08920	Photobacterium_carnosum_TMW22021_CIK00_08920	10	10	10	Photobacterium_carnosum_TMW22021_CIK00_08920 UDP-3-O-[3-hydroxymyristoyl] N-acetylglucosamine deacetylase	1	10	10	10	3	3	3	5	5	3	3	4	4	7	5	6	3	3	4	3	3	3	5	5	3	3	4	4	7	5	6	3	3	4	3	3	3	5	5	3	3	4	4	7
Photobacterium_carnosum_TMW22021_CIK00_08925	Photobacterium_carnosum_TMW22021_CIK00_08925	2	2	2	Photobacterium_carnosum_TMW22021_CIK00_08925 hypothetical protein	1	2	2	2	2	1	1	1	2	1	1	1	2	2	1	1	1	1	1	2	1	1	1	2	1	1	1	2	2	1	1	1	1	1	2	1	1	1	2	1	1	1	2	2
Photobacterium_carnosum_TMW22021_CIK00_08930	Photobacterium_carnosum_TMW22021_CIK00_08930	58	58	58	Photobacterium_carnosum_TMW22021_CIK00_08930 preprotein translocase subunit SecA	1	58	58	58	43	45	46	41	43	43	44	43	44	40	37	38	40	43	42	43	45	46	41	43	43	44	43	44	40	37	38	40	43	42	43	45	46	41	43	43	44	43	44	40
Photobacterium_carnosum_TMW22021_CIK00_08935	Photobacterium_carnosum_TMW22021_CIK00_08935	1	1	1	Photobacterium_carnosum_TMW22021_CIK00_08935 8-oxo-dGTP diphosphatase MutT	1	1	1	1	1	1	1	1	1	1	1	1	1	1	1	1	1	1	1	1	1	1	1	1	1	1	1	1	1	1	1	1	1	1	1	1	1	1	1	1	1	1	1	1
Photobacterium_carnosum_TMW22021_CIK00_08940	Photobacterium_carnosum_TMW22021_CIK00_08940	5	5	5	Photobacterium_carnosum_TMW22021_CIK00_08940 DNA gyrase inhibitor YacG	1	5	5	5	4	4	4	4	3	3	4	3	4	4	4	4	5	4	4	4	4	4	4	3	3	4	3	4	4	4	4	5	4	4	4	4	4	4	3	3	4	3	4	4
Photobacterium_carnosum_TMW22021_CIK00_08945	Photobacterium_carnosum_TMW22021_CIK00_08945	6	6	6	Photobacterium_carnosum_TMW22021_CIK00_08945 cell division protein ZapD	1	6	6	6	4	5	4	5	4	6	6	5	6	4	4	4	4	6	5	4	5	4	5	4	6	6	5	6	4	4	4	4	6	5	4	5	4	5	4	6	6	5	6	4
Photobacterium_carnosum_TMW22021_CIK00_08950	Photobacterium_carnosum_TMW22021_CIK00_08950	6	6	6	Photobacterium_carnosum_TMW22021_CIK00_08950 dephospho-CoA kinase	1	6	6	6	2	2	2	3	2	2	2	3	3	0	1	1	1	2	1	2	2	2	3	2	2	2	3	3	0	1	1	1	2	1	2	2	2	3	2	2	2	3	3	0
Photobacterium_carnosum_TMW22021_CIK00_08965	Photobacterium_carnosum_TMW22021_CIK00_08965	2	2	2	Photobacterium_carnosum_TMW22021_CIK00_08965 type IV-A pilus assembly ATPase PilB	1	2	2	2	0	0	0	0	1	1	0	0	0	0	0	0	0	0	0	0	0	0	0	1	1	0	0	0	0	0	0	0	0	0	0	0	0	0	1	1	0	0	0	0
Photobacterium_carnosum_TMW22021_CIK00_08975	Photobacterium_carnosum_TMW22021_CIK00_08975	10	10	10	Photobacterium_carnosum_TMW22021_CIK00_08975 nicotinate-nucleotide diphosphorylase	1	10	10	10	8	8	8	9	9	8	7	6	7	6	7	8	6	8	7	8	8	8	9	9	8	7	6	7	6	7	8	6	8	7	8	8	8	9	9	8	7	6	7	6
Photobacterium_carnosum_TMW22021_CIK00_08980	Photobacterium_carnosum_TMW22021_CIK00_08980	4	4	4	Photobacterium_carnosum_TMW22021_CIK00_08980 N-acetylmuramoyl-L-alanine amidase	1	4	4	4	0	0	1	2	2	2	1	1	1	2	2	2	1	1	0	0	0	1	2	2	2	1	1	1	2	2	2	1	1	0	0	0	1	2	2	2	1	1	1	2
Photobacterium_carnosum_TMW22021_CIK00_08985	Photobacterium_carnosum_TMW22021_CIK00_08985	7	7	7	Photobacterium_carnosum_TMW22021_CIK00_08985 transcriptional regulator PdhR	1	7	7	7	4	4	3	2	2	2	2	2	3	3	4	5	4	5	4	4	4	3	2	2	2	2	2	3	3	4	5	4	5	4	4	4	3	2	2	2	2	2	3	3
Photobacterium_carnosum_TMW22021_CIK00_08990	Photobacterium_carnosum_TMW22021_CIK00_08990	65	65	65	Photobacterium_carnosum_TMW22021_CIK00_08990 pyruvate dehydrogenase (acetyl-transferring), homodimeric type	1	65	65	65	59	57	55	50	50	49	54	53	51	56	52	54	53	55	54	59	57	55	50	50	49	54	53	51	56	52	54	53	55	54	59	57	55	50	50	49	54	53	51	56
Photobacterium_carnosum_TMW22021_CIK00_08995	Photobacterium_carnosum_TMW22021_CIK00_08995	30	30	30	Photobacterium_carnosum_TMW22021_CIK00_08995 pyruvate dehydrogenase complex dihydrolipoyllysine-residue acetyltransferase	1	30	30	30	22	21	21	18	17	18	18	17	17	23	23	24	22	24	24	22	21	21	18	17	18	18	17	17	23	23	24	22	24	24	22	21	21	18	17	18	18	17	17	23
Photobacterium_carnosum_TMW22021_CIK00_09000	Photobacterium_carnosum_TMW22021_CIK00_09000	32	32	32	Photobacterium_carnosum_TMW22021_CIK00_09000 dihydrolipoyl dehydrogenase	1	32	32	32	28	27	27	27	28	28	26	28	27	26	23	27	27	27	28	28	27	27	27	28	28	26	28	27	26	23	27	27	27	28	28	27	27	27	28	28	26	28	27	26
Photobacterium_carnosum_TMW22021_CIK00_09005	Photobacterium_carnosum_TMW22021_CIK00_09005	5	5	4	Photobacterium_carnosum_TMW22021_CIK00_09005 methyl-accepting chemotaxis protein	1	5	5	4	0	0	0	0	1	0	0	0	1	1	0	0	0	1	1	0	0	0	0	1	0	0	0	1	1	0	0	0	1	1	0	0	0	0	1	0	0	0	0	0
Photobacterium_carnosum_TMW22021_CIK00_09010	Photobacterium_carnosum_TMW22021_CIK00_09010	39	39	39	Photobacterium_carnosum_TMW22021_CIK00_09010 bifunctional aconitate hydratase 2/2-methylisocitrate dehydratase	1	39	39	39	26	27	22	19	21	20	14	13	11	24	24	25	29	32	30	26	27	22	19	21	20	14	13	11	24	24	25	29	32	30	26	27	22	19	21	20	14	13	11	24
Photobacterium_carnosum_TMW22021_CIK00_09020	Photobacterium_carnosum_TMW22021_CIK00_09020	4	4	4	Photobacterium_carnosum_TMW22021_CIK00_09020 hypothetical protein	1	4	4	4	0	1	1	0	1	2	2	2	3	2	3	3	0	2	2	0	1	1	0	1	2	2	2	3	2	3	3	0	2	2	0	1	1	0	1	2	2	2	3	2
Photobacterium_carnosum_TMW22021_CIK00_09025	Photobacterium_carnosum_TMW22021_CIK00_09025	3	3	3	Photobacterium_carnosum_TMW22021_CIK00_09025 P-II family nitrogen regulator	1	3	3	3	2	2	1	1	1	1	0	0	0	0	0	1	0	0	0	2	2	1	1	1	1	0	0	0	0	0	1	0	0	0	2	2	1	1	1	1	0	0	0	0
Photobacterium_carnosum_TMW22021_CIK00_09035	Photobacterium_carnosum_TMW22021_CIK00_09035	15	15	15	Photobacterium_carnosum_TMW22021_CIK00_09035 iron ABC transporter substrate-binding protein	1	15	15	15	11	10	9	0	0	0	0	0	0	7	8	8	11	11	13	11	10	9	0	0	0	0	0	0	7	8	8	11	11	13	11	10	9	0	0	0	0	0	0	7
Photobacterium_carnosum_TMW22021_CIK00_09045	Photobacterium_carnosum_TMW22021_CIK00_09045	5	5	5	Photobacterium_carnosum_TMW22021_CIK00_09045 ABC transporter	1	5	5	5	3	4	1	0	0	0	1	1	1	1	4	2	3	1	2	3	4	1	0	0	0	1	1	1	1	4	2	3	1	2	3	4	1	0	0	0	1	1	1	1
Photobacterium_carnosum_TMW22021_CIK00_09050	Photobacterium_carnosum_TMW22021_CIK00_09050	3	3	3	Photobacterium_carnosum_TMW22021_CIK00_09050 LuxR family transcriptional regulator	1	3	3	3	1	1	1	1	2	2	0	1	0	0	1	0	0	0	0	1	1	1	1	2	2	0	1	0	0	1	0	0	0	0	1	1	1	1	2	2	0	1	0	0
Photobacterium_carnosum_TMW22021_CIK00_09055	Photobacterium_carnosum_TMW22021_CIK00_09055	14	14	14	Photobacterium_carnosum_TMW22021_CIK00_09055 hypoxanthine phosphoribosyltransferase	1	14	14	14	12	11	12	9	13	14	13	13	13	11	11	10	12	13	14	12	11	12	9	13	14	13	13	13	11	11	10	12	13	14	12	11	12	9	13	14	13	13	13	11
Photobacterium_carnosum_TMW22021_CIK00_09060	Photobacterium_carnosum_TMW22021_CIK00_09060	8	8	8	Photobacterium_carnosum_TMW22021_CIK00_09060 carbonate dehydratase	1	8	8	8	6	8	6	6	6	6	7	5	6	6	6	6	6	6	5	6	8	6	6	6	6	7	5	6	6	6	6	6	6	5	6	8	6	6	6	6	7	5	6	6
Photobacterium_carnosum_TMW22021_CIK00_09065	Photobacterium_carnosum_TMW22021_CIK00_09065	14	14	14	Photobacterium_carnosum_TMW22021_CIK00_09065 ABC transporter	1	14	14	14	9	9	8	10	10	10	8	8	8	9	9	9	9	9	10	9	9	8	10	10	10	8	8	8	9	9	9	9	9	10	9	9	8	10	10	10	8	8	8	9
Photobacterium_carnosum_TMW22021_CIK00_09075	Photobacterium_carnosum_TMW22021_CIK00_09075	17	17	17	Photobacterium_carnosum_TMW22021_CIK00_09075 pantoate--beta-alanine ligase	1	17	17	17	11	10	13	10	12	11	11	12	10	11	10	10	12	12	10	11	10	13	10	12	11	11	12	10	11	10	10	12	12	10	11	10	13	10	12	11	11	12	10	11
Photobacterium_carnosum_TMW22021_CIK00_09080	Photobacterium_carnosum_TMW22021_CIK00_09080	10	10	10	Photobacterium_carnosum_TMW22021_CIK00_09080 3-methyl-2-oxobutanoate hydroxymethyltransferase	1	10	10	10	8	10	8	7	7	9	10	9	8	8	8	7	9	7	8	8	10	8	7	7	9	10	9	8	8	8	7	9	7	8	8	10	8	7	7	9	10	9	8	8
Photobacterium_carnosum_TMW22021_CIK00_09090	Photobacterium_carnosum_TMW22021_CIK00_09090	27	27	27	Photobacterium_carnosum_TMW22021_CIK00_09090 polynucleotide adenylyltransferase	1	27	27	27	19	19	18	19	19	17	20	21	19	19	22	21	23	20	21	19	19	18	19	19	17	20	21	19	19	22	21	23	20	21	19	19	18	19	19	17	20	21	19	19
Photobacterium_carnosum_TMW22021_CIK00_09100	Photobacterium_carnosum_TMW22021_CIK00_09100	8	8	8	Photobacterium_carnosum_TMW22021_CIK00_09100 RNA polymerase-binding protein DksA	1	8	8	8	6	7	6	6	6	6	8	6	5	6	6	5	6	6	6	6	7	6	6	6	6	8	6	5	6	6	5	6	6	6	6	7	6	6	6	6	8	6	5	6
Photobacterium_carnosum_TMW22021_CIK00_09105	Photobacterium_carnosum_TMW22021_CIK00_09105	11	11	11	Photobacterium_carnosum_TMW22021_CIK00_09105 DNA/RNA nuclease SfsA	1	11	11	11	5	5	6	7	5	3	4	4	4	7	7	9	3	4	4	5	5	6	7	5	3	4	4	4	7	7	9	3	4	4	5	5	6	7	5	3	4	4	4	7
Photobacterium_carnosum_TMW22021_CIK00_09110	Photobacterium_carnosum_TMW22021_CIK00_09110	11	11	11	Photobacterium_carnosum_TMW22021_CIK00_09110 ATP-dependent helicase HrpB	1	11	11	11	6	5	5	3	2	2	1	1	2	3	3	2	1	5	1	6	5	5	3	2	2	1	1	2	3	3	2	1	5	1	6	5	5	3	2	2	1	1	2	3
Photobacterium_carnosum_TMW22021_CIK00_09170	Photobacterium_carnosum_TMW22021_CIK00_09170	11	11	11	Photobacterium_carnosum_TMW22021_CIK00_09170 tRNA pseudouridine(38-40) synthase TruA	1	11	11	11	6	5	6	4	7	5	6	5	8	7	6	7	4	7	7	6	5	6	4	7	5	6	5	8	7	6	7	4	7	7	6	5	6	4	7	5	6	5	8	7
Photobacterium_carnosum_TMW22021_CIK00_09175	Photobacterium_carnosum_TMW22021_CIK00_09175	15	15	15	Photobacterium_carnosum_TMW22021_CIK00_09175 acetyl-CoA carboxylase, carboxyltransferase subunit beta	1	15	15	15	11	10	13	9	11	11	12	10	10	12	10	14	10	10	10	11	10	13	9	11	11	12	10	10	12	10	14	10	10	10	11	10	13	9	11	11	12	10	10	12
Photobacterium_carnosum_TMW22021_CIK00_09180	Photobacterium_carnosum_TMW22021_CIK00_09180	11	11	11	Photobacterium_carnosum_TMW22021_CIK00_09180 bifunctional tetrahydrofolate synthase/dihydrofolate synthase	1	11	11	11	7	6	6	6	7	7	6	6	8	6	7	6	5	6	7	7	6	6	6	7	7	6	6	8	6	7	6	5	6	7	7	6	6	6	7	7	6	6	8	6
Photobacterium_carnosum_TMW22021_CIK00_09185	Photobacterium_carnosum_TMW22021_CIK00_09185	10	10	10	Photobacterium_carnosum_TMW22021_CIK00_09185 cell division protein DedD	1	10	10	10	9	8	8	7	8	8	8	8	8	9	10	8	8	10	8	9	8	8	7	8	8	8	8	8	9	10	8	8	10	8	9	8	8	7	8	8	8	8	8	9
Photobacterium_carnosum_TMW22021_CIK00_09195	Photobacterium_carnosum_TMW22021_CIK00_09195	12	12	12	Photobacterium_carnosum_TMW22021_CIK00_09195 amidophosphoribosyltransferase	1	12	12	12	5	8	6	9	6	7	3	4	5	7	5	6	8	10	8	5	8	6	9	6	7	3	4	5	7	5	6	8	10	8	5	8	6	9	6	7	3	4	5	7
Photobacterium_carnosum_TMW22021_CIK00_09200	Photobacterium_carnosum_TMW22021_CIK00_09200	24	24	24	Photobacterium_carnosum_TMW22021_CIK00_09200 LysR family transcriptional regulator	1	24	24	24	16	18	17	20	16	17	16	18	18	17	17	15	16	19	19	16	18	17	20	16	17	16	18	18	17	17	15	16	19	19	16	18	17	20	16	17	16	18	18	17
Photobacterium_carnosum_TMW22021_CIK00_09205	Photobacterium_carnosum_TMW22021_CIK00_09205	3	3	3	Photobacterium_carnosum_TMW22021_CIK00_09205 two-component system response regulator	1	3	3	3	0	1	1	1	1	0	0	0	0	1	1	0	1	1	1	0	1	1	1	1	0	0	0	0	1	1	0	1	1	1	0	1	1	1	1	0	0	0	0	1
Photobacterium_carnosum_TMW22021_CIK00_09215	Photobacterium_carnosum_TMW22021_CIK00_09215	9	9	9	Photobacterium_carnosum_TMW22021_CIK00_09215 transcription/translation regulatory transformer protein RfaH	1	9	9	9	7	7	7	7	7	7	8	7	7	9	8	7	7	9	8	7	7	7	7	7	7	8	7	7	9	8	7	7	9	8	7	7	7	7	7	7	8	7	7	9
Photobacterium_carnosum_TMW22021_CIK00_09220	Photobacterium_carnosum_TMW22021_CIK00_09220	15	15	15	Photobacterium_carnosum_TMW22021_CIK00_09220 bifunctional methylenetetrahydrofolate dehydrogenase/methenyltetrahydrofolate cyclohydrolase	1	15	15	15	9	9	10	8	8	11	9	9	10	10	9	8	10	11	11	9	9	10	8	8	11	9	9	10	10	9	8	10	11	11	9	9	10	8	8	11	9	9	10	10
Photobacterium_carnosum_TMW22021_CIK00_09230	Photobacterium_carnosum_TMW22021_CIK00_09230	43	43	43	Photobacterium_carnosum_TMW22021_CIK00_09230 trigger factor	1	43	43	43	38	39	38	38	38	38	37	38	39	37	37	37	37	39	38	38	39	38	38	38	38	37	38	39	37	37	37	37	39	38	38	39	38	38	38	38	37	38	39	37
Photobacterium_carnosum_TMW22021_CIK00_09235	Photobacterium_carnosum_TMW22021_CIK00_09235	8	8	8	Photobacterium_carnosum_TMW22021_CIK00_09235 ATP-dependent Clp endopeptidase, proteolytic subunit ClpP	1	8	8	8	5	5	5	6	7	6	7	7	6	6	5	6	5	6	6	5	5	5	6	7	6	7	7	6	6	5	6	5	6	6	5	5	5	6	7	6	7	7	6	6
Photobacterium_carnosum_TMW22021_CIK00_09240	Photobacterium_carnosum_TMW22021_CIK00_09240	34	34	34	Photobacterium_carnosum_TMW22021_CIK00_09240 ATP-dependent protease ATP-binding subunit ClpX	1	34	34	34	27	23	26	23	23	24	25	25	27	26	26	27	26	26	25	27	23	26	23	23	24	25	25	27	26	26	27	26	26	25	27	23	26	23	23	24	25	25	27	26
Photobacterium_carnosum_TMW22021_CIK00_09245	Photobacterium_carnosum_TMW22021_CIK00_09245	44	44	44	Photobacterium_carnosum_TMW22021_CIK00_09245 endopeptidase La	1	44	44	44	36	34	37	37	34	37	34	38	37	38	36	37	36	37	37	36	34	37	37	34	37	34	38	37	38	36	37	36	37	37	36	34	37	37	34	37	34	38	37	38
Photobacterium_carnosum_TMW22021_CIK00_09250	Photobacterium_carnosum_TMW22021_CIK00_09250	7	7	7	Photobacterium_carnosum_TMW22021_CIK00_09250 DNA-binding protein HU	1	7	7	7	5	5	5	5	5	5	5	6	5	4	5	4	4	4	4	5	5	5	5	5	5	5	6	5	4	5	4	4	4	4	5	5	5	5	5	5	5	6	5	4
Photobacterium_carnosum_TMW22021_CIK00_09255	Photobacterium_carnosum_TMW22021_CIK00_09255	38	38	38	Photobacterium_carnosum_TMW22021_CIK00_09255 peptidylprolyl isomerase	1	38	38	38	18	22	20	23	19	22	24	29	27	20	23	19	23	23	21	18	22	20	23	19	22	24	29	27	20	23	19	23	23	21	18	22	20	23	19	22	24	29	27	20
Photobacterium_carnosum_TMW22021_CIK00_09275	Photobacterium_carnosum_TMW22021_CIK00_09275	3	3	3	Photobacterium_carnosum_TMW22021_CIK00_09275 dGTPase	1	3	3	3	0	0	0	1	0	1	0	0	0	0	0	0	0	0	0	0	0	0	1	0	1	0	0	0	0	0	0	0	0	0	0	0	0	1	0	1	0	0	0	0
Photobacterium_carnosum_TMW22021_CIK00_09280	Photobacterium_carnosum_TMW22021_CIK00_09280	10	10	10	Photobacterium_carnosum_TMW22021_CIK00_09280 5-deoxynucleotidase	1	10	10	10	6	5	4	6	4	3	4	5	5	4	5	5	4	4	4	6	5	4	6	4	3	4	5	5	4	5	5	4	4	4	6	5	4	6	4	3	4	5	5	4
Photobacterium_carnosum_TMW22021_CIK00_09285	Photobacterium_carnosum_TMW22021_CIK00_09285	21	21	21	Photobacterium_carnosum_TMW22021_CIK00_09285 aminotransferase	1	21	21	21	17	18	17	17	18	16	13	13	12	14	12	16	15	16	15	17	18	17	17	18	16	13	13	12	14	12	16	15	16	15	17	18	17	17	18	16	13	13	12	14
Photobacterium_carnosum_TMW22021_CIK00_09290	Photobacterium_carnosum_TMW22021_CIK00_09290	15	15	15	Photobacterium_carnosum_TMW22021_CIK00_09290 isochorismate synthase	1	15	15	15	10	9	11	8	13	10	8	7	12	8	6	7	6	9	7	10	9	11	8	13	10	8	7	12	8	6	7	6	9	7	10	9	11	8	13	10	8	7	12	8
Photobacterium_carnosum_TMW22021_CIK00_09295	Photobacterium_carnosum_TMW22021_CIK00_09295	11	11	11	Photobacterium_carnosum_TMW22021_CIK00_09295 2-succinyl-5-enolpyruvyl-6-hydroxy-3- cyclohexene-1-carboxylic-acid synthase	1	11	11	11	5	5	5	4	6	4	5	7	8	3	2	3	4	4	3	5	5	5	4	6	4	5	7	8	3	2	3	4	4	3	5	5	5	4	6	4	5	7	8	3
Photobacterium_carnosum_TMW22021_CIK00_09300	Photobacterium_carnosum_TMW22021_CIK00_09300	7	7	7	Photobacterium_carnosum_TMW22021_CIK00_09300 2-succinyl-6-hydroxy-2, 4-cyclohexadiene-1-carboxylate synthase	1	7	7	7	2	3	2	4	2	3	1	1	2	0	0	0	0	0	0	2	3	2	4	2	3	1	1	2	0	0	0	0	0	0	2	3	2	4	2	3	1	1	2	0
Photobacterium_carnosum_TMW22021_CIK00_09305	Photobacterium_carnosum_TMW22021_CIK00_09305	6	6	6	Photobacterium_carnosum_TMW22021_CIK00_09305 o-succinylbenzoate synthase	1	6	6	6	5	6	6	6	6	6	5	6	6	4	4	5	4	5	6	5	6	6	6	6	6	5	6	6	4	4	5	4	5	6	5	6	6	6	6	6	5	6	6	4
Photobacterium_carnosum_TMW22021_CIK00_09310	Photobacterium_carnosum_TMW22021_CIK00_09310	6	6	6	Photobacterium_carnosum_TMW22021_CIK00_09310 o-succinylbenzoate--CoA ligase	1	6	6	6	5	5	3	5	5	4	1	2	2	1	2	2	1	2	2	5	5	3	5	5	4	1	2	2	1	2	2	1	2	2	5	5	3	5	5	4	1	2	2	1
Photobacterium_carnosum_TMW22021_CIK00_09320	Photobacterium_carnosum_TMW22021_CIK00_09320	6	6	6	Photobacterium_carnosum_TMW22021_CIK00_09320 TetR family transcriptional regulator	1	6	6	6	4	4	4	4	4	4	4	4	5	4	4	4	4	4	4	4	4	4	4	4	4	4	4	5	4	4	4	4	4	4	4	4	4	4	4	4	4	4	5	4
Photobacterium_carnosum_TMW22021_CIK00_09330	Photobacterium_carnosum_TMW22021_CIK00_09330	6	6	6	Photobacterium_carnosum_TMW22021_CIK00_09330 preprotein translocase subunit Tim44	1	6	6	6	6	5	5	5	6	5	6	6	6	5	4	4	4	4	3	6	5	5	5	6	5	6	6	6	5	4	4	4	4	3	6	5	5	5	6	5	6	6	6	5
Photobacterium_carnosum_TMW22021_CIK00_09335	Photobacterium_carnosum_TMW22021_CIK00_09335	6	6	6	Photobacterium_carnosum_TMW22021_CIK00_09335 TIGR02647 family protein	1	6	6	6	6	6	6	6	6	6	6	6	6	6	6	5	6	6	6	6	6	6	6	6	6	6	6	6	6	6	5	6	6	6	6	6	6	6	6	6	6	6	6	6
Photobacterium_carnosum_TMW22021_CIK00_09345	Photobacterium_carnosum_TMW22021_CIK00_09345	10	10	10	Photobacterium_carnosum_TMW22021_CIK00_09345 hypothetical protein	1	10	10	10	6	6	6	9	8	8	8	7	8	3	4	4	2	1	2	6	6	6	9	8	8	8	7	8	3	4	4	2	1	2	6	6	6	9	8	8	8	7	8	3
Photobacterium_carnosum_TMW22021_CIK00_09350	Photobacterium_carnosum_TMW22021_CIK00_09350	2	2	2	Photobacterium_carnosum_TMW22021_CIK00_09350 metalloprotease	1	2	2	2	1	1	1	1	1	1	1	1	1	1	1	1	0	1	1	1	1	1	1	1	1	1	1	1	1	1	1	0	1	1	1	1	1	1	1	1	1	1	1	1
Photobacterium_carnosum_TMW22021_CIK00_09355	Photobacterium_carnosum_TMW22021_CIK00_09355	13	13	13	Photobacterium_carnosum_TMW22021_CIK00_09355 tRNA dihydrouridine(16) synthase DusC	1	13	13	13	6	6	8	5	7	5	4	4	4	6	4	5	8	5	4	6	6	8	5	7	5	4	4	4	6	4	5	8	5	4	6	6	8	5	7	5	4	4	4	6
Photobacterium_carnosum_TMW22021_CIK00_09360	Photobacterium_carnosum_TMW22021_CIK00_09360	1	1	1	Photobacterium_carnosum_TMW22021_CIK00_09360 nucleoside-diphosphate sugar epimerase	1	1	1	1	0	0	0	0	1	0	0	0	0	0	1	0	0	0	0	0	0	0	0	1	0	0	0	0	0	1	0	0	0	0	0	0	0	0	1	0	0	0	0	0
Photobacterium_carnosum_TMW22021_CIK00_09365	Photobacterium_carnosum_TMW22021_CIK00_09365	2	2	2	Photobacterium_carnosum_TMW22021_CIK00_09365 prepilin peptidase	1	2	2	2	2	2	2	2	2	2	2	2	2	2	2	2	2	2	2	2	2	2	2	2	2	2	2	2	2	2	2	2	2	2	2	2	2	2	2	2	2	2	2	2
Photobacterium_carnosum_TMW22021_CIK00_09380	Photobacterium_carnosum_TMW22021_CIK00_09380	14	14	14	Photobacterium_carnosum_TMW22021_CIK00_09380 fatty acid metabolism transcriptional regulator FadR	1	14	14	14	8	9	9	9	9	9	9	8	9	10	7	10	9	10	10	8	9	9	9	9	9	9	8	9	10	7	10	9	10	10	8	9	9	9	9	9	9	8	9	10
Photobacterium_carnosum_TMW22021_CIK00_09385	Photobacterium_carnosum_TMW22021_CIK00_09385	13	13	13	Photobacterium_carnosum_TMW22021_CIK00_09385 SpoVR family protein	1	13	13	13	1	2	1	0	0	0	0	0	0	0	0	0	8	10	8	1	2	1	0	0	0	0	0	0	0	0	0	8	10	8	1	2	1	0	0	0	0	0	0	0
Photobacterium_carnosum_TMW22021_CIK00_09390	Photobacterium_carnosum_TMW22021_CIK00_09390	10	10	10	Photobacterium_carnosum_TMW22021_CIK00_09390 hypothetical protein	1	10	10	10	1	0	1	0	0	0	0	0	0	0	1	0	7	9	8	1	0	1	0	0	0	0	0	0	0	1	0	7	9	8	1	0	1	0	0	0	0	0	0	0
Photobacterium_carnosum_TMW22021_CIK00_09395	Photobacterium_carnosum_TMW22021_CIK00_09395	33	33	33	Photobacterium_carnosum_TMW22021_CIK00_09395 PrkA family serine protein kinase	1	33	33	33	20	19	20	15	10	7	12	13	11	19	20	19	25	27	26	20	19	20	15	10	7	12	13	11	19	20	19	25	27	26	20	19	20	15	10	7	12	13	11	19
Photobacterium_carnosum_TMW22021_CIK00_09405	Photobacterium_carnosum_TMW22021_CIK00_09405	8	8	8	Photobacterium_carnosum_TMW22021_CIK00_09405 D-hexose-6-phosphate mutarotase	1	8	8	8	5	5	4	5	4	6	6	6	7	5	4	5	4	4	3	5	5	4	5	4	6	6	6	7	5	4	5	4	4	3	5	5	4	5	4	6	6	6	7	5
Photobacterium_carnosum_TMW22021_CIK00_09410	Photobacterium_carnosum_TMW22021_CIK00_09410	22	22	20	Photobacterium_carnosum_TMW22021_CIK00_09410 type I glyceraldehyde-3-phosphate dehydrogenase	1	22	22	20	18	18	16	19	18	20	17	19	18	17	18	17	15	17	16	18	18	16	19	18	20	17	19	18	17	18	17	15	17	16	17	17	15	18	17	19	16	18	17	15
Photobacterium_carnosum_TMW22021_CIK00_09415	Photobacterium_carnosum_TMW22021_CIK00_09415	5	5	5	Photobacterium_carnosum_TMW22021_CIK00_09415 peptide-methionine (R)-S-oxide reductase	1	5	5	5	3	2	2	4	4	4	1	2	2	2	2	3	2	3	3	3	2	2	4	4	4	1	2	2	2	2	3	2	3	3	3	2	2	4	4	4	1	2	2	2
Photobacterium_carnosum_TMW22021_CIK00_09425	Photobacterium_carnosum_TMW22021_CIK00_09425	2	2	2	Photobacterium_carnosum_TMW22021_CIK00_09425 hypothetical protein	1	2	2	2	1	1	1	1	1	1	1	1	1	1	1	1	1	1	1	1	1	1	1	1	1	1	1	1	1	1	1	1	1	1	1	1	1	1	1	1	1	1	1	1
Photobacterium_carnosum_TMW22021_CIK00_09430	Photobacterium_carnosum_TMW22021_CIK00_09430	8	8	8	Photobacterium_carnosum_TMW22021_CIK00_09430 L-asparaginase 1	1	8	8	8	5	4	4	6	5	7	8	7	7	5	4	5	4	4	5	5	4	4	6	5	7	8	7	7	5	4	5	4	4	5	5	4	4	6	5	7	8	7	7	5
Photobacterium_carnosum_TMW22021_CIK00_09435	Photobacterium_carnosum_TMW22021_CIK00_09435	19	19	19	Photobacterium_carnosum_TMW22021_CIK00_09435 signal peptide peptidase SppA	1	19	19	19	5	6	0	3	2	3	2	7	3	5	11	6	6	7	8	5	6	0	3	2	3	2	7	3	5	11	6	6	7	8	5	6	0	3	2	3	2	7	3	5
Photobacterium_carnosum_TMW22021_CIK00_09440	Photobacterium_carnosum_TMW22021_CIK00_09440	1	1	1	Photobacterium_carnosum_TMW22021_CIK00_09440 NADPH-dependent 2,4-dienoyl-CoA reductase	1	1	1	1	0	0	0	0	0	0	0	0	0	0	0	0	0	0	0	0	0	0	0	0	0	0	0	0	0	0	0	0	0	0	0	0	0	0	0	0	0	0	0	0
Photobacterium_carnosum_TMW22021_CIK00_09445	Photobacterium_carnosum_TMW22021_CIK00_09445	11	11	11	Photobacterium_carnosum_TMW22021_CIK00_09445 NAD(P)H nitroreductase	1	11	11	11	9	9	8	10	8	7	7	9	7	7	9	7	7	7	6	9	9	8	10	8	7	7	9	7	7	9	7	7	7	6	9	9	8	10	8	7	7	9	7	7
Photobacterium_carnosum_TMW22021_CIK00_09450	Photobacterium_carnosum_TMW22021_CIK00_09450	14	14	14	Photobacterium_carnosum_TMW22021_CIK00_09450 selenide, water dikinase SelD	1	14	14	14	12	12	10	12	12	11	13	12	12	12	12	12	11	13	11	12	12	10	12	12	11	13	12	12	12	12	12	11	13	11	12	12	10	12	12	11	13	12	12	12
Photobacterium_carnosum_TMW22021_CIK00_09455	Photobacterium_carnosum_TMW22021_CIK00_09455	21	21	21	Photobacterium_carnosum_TMW22021_CIK00_09455 tRNA 2-selenouridine(34) synthase MnmH	1	21	21	21	20	17	17	19	16	19	16	17	17	19	17	16	17	17	16	20	17	17	19	16	19	16	17	17	19	17	16	17	17	16	20	17	17	19	16	19	16	17	17	19
Photobacterium_carnosum_TMW22021_CIK00_09460	Photobacterium_carnosum_TMW22021_CIK00_09460	22	22	22	Photobacterium_carnosum_TMW22021_CIK00_09460 DNA topoisomerase III	1	22	22	22	15	14	11	15	16	13	8	11	8	10	12	8	7	7	4	15	14	11	15	16	13	8	11	8	10	12	8	7	7	4	15	14	11	15	16	13	8	11	8	10
Photobacterium_carnosum_TMW22021_CIK00_09475	Photobacterium_carnosum_TMW22021_CIK00_09475	1	1	1	Photobacterium_carnosum_TMW22021_CIK00_09475 hydrolase	1	1	1	1	1	0	0	1	1	0	0	1	1	0	0	0	0	0	0	1	0	0	1	1	0	0	1	1	0	0	0	0	0	0	1	0	0	1	1	0	0	1	1	0
Photobacterium_carnosum_TMW22021_CIK00_09480	Photobacterium_carnosum_TMW22021_CIK00_09480	4	4	4	Photobacterium_carnosum_TMW22021_CIK00_09480 hypothetical protein	1	4	4	4	3	3	2	4	4	4	3	4	3	2	2	4	2	4	4	3	3	2	4	4	4	3	4	3	2	2	4	2	4	4	3	3	2	4	4	4	3	4	3	2
Photobacterium_carnosum_TMW22021_CIK00_09485	Photobacterium_carnosum_TMW22021_CIK00_09485	17	17	17	Photobacterium_carnosum_TMW22021_CIK00_09485 nucleoid-associated protein YejK	1	17	17	17	8	9	9	10	8	10	7	9	10	11	10	10	7	8	9	8	9	9	10	8	10	7	9	10	11	10	10	7	8	9	8	9	9	10	8	10	7	9	10	11
Photobacterium_carnosum_TMW22021_CIK00_09495	Photobacterium_carnosum_TMW22021_CIK00_09495	4	4	4	Photobacterium_carnosum_TMW22021_CIK00_09495 peptidase M20	1	4	4	4	0	0	1	4	2	3	1	2	2	0	0	0	0	0	0	0	0	1	4	2	3	1	2	2	0	0	0	0	0	0	0	0	1	4	2	3	1	2	2	0
Photobacterium_carnosum_TMW22021_CIK00_09515	Photobacterium_carnosum_TMW22021_CIK00_09515	17	17	17	Photobacterium_carnosum_TMW22021_CIK00_09515 aspartate-semialdehyde dehydrogenase	1	17	17	17	12	13	9	16	14	14	12	12	12	14	14	13	14	13	16	12	13	9	16	14	14	12	12	12	14	14	13	14	13	16	12	13	9	16	14	14	12	12	12	14
Photobacterium_carnosum_TMW22021_CIK00_09520	Photobacterium_carnosum_TMW22021_CIK00_09520	10	10	10	Photobacterium_carnosum_TMW22021_CIK00_09520 superoxide dismutase [Fe]	1	10	10	10	10	9	8	9	9	8	8	7	8	10	10	9	7	9	9	10	9	8	9	9	8	8	7	8	10	10	9	7	9	9	10	9	8	9	9	8	8	7	8	10
Photobacterium_carnosum_TMW22021_CIK00_09525	Photobacterium_carnosum_TMW22021_CIK00_09525	8	8	8	Photobacterium_carnosum_TMW22021_CIK00_09525 monothiol glutaredoxin, Grx4 family	1	8	8	8	5	6	5	3	3	3	4	4	3	5	3	4	4	3	3	5	6	5	3	3	3	4	4	3	5	3	4	4	3	3	5	6	5	3	3	3	4	4	3	5
Photobacterium_carnosum_TMW22021_CIK00_09535	Photobacterium_carnosum_TMW22021_CIK00_09535	12	12	12	Photobacterium_carnosum_TMW22021_CIK00_09535 ribonuclease T	1	12	12	12	7	6	6	7	6	6	6	7	7	8	8	8	6	7	6	7	6	6	7	6	6	6	7	7	8	8	8	6	7	6	7	6	6	7	6	6	6	7	7	8
Photobacterium_carnosum_TMW22021_CIK00_09545	Photobacterium_carnosum_TMW22021_CIK00_09545	5	5	5	Photobacterium_carnosum_TMW22021_CIK00_09545 endonuclease III	1	5	5	5	4	3	4	3	2	2	2	1	2	1	1	1	0	1	1	4	3	4	3	2	2	2	1	2	1	1	1	0	1	1	4	3	4	3	2	2	2	1	2	1
Photobacterium_carnosum_TMW22021_CIK00_09555	Photobacterium_carnosum_TMW22021_CIK00_09555	3	3	3	Photobacterium_carnosum_TMW22021_CIK00_09555 electron transport complex subunit RsxG	1	3	3	3	2	2	1	1	2	2	1	1	1	2	1	3	3	3	2	2	2	1	1	2	2	1	1	1	2	1	3	3	3	2	2	2	1	1	2	2	1	1	1	2
Photobacterium_carnosum_TMW22021_CIK00_09560	Photobacterium_carnosum_TMW22021_CIK00_09560	1	1	1	Photobacterium_carnosum_TMW22021_CIK00_09560 electron transport complex subunit D	1	1	1	1	0	0	0	0	0	0	0	0	0	0	0	0	0	0	0	0	0	0	0	0	0	0	0	0	0	0	0	0	0	0	0	0	0	0	0	0	0	0	0	0
Photobacterium_carnosum_TMW22021_CIK00_09565	Photobacterium_carnosum_TMW22021_CIK00_09565	29	29	29	Photobacterium_carnosum_TMW22021_CIK00_09565 electron transport complex subunit RsxC	1	29	29	29	19	18	19	19	16	17	20	20	20	18	16	19	17	19	17	19	18	19	19	16	17	20	20	20	18	16	19	17	19	17	19	18	19	19	16	17	20	20	20	18
Photobacterium_carnosum_TMW22021_CIK00_09570	Photobacterium_carnosum_TMW22021_CIK00_09570	2	2	2	Photobacterium_carnosum_TMW22021_CIK00_09570 electron transport complex subunit RsxB	1	2	2	2	0	0	0	0	0	0	0	1	0	0	1	0	0	1	1	0	0	0	0	0	0	0	1	0	0	1	0	0	1	1	0	0	0	0	0	0	0	1	0	0
Photobacterium_carnosum_TMW22021_CIK00_09580	Photobacterium_carnosum_TMW22021_CIK00_09580	14	14	14	Photobacterium_carnosum_TMW22021_CIK00_09580 dipeptidase E	1	14	14	14	8	10	10	11	12	13	13	11	12	8	7	7	9	10	10	8	10	10	11	12	13	13	11	12	8	7	7	9	10	10	8	10	10	11	12	13	13	11	12	8
Photobacterium_carnosum_TMW22021_CIK00_09585	Photobacterium_carnosum_TMW22021_CIK00_09585	22	22	22	Photobacterium_carnosum_TMW22021_CIK00_09585 excinuclease ABC subunit B	1	22	22	22	10	10	13	15	15	12	11	11	12	11	14	12	10	9	10	10	10	13	15	15	12	11	11	12	11	14	12	10	9	10	10	10	13	15	15	12	11	11	12	11
Photobacterium_carnosum_TMW22021_CIK00_09590	Photobacterium_carnosum_TMW22021_CIK00_09590	20	20	20	Photobacterium_carnosum_TMW22021_CIK00_09590 sigma-54-dependent Fis family transcriptional regulator	1	20	20	20	7	8	7	9	11	10	5	7	7	7	6	8	13	8	9	7	8	7	9	11	10	5	7	7	7	6	8	13	8	9	7	8	7	9	11	10	5	7	7	7
Photobacterium_carnosum_TMW22021_CIK00_09595	Photobacterium_carnosum_TMW22021_CIK00_09595	7	7	7	Photobacterium_carnosum_TMW22021_CIK00_09595 phosphorelay protein LuxU	1	7	7	7	3	3	3	3	4	4	2	2	3	5	5	5	5	3	3	3	3	3	3	4	4	2	2	3	5	5	5	5	3	3	3	3	3	3	4	4	2	2	3	5
Photobacterium_carnosum_TMW22021_CIK00_09600	Photobacterium_carnosum_TMW22021_CIK00_09600	15	15	15	Photobacterium_carnosum_TMW22021_CIK00_09600 hypothetical protein	1	15	15	15	11	12	11	12	11	11	11	10	12	10	12	8	12	12	12	11	12	11	12	11	11	11	10	12	10	12	8	12	12	12	11	12	11	12	11	11	11	10	12	10
Photobacterium_carnosum_TMW22021_CIK00_09610	Photobacterium_carnosum_TMW22021_CIK00_09610	19	19	19	Photobacterium_carnosum_TMW22021_CIK00_09610 GTP 3,8-cyclase MoaA	1	19	19	19	11	13	11	12	12	12	9	10	9	12	12	12	15	14	14	11	13	11	12	12	12	9	10	9	12	12	12	15	14	14	11	13	11	12	12	12	9	10	9	12
Photobacterium_carnosum_TMW22021_CIK00_09615	Photobacterium_carnosum_TMW22021_CIK00_09615	10	10	10	Photobacterium_carnosum_TMW22021_CIK00_09615 cyclic pyranopterin monophosphate synthase MoaC	1	10	10	10	5	6	7	7	8	8	7	6	8	7	8	7	7	10	8	5	6	7	7	8	8	7	6	8	7	8	7	7	10	8	5	6	7	7	8	8	7	6	8	7
Photobacterium_carnosum_TMW22021_CIK00_09620	Photobacterium_carnosum_TMW22021_CIK00_09620	5	5	5	Photobacterium_carnosum_TMW22021_CIK00_09620 molybdopterin synthase sulfur carrier subunit	1	5	5	5	3	2	3	4	3	3	2	2	3	4	4	3	5	3	4	3	2	3	4	3	3	2	2	3	4	4	3	5	3	4	3	2	3	4	3	3	2	2	3	4
Photobacterium_carnosum_TMW22021_CIK00_09625	Photobacterium_carnosum_TMW22021_CIK00_09625	7	7	7	Photobacterium_carnosum_TMW22021_CIK00_09625 molybdopterin synthase catalytic subunit	1	7	7	7	5	5	3	4	4	3	4	4	4	6	6	6	6	6	6	5	5	3	4	4	3	4	4	4	6	6	6	6	6	6	5	5	3	4	4	3	4	4	4	6
Photobacterium_carnosum_TMW22021_CIK00_09635	Photobacterium_carnosum_TMW22021_CIK00_09635	7	7	7	Photobacterium_carnosum_TMW22021_CIK00_09635 oligopeptide ABC transporter substrate-binding protein OppA	1	7	7	7	0	0	0	0	0	0	0	0	0	0	0	0	2	3	4	0	0	0	0	0	0	0	0	0	0	0	0	2	3	4	0	0	0	0	0	0	0	0	0	0
Photobacterium_carnosum_TMW22021_CIK00_09660	Photobacterium_carnosum_TMW22021_CIK00_09660	28	28	28	Photobacterium_carnosum_TMW22021_CIK00_09660 adenylosuccinate lyase	1	28	28	28	20	22	21	22	21	22	24	23	24	21	20	21	20	22	21	20	22	21	22	21	22	24	23	24	21	20	21	20	22	21	20	22	21	22	21	22	24	23	24	21
Photobacterium_carnosum_TMW22021_CIK00_09665	Photobacterium_carnosum_TMW22021_CIK00_09665	11	11	11	Photobacterium_carnosum_TMW22021_CIK00_09665 lysogenization regulator HflD	1	11	11	11	8	7	9	8	8	7	9	8	9	7	7	8	5	8	6	8	7	9	8	8	7	9	8	9	7	7	8	5	8	6	8	7	9	8	8	7	9	8	9	7
Photobacterium_carnosum_TMW22021_CIK00_09670	Photobacterium_carnosum_TMW22021_CIK00_09670	24	24	24	Photobacterium_carnosum_TMW22021_CIK00_09670 tRNA 2-thiouridine(34) synthase MnmA	1	24	24	24	20	21	20	22	21	23	21	20	19	18	18	19	16	17	18	20	21	20	22	21	23	21	20	19	18	18	19	16	17	18	20	21	20	22	21	23	21	20	19	18
Photobacterium_carnosum_TMW22021_CIK00_09675	Photobacterium_carnosum_TMW22021_CIK00_09675	9	9	9	Photobacterium_carnosum_TMW22021_CIK00_09675 23S rRNA pseudouridine(2457) synthase	1	9	9	9	5	6	6	5	5	6	7	7	6	5	4	4	6	6	3	5	6	6	5	5	6	7	7	6	5	4	4	6	6	3	5	6	6	5	5	6	7	7	6	5
Photobacterium_carnosum_TMW22021_CIK00_09680	Photobacterium_carnosum_TMW22021_CIK00_09680	27	27	27	Photobacterium_carnosum_TMW22021_CIK00_09680 isocitrate dehydrogenase (NADP(+))	1	27	27	27	14	13	13	8	10	8	7	9	9	13	13	13	16	18	18	14	13	13	8	10	8	7	9	9	13	13	13	16	18	18	14	13	13	8	10	8	7	9	9	13
Photobacterium_carnosum_TMW22021_CIK00_09685	Photobacterium_carnosum_TMW22021_CIK00_09685	2	2	2	Photobacterium_carnosum_TMW22021_CIK00_09685 cold shock domain protein CspD	1	2	2	2	1	1	1	0	0	1	0	0	0	0	0	0	2	1	2	1	1	1	0	0	1	0	0	0	0	0	0	2	1	2	1	1	1	0	0	1	0	0	0	0
Photobacterium_carnosum_TMW22021_CIK00_09690	Photobacterium_carnosum_TMW22021_CIK00_09690	4	4	4	Photobacterium_carnosum_TMW22021_CIK00_09690 ATP-dependent Clp protease adapter ClpS	1	4	4	4	1	1	0	0	0	0	0	0	0	1	0	1	1	1	0	1	1	0	0	0	0	0	0	0	1	0	1	1	1	0	1	1	0	0	0	0	0	0	0	1
Photobacterium_carnosum_TMW22021_CIK00_09695	Photobacterium_carnosum_TMW22021_CIK00_09695	39	39	39	Photobacterium_carnosum_TMW22021_CIK00_09695 ATP-dependent Clp protease ATP-binding subunit ClpA	1	39	39	39	29	29	24	28	26	27	29	30	24	29	31	29	30	31	29	29	29	24	28	26	27	29	30	24	29	31	29	30	31	29	29	29	24	28	26	27	29	30	24	29
Photobacterium_carnosum_TMW22021_CIK00_09700	Photobacterium_carnosum_TMW22021_CIK00_09700	5	5	5	Photobacterium_carnosum_TMW22021_CIK00_09700 translation initiation factor IF-1	1	5	5	5	5	5	5	5	5	5	5	5	5	5	5	5	5	5	5	5	5	5	5	5	5	5	5	5	5	5	5	5	5	5	5	5	5	5	5	5	5	5	5	5
Photobacterium_carnosum_TMW22021_CIK00_09715	Photobacterium_carnosum_TMW22021_CIK00_09715	15	15	15	Photobacterium_carnosum_TMW22021_CIK00_09715 cysteine/glutathione ABC transporter ATP-binding protein/permease CydC	1	15	15	15	6	9	4	7	5	2	8	7	6	5	6	6	6	8	6	6	9	4	7	5	2	8	7	6	5	6	6	6	8	6	6	9	4	7	5	2	8	7	6	5
Photobacterium_carnosum_TMW22021_CIK00_09720	Photobacterium_carnosum_TMW22021_CIK00_09720	13	13	13	Photobacterium_carnosum_TMW22021_CIK00_09720 thiol reductant ABC exporter subunit CydD	1	13	13	13	6	5	4	3	3	2	5	6	6	7	7	7	7	8	8	6	5	4	3	3	2	5	6	6	7	7	7	7	8	8	6	5	4	3	3	2	5	6	6	7
Photobacterium_carnosum_TMW22021_CIK00_09725	Photobacterium_carnosum_TMW22021_CIK00_09725	12	12	12	Photobacterium_carnosum_TMW22021_CIK00_09725 thioredoxin-disulfide reductase	1	12	12	12	10	11	9	10	9	11	11	11	10	8	10	8	9	11	10	10	11	9	10	9	11	11	11	10	8	10	8	9	11	10	10	11	9	10	9	11	11	11	10	8
Photobacterium_carnosum_TMW22021_CIK00_09730	Photobacterium_carnosum_TMW22021_CIK00_09730	13	13	13	Photobacterium_carnosum_TMW22021_CIK00_09730 leucine-responsive transcriptional regulator	1	13	13	13	10	10	9	7	9	10	7	10	8	10	9	10	10	7	10	10	10	9	7	9	10	7	10	8	10	9	10	10	7	10	10	10	9	7	9	10	7	10	8	10
Photobacterium_carnosum_TMW22021_CIK00_09735	Photobacterium_carnosum_TMW22021_CIK00_09735	10	10	10	Photobacterium_carnosum_TMW22021_CIK00_09735 cell division protein FtsK	1	10	10	10	3	3	3	3	2	3	5	5	4	1	2	1	2	1	3	3	3	3	3	2	3	5	5	4	1	2	1	2	1	3	3	3	3	3	2	3	5	5	4	1
Photobacterium_carnosum_TMW22021_CIK00_09740	Photobacterium_carnosum_TMW22021_CIK00_09740	13	13	13	Photobacterium_carnosum_TMW22021_CIK00_09740 outer membrane lipoprotein carrier protein LolA	1	13	13	13	9	10	9	8	9	11	10	9	7	8	7	8	10	9	9	9	10	9	8	9	11	10	9	7	8	7	8	10	9	9	9	10	9	8	9	11	10	9	7	8
Photobacterium_carnosum_TMW22021_CIK00_09745	Photobacterium_carnosum_TMW22021_CIK00_09745	23	23	23	Photobacterium_carnosum_TMW22021_CIK00_09745 recombination factor protein RarA	1	23	23	23	11	12	11	9	8	9	7	10	8	11	10	14	12	14	12	11	12	11	9	8	9	7	10	8	11	10	14	12	14	12	11	12	11	9	8	9	7	10	8	11
Photobacterium_carnosum_TMW22021_CIK00_09750	Photobacterium_carnosum_TMW22021_CIK00_09750	27	27	27	Photobacterium_carnosum_TMW22021_CIK00_09750 serine--tRNA ligase	1	27	27	27	23	24	23	24	25	24	25	25	25	20	21	20	22	23	23	23	24	23	24	25	24	25	25	25	20	21	20	22	23	23	23	24	23	24	25	24	25	25	25	20
Photobacterium_carnosum_TMW22021_CIK00_09760	Photobacterium_carnosum_TMW22021_CIK00_09760	16	16	16	Photobacterium_carnosum_TMW22021_CIK00_09760 bifunctional metallophosphatase/5-nucleotidase	1	16	16	16	5	2	5	4	5	5	2	2	2	0	1	1	5	4	3	5	2	5	4	5	5	2	2	2	0	1	1	5	4	3	5	2	5	4	5	5	2	2	2	0
Photobacterium_carnosum_TMW22021_CIK00_09780	Photobacterium_carnosum_TMW22021_CIK00_09780	19	19	19	Photobacterium_carnosum_TMW22021_CIK00_09780 hybrid sensor histidine kinase/response regulator	1	19	19	19	7	4	4	9	7	7	3	3	3	3	3	4	3	2	2	7	4	4	9	7	7	3	3	3	3	3	4	3	2	2	7	4	4	9	7	7	3	3	3	3
Photobacterium_carnosum_TMW22021_CIK00_09785	Photobacterium_carnosum_TMW22021_CIK00_09785	10	10	10	Photobacterium_carnosum_TMW22021_CIK00_09785 hypothetical protein	1	10	10	10	6	6	7	8	7	8	7	6	7	5	6	7	5	5	5	6	6	7	8	7	8	7	6	7	5	6	7	5	5	5	6	6	7	8	7	8	7	6	7	5
Photobacterium_carnosum_TMW22021_CIK00_09795	Photobacterium_carnosum_TMW22021_CIK00_09795	6	6	6	Photobacterium_carnosum_TMW22021_CIK00_09795 transcriptional regulator FNR	1	6	6	6	4	5	5	4	5	5	5	5	5	5	5	5	5	5	5	4	5	5	4	5	5	5	5	5	5	5	5	5	5	5	4	5	5	4	5	5	5	5	5	5
Photobacterium_carnosum_TMW22021_CIK00_09800	Photobacterium_carnosum_TMW22021_CIK00_09800	9	9	9	Photobacterium_carnosum_TMW22021_CIK00_09800 universal stress protein UspE	1	9	9	9	7	8	7	8	8	7	8	7	8	5	6	5	6	7	5	7	8	7	8	8	7	8	7	8	5	6	5	6	7	5	7	8	7	8	8	7	8	7	8	5
Photobacterium_carnosum_TMW22021_CIK00_09805	Photobacterium_carnosum_TMW22021_CIK00_09805	18	18	18	Photobacterium_carnosum_TMW22021_CIK00_09805 tRNA 2-thiocytidine(32) synthetase TtcA	1	18	18	18	12	14	13	15	16	15	16	14	15	11	9	11	11	12	14	12	14	13	15	16	15	16	14	15	11	9	11	11	12	14	12	14	13	15	16	15	16	14	15	11
Photobacterium_carnosum_TMW22021_CIK00_09810	Photobacterium_carnosum_TMW22021_CIK00_09810	7	7	7	Photobacterium_carnosum_TMW22021_CIK00_09810 D-alanyl-D-alanine carboxypeptidase	1	7	7	7	0	1	2	4	1	1	0	0	1	2	1	2	2	4	2	0	1	2	4	1	1	0	0	1	2	1	2	2	4	2	0	1	2	4	1	1	0	0	1	2
Photobacterium_carnosum_TMW22021_CIK00_09815	Photobacterium_carnosum_TMW22021_CIK00_09815	24	24	24	Photobacterium_carnosum_TMW22021_CIK00_09815 carboxypeptidase M32	1	24	24	24	14	16	15	17	16	16	17	17	14	12	11	13	12	12	11	14	16	15	17	16	16	17	17	14	12	11	13	12	12	11	14	16	15	17	16	16	17	17	14	12
Photobacterium_carnosum_TMW22021_CIK00_09820	Photobacterium_carnosum_TMW22021_CIK00_09820	4	4	4	Photobacterium_carnosum_TMW22021_CIK00_09820 hypothetical protein	1	4	4	4	2	3	3	4	3	3	3	2	3	2	2	2	2	2	2	2	3	3	4	3	3	3	2	3	2	2	2	2	2	2	2	3	3	4	3	3	3	2	3	2
Photobacterium_carnosum_TMW22021_CIK00_09825	Photobacterium_carnosum_TMW22021_CIK00_09825	13	13	13	Photobacterium_carnosum_TMW22021_CIK00_09825 peptidase T	1	13	13	13	3	3	8	12	13	12	13	13	13	4	4	4	4	4	4	3	3	8	12	13	12	13	13	13	4	4	4	4	4	4	3	3	8	12	13	12	13	13	13	4
Photobacterium_carnosum_TMW22021_CIK00_09835	Photobacterium_carnosum_TMW22021_CIK00_09835	15	15	15	Photobacterium_carnosum_TMW22021_CIK00_09835 putrescine/spermidine ABC transporter ATP-binding protein	1	15	15	15	11	9	10	9	8	9	7	7	9	8	8	7	7	10	6	11	9	10	9	8	9	7	7	9	8	8	7	7	10	6	11	9	10	9	8	9	7	7	9	8
Photobacterium_carnosum_TMW22021_CIK00_09840	Photobacterium_carnosum_TMW22021_CIK00_09840	4	4	4	Photobacterium_carnosum_TMW22021_CIK00_09840 spermidine/putrescine ABC transporter permease PotB	1	4	4	4	2	2	2	2	1	1	2	2	2	2	4	2	3	3	3	2	2	2	2	1	1	2	2	2	2	4	2	3	3	3	2	2	2	2	1	1	2	2	2	2
Photobacterium_carnosum_TMW22021_CIK00_09845	Photobacterium_carnosum_TMW22021_CIK00_09845	2	2	2	Photobacterium_carnosum_TMW22021_CIK00_09845 spermidine/putrescine ABC transporter permease PotC	1	2	2	2	0	0	0	1	0	1	0	1	1	0	0	0	0	0	1	0	0	0	1	0	1	0	1	1	0	0	0	0	0	1	0	0	0	1	0	1	0	1	1	0
Photobacterium_carnosum_TMW22021_CIK00_09850	Photobacterium_carnosum_TMW22021_CIK00_09850	16	16	16	Photobacterium_carnosum_TMW22021_CIK00_09850 spermidine/putrescine ABC transporter substrate-binding protein PotD	1	16	16	16	12	11	12	14	12	15	13	13	14	8	7	9	11	10	10	12	11	12	14	12	15	13	13	14	8	7	9	11	10	10	12	11	12	14	12	15	13	13	14	8
Photobacterium_carnosum_TMW22021_CIK00_09855	Photobacterium_carnosum_TMW22021_CIK00_09855	12	12	12	Photobacterium_carnosum_TMW22021_CIK00_09855 NAD-dependent protein deacylase	1	12	12	12	5	6	7	10	9	9	10	9	9	3	5	6	5	8	6	5	6	7	10	9	9	10	9	9	3	5	6	5	8	6	5	6	7	10	9	9	10	9	9	3
Photobacterium_carnosum_TMW22021_CIK00_09865	Photobacterium_carnosum_TMW22021_CIK00_09865	5	5	5	Photobacterium_carnosum_TMW22021_CIK00_09865 formate dehydrogenase	1	5	5	5	1	1	0	1	3	2	0	0	0	0	1	1	1	0	0	1	1	0	1	3	2	0	0	0	0	1	1	1	0	0	1	1	0	1	3	2	0	0	0	0
Photobacterium_carnosum_TMW22021_CIK00_09880	Photobacterium_carnosum_TMW22021_CIK00_09880	4	4	4	Photobacterium_carnosum_TMW22021_CIK00_09880 hypothetical protein	1	4	4	4	1	2	1	3	2	1	1	1	2	3	1	2	2	1	1	1	2	1	3	2	1	1	1	2	3	1	2	2	1	1	1	2	1	3	2	1	1	1	2	3
Photobacterium_carnosum_TMW22021_CIK00_09885	Photobacterium_carnosum_TMW22021_CIK00_09885	17	17	17	Photobacterium_carnosum_TMW22021_CIK00_09885 (Fe-S)-binding protein	1	17	17	17	9	12	12	12	13	14	6	10	4	8	7	5	3	2	2	9	12	12	12	13	14	6	10	4	8	7	5	3	2	2	9	12	12	12	13	14	6	10	4	8
Photobacterium_carnosum_TMW22021_CIK00_09895	Photobacterium_carnosum_TMW22021_CIK00_09895	2	2	2	Photobacterium_carnosum_TMW22021_CIK00_09895 DUF3305 domain-containing protein	1	2	2	2	0	0	0	1	0	1	0	0	0	0	0	0	1	0	0	0	0	0	1	0	1	0	0	0	0	0	0	1	0	0	0	0	0	1	0	1	0	0	0	0
Photobacterium_carnosum_TMW22021_CIK00_09900	Photobacterium_carnosum_TMW22021_CIK00_09900	8	8	8	Photobacterium_carnosum_TMW22021_CIK00_09900 sulfurtransferase FdhD	1	8	8	8	7	6	6	6	6	7	2	1	1	1	2	1	2	3	1	7	6	6	6	6	7	2	1	1	1	2	1	2	3	1	7	6	6	6	6	7	2	1	1	1
Photobacterium_carnosum_TMW22021_CIK00_09905	Photobacterium_carnosum_TMW22021_CIK00_09905	7	7	7	Photobacterium_carnosum_TMW22021_CIK00_09905 DNA-binding protein	1	7	7	7	6	3	4	2	2	2	1	1	1	3	4	2	1	1	2	6	3	4	2	2	2	1	1	1	3	4	2	1	1	2	6	3	4	2	2	2	1	1	1	3
Photobacterium_carnosum_TMW22021_CIK00_09910	Photobacterium_carnosum_TMW22021_CIK00_09910	19	19	19	Photobacterium_carnosum_TMW22021_CIK00_09910 D-alanyl-D-alanine endopeptidase	1	19	19	19	11	10	11	9	10	9	12	10	13	13	11	11	10	12	12	11	10	11	9	10	9	12	10	13	13	11	11	10	12	12	11	10	11	9	10	9	12	10	13	13
Photobacterium_carnosum_TMW22021_CIK00_09920	Photobacterium_carnosum_TMW22021_CIK00_09920	2	2	2	Photobacterium_carnosum_TMW22021_CIK00_09920 sigma-54-dependent Fis family transcriptional regulator	1	2	2	2	1	1	1	1	0	0	0	1	0	1	0	1	0	0	0	1	1	1	1	0	0	0	1	0	1	0	1	0	0	0	1	1	1	1	0	0	0	1	0	1
Photobacterium_carnosum_TMW22021_CIK00_09925	Photobacterium_carnosum_TMW22021_CIK00_09925	15	15	15	Photobacterium_carnosum_TMW22021_CIK00_09925 tungsten ABC transporter substrate-binding protein	1	15	15	15	10	10	10	6	7	5	3	3	3	2	2	3	6	9	10	10	10	10	6	7	5	3	3	3	2	2	3	6	9	10	10	10	10	6	7	5	3	3	3	2
Photobacterium_carnosum_TMW22021_CIK00_09940	Photobacterium_carnosum_TMW22021_CIK00_09940	4	4	4	Photobacterium_carnosum_TMW22021_CIK00_09940 molybdenum cofactor guanylyltransferase MobA	1	4	4	4	2	3	3	2	2	2	2	2	2	2	2	2	2	2	2	2	3	3	2	2	2	2	2	2	2	2	2	2	2	2	2	3	3	2	2	2	2	2	2	2
Photobacterium_carnosum_TMW22021_CIK00_09945	Photobacterium_carnosum_TMW22021_CIK00_09945	16	16	16	Photobacterium_carnosum_TMW22021_CIK00_09945 bifunctional molybdopterin-guanine dinucleotide biosynthesis protein MobB/molybdopterin molybdotransferase MoeA	1	16	16	16	12	13	13	11	11	11	10	12	12	9	9	10	9	8	9	12	13	13	11	11	11	10	12	12	9	9	10	9	8	9	12	13	13	11	11	11	10	12	12	9
Photobacterium_carnosum_TMW22021_CIK00_09950	Photobacterium_carnosum_TMW22021_CIK00_09950	14	14	14	Photobacterium_carnosum_TMW22021_CIK00_09950 hypothetical protein	1	14	14	14	9	8	6	6	6	7	5	2	4	5	5	7	4	4	5	9	8	6	6	6	7	5	2	4	5	5	7	4	4	5	9	8	6	6	6	7	5	2	4	5
Photobacterium_carnosum_TMW22021_CIK00_09955	Photobacterium_carnosum_TMW22021_CIK00_09955	1	1	1	Photobacterium_carnosum_TMW22021_CIK00_09955 two-component sensor histidine kinase	1	1	1	1	0	0	0	1	0	0	0	0	0	0	0	0	0	0	0	0	0	0	1	0	0	0	0	0	0	0	0	0	0	0	0	0	0	1	0	0	0	0	0	0
Photobacterium_carnosum_TMW22021_CIK00_09960	Photobacterium_carnosum_TMW22021_CIK00_09960	6	6	6	Photobacterium_carnosum_TMW22021_CIK00_09960 DNA-binding response regulator	1	6	6	6	1	0	1	1	1	2	1	1	1	1	2	1	1	0	0	1	0	1	1	1	2	1	1	1	1	2	1	1	0	0	1	0	1	1	1	2	1	1	1	1
Photobacterium_carnosum_TMW22021_CIK00_09965	Photobacterium_carnosum_TMW22021_CIK00_09965	5	5	5	Photobacterium_carnosum_TMW22021_CIK00_09965 PTS sugar transporter	1	5	5	5	0	0	1	3	2	2	1	2	1	1	2	1	2	2	1	0	0	1	3	2	2	1	2	1	1	2	1	2	2	1	0	0	1	3	2	2	1	2	1	1
Photobacterium_carnosum_TMW22021_CIK00_09970	Photobacterium_carnosum_TMW22021_CIK00_09970	1	1	1	Photobacterium_carnosum_TMW22021_CIK00_09970 phospholipid phosphatase	1	1	1	1	0	0	0	1	0	0	0	1	0	0	0	0	0	0	0	0	0	0	1	0	0	0	1	0	0	0	0	0	0	0	0	0	0	1	0	0	0	1	0	0
Photobacterium_carnosum_TMW22021_CIK00_09975	Photobacterium_carnosum_TMW22021_CIK00_09975	6	6	6	Photobacterium_carnosum_TMW22021_CIK00_09975 transcriptional regulator	1	6	6	6	2	3	5	2	3	4	1	2	3	3	2	3	3	3	5	2	3	5	2	3	4	1	2	3	3	2	3	3	3	5	2	3	5	2	3	4	1	2	3	3
Photobacterium_carnosum_TMW22021_CIK00_09990	Photobacterium_carnosum_TMW22021_CIK00_09990	13	13	12	Photobacterium_carnosum_TMW22021_CIK00_09990 hypothetical protein	1	13	13	12	8	9	6	7	8	8	6	8	5	7	6	7	7	7	7	8	9	6	7	8	8	6	8	5	7	6	7	7	7	7	7	9	6	6	8	8	5	7	5	6
Photobacterium_carnosum_TMW22021_CIK00_09995	Photobacterium_carnosum_TMW22021_CIK00_09995	2	2	2	Photobacterium_carnosum_TMW22021_CIK00_09995 MarR family transcriptional regulator	1	2	2	2	0	1	1	1	1	1	0	0	1	0	1	1	1	1	1	0	1	1	1	1	1	0	0	1	0	1	1	1	1	1	0	1	1	1	1	1	0	0	1	0
Photobacterium_carnosum_TMW22021_CIK00_10010	Photobacterium_carnosum_TMW22021_CIK00_10010	13	13	13	Photobacterium_carnosum_TMW22021_CIK00_10010 glutathione-dependent disulfide-bond oxidoreductase	1	13	13	13	5	6	7	9	9	9	8	7	10	7	7	8	7	6	7	5	6	7	9	9	9	8	7	10	7	7	8	7	6	7	5	6	7	9	9	9	8	7	10	7
Photobacterium_carnosum_TMW22021_CIK00_10015	Photobacterium_carnosum_TMW22021_CIK00_10015	6	6	6	Photobacterium_carnosum_TMW22021_CIK00_10015 haloacid dehalogenase type II	1	6	6	6	2	2	2	4	4	2	3	4	4	2	2	2	1	2	4	2	2	2	4	4	2	3	4	4	2	2	2	1	2	4	2	2	2	4	4	2	3	4	4	2
Photobacterium_carnosum_TMW22021_CIK00_10020	Photobacterium_carnosum_TMW22021_CIK00_10020	3	3	3	Photobacterium_carnosum_TMW22021_CIK00_10020 hypothetical protein	1	3	3	3	0	0	0	1	0	1	1	2	1	0	0	0	0	0	0	0	0	0	1	0	1	1	2	1	0	0	0	0	0	0	0	0	0	1	0	1	1	2	1	0
Photobacterium_carnosum_TMW22021_CIK00_10035	Photobacterium_carnosum_TMW22021_CIK00_10035	13	13	13	Photobacterium_carnosum_TMW22021_CIK00_10035 transcriptional regulator	1	13	13	13	9	10	9	12	11	11	8	8	10	10	12	11	11	10	9	9	10	9	12	11	11	8	8	10	10	12	11	11	10	9	9	10	9	12	11	11	8	8	10	10
Photobacterium_carnosum_TMW22021_CIK00_10040	Photobacterium_carnosum_TMW22021_CIK00_10040	23	23	22	Photobacterium_carnosum_TMW22021_CIK00_10040 inosine/guanosine kinase	1	23	23	22	16	15	14	14	17	15	18	15	12	13	15	14	16	14	17	16	15	14	14	17	15	18	15	12	13	15	14	16	14	17	15	14	13	13	16	14	17	14	11	12
Photobacterium_carnosum_TMW22021_CIK00_10050	Photobacterium_carnosum_TMW22021_CIK00_10050	64	64	64	Photobacterium_carnosum_TMW22021_CIK00_10050 ATP-dependent RNA helicase HrpA	1	64	64	64	38	39	40	46	44	47	40	37	41	41	38	35	37	39	42	38	39	40	46	44	47	40	37	41	41	38	35	37	39	42	38	39	40	46	44	47	40	37	41	41
Photobacterium_carnosum_TMW22021_CIK00_10070	Photobacterium_carnosum_TMW22021_CIK00_10070	4	4	4	Photobacterium_carnosum_TMW22021_CIK00_10070 hypothetical protein	1	4	4	4	4	3	4	3	3	3	4	4	3	3	3	2	2	2	3	4	3	4	3	3	3	4	4	3	3	3	2	2	2	3	4	3	4	3	3	3	4	4	3	3
Photobacterium_carnosum_TMW22021_CIK00_10075	Photobacterium_carnosum_TMW22021_CIK00_10075	8	8	8	Photobacterium_carnosum_TMW22021_CIK00_10075 DEAD/DEAH box helicase	1	8	8	8	2	1	1	0	0	1	0	1	0	1	2	1	3	0	1	2	1	1	0	0	1	0	1	0	1	2	1	3	0	1	2	1	1	0	0	1	0	1	0	1
Photobacterium_carnosum_TMW22021_CIK00_10080	Photobacterium_carnosum_TMW22021_CIK00_10080	14	14	14	Photobacterium_carnosum_TMW22021_CIK00_10080 1,4-dihydroxy-2-naphthoyl-CoA synthase	1	14	14	14	11	13	12	13	12	12	13	14	14	13	12	13	12	13	12	11	13	12	13	12	12	13	14	14	13	12	13	12	13	12	11	13	12	13	12	12	13	14	14	13
Photobacterium_carnosum_TMW22021_CIK00_10085	Photobacterium_carnosum_TMW22021_CIK00_10085	37	37	37	Photobacterium_carnosum_TMW22021_CIK00_10085 NAD-dependent malic enzyme	1	37	37	37	25	29	29	33	31	33	32	33	31	27	27	28	28	26	24	25	29	29	33	31	33	32	33	31	27	27	28	28	26	24	25	29	29	33	31	33	32	33	31	27
Photobacterium_carnosum_TMW22021_CIK00_10110	Photobacterium_carnosum_TMW22021_CIK00_10110	6	6	6	Photobacterium_carnosum_TMW22021_CIK00_10110 HAD family hydrolase	1	6	6	6	3	3	3	4	4	4	5	4	4	3	3	3	3	3	4	3	3	3	4	4	4	5	4	4	3	3	3	3	3	4	3	3	3	4	4	4	5	4	4	3
Photobacterium_carnosum_TMW22021_CIK00_10115	Photobacterium_carnosum_TMW22021_CIK00_10115	32	32	32	Photobacterium_carnosum_TMW22021_CIK00_10115 amidase	1	32	32	32	26	27	28	29	29	31	29	28	27	25	24	25	22	29	29	26	27	28	29	29	31	29	28	27	25	24	25	22	29	29	26	27	28	29	29	31	29	28	27	25
Photobacterium_carnosum_TMW22021_CIK00_10120	Photobacterium_carnosum_TMW22021_CIK00_10120	22	22	22	Photobacterium_carnosum_TMW22021_CIK00_10120 YjjI family glycine radical enzyme	1	22	22	22	14	15	15	20	18	20	17	17	17	12	13	11	13	13	13	14	15	15	20	18	20	17	17	17	12	13	11	13	13	13	14	15	15	20	18	20	17	17	17	12
Photobacterium_carnosum_TMW22021_CIK00_10125	Photobacterium_carnosum_TMW22021_CIK00_10125	2	2	2	Photobacterium_carnosum_TMW22021_CIK00_10125 glycine radical enzyme activase	1	2	2	2	0	0	0	1	1	1	0	0	0	0	0	0	0	0	0	0	0	0	1	1	1	0	0	0	0	0	0	0	0	0	0	0	0	1	1	1	0	0	0	0
Photobacterium_carnosum_TMW22021_CIK00_10135	Photobacterium_carnosum_TMW22021_CIK00_10135	14	14	14	Photobacterium_carnosum_TMW22021_CIK00_10135 GTP cyclohydrolase I FolE	1	14	14	14	11	12	11	10	10	11	10	11	13	11	11	11	11	12	12	11	12	11	10	10	11	10	11	13	11	11	11	11	12	12	11	12	11	10	10	11	10	11	13	11
Photobacterium_carnosum_TMW22021_CIK00_10140	Photobacterium_carnosum_TMW22021_CIK00_10140	5	5	5	Photobacterium_carnosum_TMW22021_CIK00_10140 molybdopterin molybdotransferase	1	5	5	5	4	4	4	5	4	4	5	5	5	4	4	3	5	3	2	4	4	4	5	4	4	5	5	5	4	4	3	5	3	2	4	4	4	5	4	4	5	5	5	4
Photobacterium_carnosum_TMW22021_CIK00_10145	Photobacterium_carnosum_TMW22021_CIK00_10145	13	13	13	Photobacterium_carnosum_TMW22021_CIK00_10145 molybdopterin-synthase adenylyltransferase MoeB	1	13	13	13	10	11	11	13	11	11	11	10	11	10	13	12	12	11	10	10	11	11	13	11	11	11	10	11	10	13	12	12	11	10	10	11	11	13	11	11	11	10	11	10
Photobacterium_carnosum_TMW22021_CIK00_10150	Photobacterium_carnosum_TMW22021_CIK00_10150	3	3	3	Photobacterium_carnosum_TMW22021_CIK00_10150 NrdH-redoxin	1	3	3	3	1	1	1	2	2	1	1	2	1	0	0	0	0	0	0	1	1	1	2	2	1	1	2	1	0	0	0	0	0	0	1	1	1	2	2	1	1	2	1	0
Photobacterium_carnosum_TMW22021_CIK00_10155	Photobacterium_carnosum_TMW22021_CIK00_10155	22	22	22	Photobacterium_carnosum_TMW22021_CIK00_10155 GntR family transcriptional regulator	1	22	22	22	18	20	19	18	17	19	18	20	17	15	17	16	14	18	18	18	20	19	18	17	19	18	20	17	15	17	16	14	18	18	18	20	19	18	17	19	18	20	17	15
Photobacterium_carnosum_TMW22021_CIK00_10165	Photobacterium_carnosum_TMW22021_CIK00_10165	19	19	19	Photobacterium_carnosum_TMW22021_CIK00_10165 cyclopropane-fatty-acyl-phospholipid synthase	1	19	19	19	10	11	10	13	12	14	15	15	15	9	8	11	8	8	10	10	11	10	13	12	14	15	15	15	9	8	11	8	8	10	10	11	10	13	12	14	15	15	15	9
Photobacterium_carnosum_TMW22021_CIK00_10170	Photobacterium_carnosum_TMW22021_CIK00_10170	4	4	4	Photobacterium_carnosum_TMW22021_CIK00_10170 hypothetical protein	1	4	4	4	3	2	1	0	0	0	0	0	0	1	2	1	2	2	2	3	2	1	0	0	0	0	0	0	1	2	1	2	2	2	3	2	1	0	0	0	0	0	0	1
Photobacterium_carnosum_TMW22021_CIK00_10175	Photobacterium_carnosum_TMW22021_CIK00_10175	20	20	20	Photobacterium_carnosum_TMW22021_CIK00_10175 cystathionine beta-lyase	1	20	20	20	16	15	15	13	17	14	13	13	13	14	14	16	16	16	15	16	15	15	13	17	14	13	13	13	14	14	16	16	16	15	16	15	15	13	17	14	13	13	13	14
Photobacterium_carnosum_TMW22021_CIK00_10185	Photobacterium_carnosum_TMW22021_CIK00_10185	2	2	2	Photobacterium_carnosum_TMW22021_CIK00_10185 hypothetical protein	1	2	2	2	2	1	1	2	2	1	1	1	2	1	1	1	1	2	1	2	1	1	2	2	1	1	1	2	1	1	1	1	2	1	2	1	1	2	2	1	1	1	2	1
Photobacterium_carnosum_TMW22021_CIK00_10240	Photobacterium_carnosum_TMW22021_CIK00_10240	2	2	2	Photobacterium_carnosum_TMW22021_CIK00_10240 hypothetical protein	1	2	2	2	1	0	0	0	0	0	0	1	1	1	1	0	1	0	0	1	0	0	0	0	0	0	1	1	1	1	0	1	0	0	1	0	0	0	0	0	0	1	1	1
Photobacterium_carnosum_TMW22021_CIK00_10245	Photobacterium_carnosum_TMW22021_CIK00_10245	3	3	3	Photobacterium_carnosum_TMW22021_CIK00_10245 hypothetical protein	1	3	3	3	2	2	2	2	2	2	2	2	2	2	2	1	2	2	2	2	2	2	2	2	2	2	2	2	2	2	1	2	2	2	2	2	2	2	2	2	2	2	2	2
Photobacterium_carnosum_TMW22021_CIK00_10255	Photobacterium_carnosum_TMW22021_CIK00_10255	2	2	2	Photobacterium_carnosum_TMW22021_CIK00_10255 hypothetical protein	1	2	2	2	1	2	1	1	1	1	1	1	1	1	1	1	1	1	1	1	2	1	1	1	1	1	1	1	1	1	1	1	1	1	1	2	1	1	1	1	1	1	1	1
Photobacterium_carnosum_TMW22021_CIK00_10265	Photobacterium_carnosum_TMW22021_CIK00_10265	6	6	6	Photobacterium_carnosum_TMW22021_CIK00_10265 antibiotic biosynthesis monooxygenase	1	6	6	6	6	6	6	6	6	6	6	6	6	6	6	6	6	6	6	6	6	6	6	6	6	6	6	6	6	6	6	6	6	6	6	6	6	6	6	6	6	6	6	6
Photobacterium_carnosum_TMW22021_CIK00_10280	Photobacterium_carnosum_TMW22021_CIK00_10280	25	25	25	Photobacterium_carnosum_TMW22021_CIK00_10280 amidase	1	25	25	25	18	16	15	18	19	18	13	17	17	6	8	7	3	5	3	18	16	15	18	19	18	13	17	17	6	8	7	3	5	3	18	16	15	18	19	18	13	17	17	6
Photobacterium_carnosum_TMW22021_CIK00_10290	Photobacterium_carnosum_TMW22021_CIK00_10290	6	6	6	Photobacterium_carnosum_TMW22021_CIK00_10290 DUF188 domain-containing protein	1	6	6	6	4	5	5	4	4	6	5	5	4	3	4	4	3	3	4	4	5	5	4	4	6	5	5	4	3	4	4	3	3	4	4	5	5	4	4	6	5	5	4	3
Photobacterium_carnosum_TMW22021_CIK00_10295	Photobacterium_carnosum_TMW22021_CIK00_10295	26	26	25	Photobacterium_carnosum_TMW22021_CIK00_10295 ABC-F family ATPase	1	26	26	25	21	21	19	23	22	23	22	22	22	21	21	20	16	21	18	21	21	19	23	22	23	22	22	22	21	21	20	16	21	18	20	21	19	22	21	23	22	22	22	21
Photobacterium_carnosum_TMW22021_CIK00_10300	Photobacterium_carnosum_TMW22021_CIK00_10300	7	7	7	Photobacterium_carnosum_TMW22021_CIK00_10300 hypothetical protein	1	7	7	7	5	5	5	6	7	6	6	6	6	6	5	5	4	6	5	5	5	5	6	7	6	6	6	6	6	5	5	4	6	5	5	5	5	6	7	6	6	6	6	6
Photobacterium_carnosum_TMW22021_CIK00_10335	Photobacterium_carnosum_TMW22021_CIK00_10335	12	12	12	Photobacterium_carnosum_TMW22021_CIK00_10335 hypothetical protein	1	12	12	12	4	5	3	4	4	3	2	4	2	6	6	4	6	6	7	4	5	3	4	4	3	2	4	2	6	6	4	6	6	7	4	5	3	4	4	3	2	4	2	6
Photobacterium_carnosum_TMW22021_CIK00_10340	Photobacterium_carnosum_TMW22021_CIK00_10340	37	37	37	Photobacterium_carnosum_TMW22021_CIK00_10340 hypothetical protein	1	37	37	37	11	12	8	11	10	9	10	15	15	25	23	24	25	29	22	11	12	8	11	10	9	10	15	15	25	23	24	25	29	22	11	12	8	11	10	9	10	15	15	25
Photobacterium_carnosum_TMW22021_CIK00_10365	Photobacterium_carnosum_TMW22021_CIK00_10365	2	2	2	Photobacterium_carnosum_TMW22021_CIK00_10365 acetylpolyamine amidohydrolase	1	2	2	2	2	2	0	0	0	0	0	0	0	0	0	0	0	0	0	2	2	0	0	0	0	0	0	0	0	0	0	0	0	0	2	2	0	0	0	0	0	0	0	0
Photobacterium_carnosum_TMW22021_CIK00_10370	Photobacterium_carnosum_TMW22021_CIK00_10370	4	4	4	Photobacterium_carnosum_TMW22021_CIK00_10370 spermidine/putrescine ABC transporter substrate-binding protein	1	4	4	4	0	0	0	0	0	0	0	0	0	0	0	0	0	0	0	0	0	0	0	0	0	0	0	0	0	0	0	0	0	0	0	0	0	0	0	0	0	0	0	0
Photobacterium_carnosum_TMW22021_CIK00_10375	Photobacterium_carnosum_TMW22021_CIK00_10375	3	3	3	Photobacterium_carnosum_TMW22021_CIK00_10375 potassium transporter	1	3	3	3	0	0	0	0	0	0	0	1	1	0	0	0	0	0	0	0	0	0	0	0	0	0	1	1	0	0	0	0	0	0	0	0	0	0	0	0	0	1	1	0
Photobacterium_carnosum_TMW22021_CIK00_10380	Photobacterium_carnosum_TMW22021_CIK00_10380	8	8	8	Photobacterium_carnosum_TMW22021_CIK00_10380 potassium transporter KefG	1	8	8	8	6	8	6	7	6	7	7	6	6	7	7	5	7	7	6	6	8	6	7	6	7	7	6	6	7	7	5	7	7	6	6	8	6	7	6	7	7	6	6	7
Photobacterium_carnosum_TMW22021_CIK00_10390	Photobacterium_carnosum_TMW22021_CIK00_10390	27	27	27	Photobacterium_carnosum_TMW22021_CIK00_10390 NADH-dependent alcohol dehydrogenase	1	27	27	27	20	22	20	22	20	21	22	24	23	19	20	21	16	19	20	20	22	20	22	20	21	22	24	23	19	20	21	16	19	20	20	22	20	22	20	21	22	24	23	19
Photobacterium_carnosum_TMW22021_CIK00_10400	Photobacterium_carnosum_TMW22021_CIK00_10400	7	7	7	Photobacterium_carnosum_TMW22021_CIK00_10400 AAA family ATPase	1	7	7	7	1	3	4	3	3	2	1	0	1	4	5	2	2	2	3	1	3	4	3	3	2	1	0	1	4	5	2	2	2	3	1	3	4	3	3	2	1	0	1	4
Photobacterium_carnosum_TMW22021_CIK00_10405	Photobacterium_carnosum_TMW22021_CIK00_10405	3	3	3	Photobacterium_carnosum_TMW22021_CIK00_10405 hypothetical protein	1	3	3	3	2	2	2	2	2	2	2	2	2	2	2	2	2	2	2	2	2	2	2	2	2	2	2	2	2	2	2	2	2	2	2	2	2	2	2	2	2	2	2	2
Photobacterium_carnosum_TMW22021_CIK00_10410	Photobacterium_carnosum_TMW22021_CIK00_10410	5	5	5	Photobacterium_carnosum_TMW22021_CIK00_10410 lipopolysaccharide transport periplasmic protein LptA	1	5	5	5	2	3	4	3	3	2	5	4	4	2	2	3	1	3	2	2	3	4	3	3	2	5	4	4	2	2	3	1	3	2	2	3	4	3	3	2	5	4	4	2
Photobacterium_carnosum_TMW22021_CIK00_10425	Photobacterium_carnosum_TMW22021_CIK00_10425	5	5	5	Photobacterium_carnosum_TMW22021_CIK00_10425 MarR family transcriptional regulator	1	5	5	5	2	3	3	3	2	3	3	3	3	2	3	3	3	4	5	2	3	3	3	2	3	3	3	3	2	3	3	3	4	5	2	3	3	3	2	3	3	3	3	2
Photobacterium_carnosum_TMW22021_CIK00_10465	Photobacterium_carnosum_TMW22021_CIK00_10465	2	2	2	Photobacterium_carnosum_TMW22021_CIK00_10465 hypothetical protein	1	2	2	2	1	1	1	1	1	1	1	2	1	0	0	0	1	1	1	1	1	1	1	1	1	1	2	1	0	0	0	1	1	1	1	1	1	1	1	1	1	2	1	0
Photobacterium_carnosum_TMW22021_CIK00_10470	Photobacterium_carnosum_TMW22021_CIK00_10470	11	11	11	Photobacterium_carnosum_TMW22021_CIK00_10470 hydrogenase accessory protein HypB	1	11	11	11	7	7	7	8	9	10	7	7	8	6	8	8	7	6	6	7	7	7	8	9	10	7	7	8	6	8	8	7	6	6	7	7	7	8	9	10	7	7	8	6
Photobacterium_carnosum_TMW22021_CIK00_10475	Photobacterium_carnosum_TMW22021_CIK00_10475	2	2	2	Photobacterium_carnosum_TMW22021_CIK00_10475 hydrogenase maturation nickel metallochaperone HypA	1	2	2	2	0	1	0	1	2	2	2	1	2	0	1	1	1	0	1	0	1	0	1	2	2	2	1	2	0	1	1	1	0	1	0	1	0	1	2	2	2	1	2	0
Photobacterium_carnosum_TMW22021_CIK00_10480	Photobacterium_carnosum_TMW22021_CIK00_10480	11	11	11	Photobacterium_carnosum_TMW22021_CIK00_10480 carbamoyltransferase HypF	1	11	11	11	2	3	2	5	7	6	1	2	1	0	0	0	0	0	0	2	3	2	5	7	6	1	2	1	0	0	0	0	0	0	2	3	2	5	7	6	1	2	1	0
Photobacterium_carnosum_TMW22021_CIK00_10490	Photobacterium_carnosum_TMW22021_CIK00_10490	5	5	5	Photobacterium_carnosum_TMW22021_CIK00_10490 sulfurtransferase FdhD	1	5	5	5	1	1	2	4	4	3	3	3	4	0	2	0	1	1	0	1	1	2	4	4	3	3	3	4	0	2	0	1	1	0	1	1	2	4	4	3	3	3	4	0
Photobacterium_carnosum_TMW22021_CIK00_10495	Photobacterium_carnosum_TMW22021_CIK00_10495	3	3	3	Photobacterium_carnosum_TMW22021_CIK00_10495 AAA family ATPase	1	3	3	3	0	0	0	2	1	2	0	0	0	0	0	0	0	0	0	0	0	0	2	1	2	0	0	0	0	0	0	0	0	0	0	0	0	2	1	2	0	0	0	0
Photobacterium_carnosum_TMW22021_CIK00_10500	Photobacterium_carnosum_TMW22021_CIK00_10500	32	32	32	Photobacterium_carnosum_TMW22021_CIK00_10500 formate dehydrogenase subunit alpha	1	32	32	32	0	0	3	28	26	26	26	25	27	11	11	12	0	0	0	0	0	3	28	26	26	26	25	27	11	11	12	0	0	0	0	0	3	28	26	26	26	25	27	11
Photobacterium_carnosum_TMW22021_CIK00_10505	Photobacterium_carnosum_TMW22021_CIK00_10505	6	6	6	Photobacterium_carnosum_TMW22021_CIK00_10505 effector protein	1	6	6	6	1	1	1	6	6	6	6	6	6	1	1	1	0	0	0	1	1	1	6	6	6	6	6	6	1	1	1	0	0	0	1	1	1	6	6	6	6	6	6	1
Photobacterium_carnosum_TMW22021_CIK00_10510	Photobacterium_carnosum_TMW22021_CIK00_10510	3	3	3	Photobacterium_carnosum_TMW22021_CIK00_10510 hydrogenase maturation peptidase HycI	1	3	3	3	0	0	0	1	1	1	2	1	2	0	0	0	0	0	0	0	0	0	1	1	1	2	1	2	0	0	0	0	0	0	0	0	0	1	1	1	2	1	2	0
Photobacterium_carnosum_TMW22021_CIK00_10515	Photobacterium_carnosum_TMW22021_CIK00_10515	6	6	6	Photobacterium_carnosum_TMW22021_CIK00_10515 formate hydrogenlyase maturation protein HycH	1	6	6	6	1	1	1	5	5	5	5	5	5	1	1	2	0	1	0	1	1	1	5	5	5	5	5	5	1	1	2	0	1	0	1	1	1	5	5	5	5	5	5	1
Photobacterium_carnosum_TMW22021_CIK00_10520	Photobacterium_carnosum_TMW22021_CIK00_10520	10	10	10	Photobacterium_carnosum_TMW22021_CIK00_10520 hydrogenase	1	10	10	10	1	1	2	7	7	8	9	7	5	3	3	3	1	2	2	1	1	2	7	7	8	9	7	5	3	3	3	1	2	2	1	1	2	7	7	8	9	7	5	3
Photobacterium_carnosum_TMW22021_CIK00_10525	Photobacterium_carnosum_TMW22021_CIK00_10525	11	11	11	Photobacterium_carnosum_TMW22021_CIK00_10525 formate hydrogenlyase complex iron-sulfur subunit	1	11	11	11	0	0	0	10	9	10	9	9	10	0	0	0	0	0	0	0	0	0	10	9	10	9	9	10	0	0	0	0	0	0	0	0	0	10	9	10	9	9	10	0
Photobacterium_carnosum_TMW22021_CIK00_10530	Photobacterium_carnosum_TMW22021_CIK00_10530	25	25	25	Photobacterium_carnosum_TMW22021_CIK00_10530 hydrogenase 3 large subunit	1	25	25	25	0	0	0	21	21	20	18	19	20	0	0	0	0	0	0	0	0	0	21	21	20	18	19	20	0	0	0	0	0	0	0	0	0	21	21	20	18	19	20	0
Photobacterium_carnosum_TMW22021_CIK00_10540	Photobacterium_carnosum_TMW22021_CIK00_10540	3	3	3	Photobacterium_carnosum_TMW22021_CIK00_10540 hydrogenase 4 subunit B	1	3	3	3	0	0	0	1	1	0	2	2	1	0	0	0	0	0	0	0	0	0	1	1	0	2	2	1	0	0	0	0	0	0	0	0	0	1	1	0	2	2	1	0
Photobacterium_carnosum_TMW22021_CIK00_10545	Photobacterium_carnosum_TMW22021_CIK00_10545	7	7	7	Photobacterium_carnosum_TMW22021_CIK00_10545 electron transporter	1	7	7	7	0	0	0	6	7	7	6	6	6	0	0	0	0	0	0	0	0	0	6	7	7	6	6	6	0	0	0	0	0	0	0	0	0	6	7	7	6	6	6	0
Photobacterium_carnosum_TMW22021_CIK00_10550	Photobacterium_carnosum_TMW22021_CIK00_10550	16	16	16	Photobacterium_carnosum_TMW22021_CIK00_10550 selenocysteine-specific translation elongation factor	1	16	16	16	0	0	7	12	13	15	10	11	9	2	2	1	0	0	0	0	0	7	12	13	15	10	11	9	2	2	1	0	0	0	0	0	7	12	13	15	10	11	9	2
Photobacterium_carnosum_TMW22021_CIK00_10555	Photobacterium_carnosum_TMW22021_CIK00_10555	15	15	15	Photobacterium_carnosum_TMW22021_CIK00_10555 L-seryl-tRNA(Sec) selenium transferase	1	15	15	15	0	1	12	14	13	14	13	11	12	10	9	11	0	0	0	0	1	12	14	13	14	13	11	12	10	9	11	0	0	0	0	1	12	14	13	14	13	11	12	10
Photobacterium_carnosum_TMW22021_CIK00_10560	Photobacterium_carnosum_TMW22021_CIK00_10560	3	3	3	Photobacterium_carnosum_TMW22021_CIK00_10560 hypothetical protein	1	3	3	3	0	0	0	1	0	1	0	1	0	0	0	0	3	1	2	0	0	0	1	0	1	0	1	0	0	0	0	3	1	2	0	0	0	1	0	1	0	1	0	0
Photobacterium_carnosum_TMW22021_CIK00_10565	Photobacterium_carnosum_TMW22021_CIK00_10565	2	2	2	Photobacterium_carnosum_TMW22021_CIK00_10565 hypothetical protein	1	2	2	2	0	0	0	0	0	0	0	0	1	0	0	0	1	0	0	0	0	0	0	0	0	0	0	1	0	0	0	1	0	0	0	0	0	0	0	0	0	0	1	0
Photobacterium_carnosum_TMW22021_CIK00_10600	Photobacterium_carnosum_TMW22021_CIK00_10600	9	9	9	Photobacterium_carnosum_TMW22021_CIK00_10600 hypothetical protein	1	9	9	9	4	5	5	3	4	5	5	6	5	4	5	5	4	5	6	4	5	5	3	4	5	5	6	5	4	5	5	4	5	6	4	5	5	3	4	5	5	6	5	4
Photobacterium_carnosum_TMW22021_CIK00_10605	Photobacterium_carnosum_TMW22021_CIK00_10605	5	5	5	Photobacterium_carnosum_TMW22021_CIK00_10605 hypothetical protein	1	5	5	5	3	4	4	4	5	4	3	4	4	3	4	4	4	4	4	3	4	4	4	5	4	3	4	4	3	4	4	4	4	4	3	4	4	4	5	4	3	4	4	3
Photobacterium_carnosum_TMW22021_CIK00_10610	Photobacterium_carnosum_TMW22021_CIK00_10610	10	10	10	Photobacterium_carnosum_TMW22021_CIK00_10610 pyridoxal kinase	1	10	10	10	6	6	6	8	7	7	7	8	7	8	7	7	6	9	9	6	6	6	8	7	7	7	8	7	8	7	7	6	9	9	6	6	6	8	7	7	7	8	7	8
Photobacterium_carnosum_TMW22021_CIK00_10620	Photobacterium_carnosum_TMW22021_CIK00_10620	6	6	6	Photobacterium_carnosum_TMW22021_CIK00_10620 ABC transporter	1	6	6	6	2	3	3	2	2	2	3	2	2	2	3	2	2	1	1	2	3	3	2	2	2	3	2	2	2	3	2	2	1	1	2	3	3	2	2	2	3	2	2	2
Photobacterium_carnosum_TMW22021_CIK00_10625	Photobacterium_carnosum_TMW22021_CIK00_10625	5	2	2	Photobacterium_carnosum_TMW22021_CIK00_10625 cold-shock protein	1	5	2	2	5	5	5	5	5	5	5	5	3	3	4	4	4	4	4	2	2	2	2	2	2	2	2	0	1	1	1	1	1	1	2	2	2	2	2	2	2	2	0	1
Photobacterium_carnosum_TMW22021_CIK00_10630	Photobacterium_carnosum_TMW22021_CIK00_10630	28	28	28	Photobacterium_carnosum_TMW22021_CIK00_10630 bifunctional metallophosphatase/5-nucleotidase	1	28	28	28	18	21	20	23	23	21	21	21	19	18	22	17	17	19	21	18	21	20	23	23	21	21	21	19	18	22	17	17	19	21	18	21	20	23	23	21	21	21	19	18
Photobacterium_carnosum_TMW22021_CIK00_10640	Photobacterium_carnosum_TMW22021_CIK00_10640	28	28	28	Photobacterium_carnosum_TMW22021_CIK00_10640 flavodoxin	1	28	28	28	21	20	17	20	20	18	12	13	19	19	12	15	14	13	16	21	20	17	20	20	18	12	13	19	19	12	15	14	13	16	21	20	17	20	20	18	12	13	19	19
Photobacterium_carnosum_TMW22021_CIK00_10650	Photobacterium_carnosum_TMW22021_CIK00_10650	14	14	14	Photobacterium_carnosum_TMW22021_CIK00_10650 hypothetical protein	1	14	14	14	8	8	7	12	10	7	9	8	9	7	8	7	7	7	10	8	8	7	12	10	7	9	8	9	7	8	7	7	7	10	8	8	7	12	10	7	9	8	9	7
Photobacterium_carnosum_TMW22021_CIK00_10655	Photobacterium_carnosum_TMW22021_CIK00_10655	4	4	4	Photobacterium_carnosum_TMW22021_CIK00_10655 hypothetical protein	1	4	4	4	0	0	0	0	0	0	0	0	0	0	0	0	1	0	0	0	0	0	0	0	0	0	0	0	0	0	0	1	0	0	0	0	0	0	0	0	0	0	0	0
Photobacterium_carnosum_TMW22021_CIK00_10665	Photobacterium_carnosum_TMW22021_CIK00_10665	7	7	7	Photobacterium_carnosum_TMW22021_CIK00_10665 hypothetical protein	1	7	7	7	7	6	7	7	6	6	6	6	7	5	3	3	6	6	6	7	6	7	7	6	6	6	6	7	5	3	3	6	6	6	7	6	7	7	6	6	6	6	7	5
Photobacterium_carnosum_TMW22021_CIK00_10670	Photobacterium_carnosum_TMW22021_CIK00_10670	14	14	14	Photobacterium_carnosum_TMW22021_CIK00_10670 phage shock protein A	1	14	14	14	13	13	12	12	13	13	12	13	13	13	12	12	14	12	13	13	13	12	12	13	13	12	13	13	13	12	12	14	12	13	13	13	12	12	13	13	12	13	13	13
Photobacterium_carnosum_TMW22021_CIK00_10675	Photobacterium_carnosum_TMW22021_CIK00_10675	4	4	4	Photobacterium_carnosum_TMW22021_CIK00_10675 cytoplasmic protein	1	4	4	4	3	3	3	2	3	4	2	3	3	2	2	3	2	3	4	3	3	3	2	3	4	2	3	3	2	2	3	2	3	4	3	3	3	2	3	4	2	3	3	2
Photobacterium_carnosum_TMW22021_CIK00_10690	Photobacterium_carnosum_TMW22021_CIK00_10690	4	4	4	Photobacterium_carnosum_TMW22021_CIK00_10690 hypothetical protein	1	4	4	4	1	0	1	3	1	0	1	2	1	1	1	1	2	1	1	1	0	1	3	1	0	1	2	1	1	1	1	2	1	1	1	0	1	3	1	0	1	2	1	1
Photobacterium_carnosum_TMW22021_CIK00_10705	Photobacterium_carnosum_TMW22021_CIK00_10705	2	2	2	Photobacterium_carnosum_TMW22021_CIK00_10705 type II toxin-antitoxin system prevent-host-death family antitoxin	1	2	2	2	1	1	1	0	0	0	1	0	0	0	0	0	0	0	1	1	1	1	0	0	0	1	0	0	0	0	0	0	0	1	1	1	1	0	0	0	1	0	0	0
Photobacterium_carnosum_TMW22021_CIK00_10710	Photobacterium_carnosum_TMW22021_CIK00_10710	4	4	4	Photobacterium_carnosum_TMW22021_CIK00_10710 hypothetical protein	1	4	4	4	1	0	0	1	0	1	0	0	0	2	1	1	0	1	1	1	0	0	1	0	1	0	0	0	2	1	1	0	1	1	1	0	0	1	0	1	0	0	0	2
Photobacterium_carnosum_TMW22021_CIK00_10715	Photobacterium_carnosum_TMW22021_CIK00_10715	40	40	40	Photobacterium_carnosum_TMW22021_CIK00_10715 catalase/peroxidase HPI	1	40	40	40	34	33	33	36	33	32	35	33	35	35	33	33	33	35	33	34	33	33	36	33	32	35	33	35	35	33	33	33	35	33	34	33	33	36	33	32	35	33	35	35
Photobacterium_carnosum_TMW22021_CIK00_10725	Photobacterium_carnosum_TMW22021_CIK00_10725	11	11	11	Photobacterium_carnosum_TMW22021_CIK00_10725 N-acetylmuramic acid 6-phosphate etherase	1	11	11	11	6	7	8	8	8	6	2	6	3	6	5	4	3	3	2	6	7	8	8	8	6	2	6	3	6	5	4	3	3	2	6	7	8	8	8	6	2	6	3	6
Photobacterium_carnosum_TMW22021_CIK00_10730	Photobacterium_carnosum_TMW22021_CIK00_10730	10	10	10	Photobacterium_carnosum_TMW22021_CIK00_10730 AsmA protein	1	10	10	10	2	3	2	3	2	4	6	5	3	3	1	2	1	2	2	2	3	2	3	2	4	6	5	3	3	1	2	1	2	2	2	3	2	3	2	4	6	5	3	3
Photobacterium_carnosum_TMW22021_CIK00_10735	Photobacterium_carnosum_TMW22021_CIK00_10735	7	7	7	Photobacterium_carnosum_TMW22021_CIK00_10735 nitric oxide reductase transcription regulator	1	7	7	7	1	1	2	4	4	5	5	5	4	2	2	3	2	0	2	1	1	2	4	4	5	5	5	4	2	2	3	2	0	2	1	1	2	4	4	5	5	5	4	2
Photobacterium_carnosum_TMW22021_CIK00_10740	Photobacterium_carnosum_TMW22021_CIK00_10740	19	19	19	Photobacterium_carnosum_TMW22021_CIK00_10740 hydroxylamine reductase	1	19	19	19	0	1	6	16	16	15	12	14	12	6	5	5	0	2	1	0	1	6	16	16	15	12	14	12	6	5	5	0	2	1	0	1	6	16	16	15	12	14	12	6
Photobacterium_carnosum_TMW22021_CIK00_10745	Photobacterium_carnosum_TMW22021_CIK00_10745	3	3	3	Photobacterium_carnosum_TMW22021_CIK00_10745 hybrid-cluster NAD(P)-dependent oxidoreductase	1	3	3	3	0	0	0	2	3	2	0	0	0	0	0	0	0	0	0	0	0	0	2	3	2	0	0	0	0	0	0	0	0	0	0	0	0	2	3	2	0	0	0	0
Photobacterium_carnosum_TMW22021_CIK00_10750	Photobacterium_carnosum_TMW22021_CIK00_10750	7	7	7	Photobacterium_carnosum_TMW22021_CIK00_10750 hypothetical protein	1	7	7	7	6	5	4	3	5	6	6	6	7	4	4	4	2	4	3	6	5	4	3	5	6	6	6	7	4	4	4	2	4	3	6	5	4	3	5	6	6	6	7	4
Photobacterium_carnosum_TMW22021_CIK00_10755;Photobacterium_carnosum_TMW22021_CIK00_16320;Photobacterium_carnosum_TMW22021_CIK00_05205	Photobacterium_carnosum_TMW22021_CIK00_10755;Photobacterium_carnosum_TMW22021_CIK00_16320;Photobacterium_carnosum_TMW22021_CIK00_05205	7;6;5	7;6;5	0;0;0	Photobacterium_carnosum_TMW22021_CIK00_10755 cold-shock protein;Photobacterium_carnosum_TMW22021_CIK00_16320 cold-shock protein;Photobacterium_carnosum_TMW22021_CIK00_05205 cold-shock protein	3	7	7	0	6	6	6	6	6	6	6	6	6	7	6	7	6	6	7	6	6	6	6	6	6	6	6	6	7	6	7	6	6	7	0	0	0	0	0	0	0	0	0	0
Photobacterium_carnosum_TMW22021_CIK00_10760	Photobacterium_carnosum_TMW22021_CIK00_10760	19	19	19	Photobacterium_carnosum_TMW22021_CIK00_10760 ATP-dependent protease	1	19	19	19	4	1	2	9	7	8	3	3	4	13	13	9	6	5	8	4	1	2	9	7	8	3	3	4	13	13	9	6	5	8	4	1	2	9	7	8	3	3	4	13
Photobacterium_carnosum_TMW22021_CIK00_10765	Photobacterium_carnosum_TMW22021_CIK00_10765	8	8	8	Photobacterium_carnosum_TMW22021_CIK00_10765 hypothetical protein	1	8	8	8	7	6	7	7	7	4	5	5	5	7	7	7	7	7	7	7	6	7	7	7	4	5	5	5	7	7	7	7	7	7	7	6	7	7	7	4	5	5	5	7
Photobacterium_carnosum_TMW22021_CIK00_10770	Photobacterium_carnosum_TMW22021_CIK00_10770	3	3	3	Photobacterium_carnosum_TMW22021_CIK00_10770 hypothetical protein	1	3	3	3	1	1	0	1	1	0	0	0	0	1	1	1	0	2	1	1	1	0	1	1	0	0	0	0	1	1	1	0	2	1	1	1	0	1	1	0	0	0	0	1
Photobacterium_carnosum_TMW22021_CIK00_10785	Photobacterium_carnosum_TMW22021_CIK00_10785	5	5	5	Photobacterium_carnosum_TMW22021_CIK00_10785 hypothetical protein	1	5	5	5	3	3	3	4	3	3	3	3	3	3	3	3	3	4	3	3	3	3	4	3	3	3	3	3	3	3	3	3	4	3	3	3	3	4	3	3	3	3	3	3
Photobacterium_carnosum_TMW22021_CIK00_10795	Photobacterium_carnosum_TMW22021_CIK00_10795	3	3	3	Photobacterium_carnosum_TMW22021_CIK00_10795 pyridoxamine 5-phosphate oxidase	1	3	3	3	3	3	2	1	2	1	1	2	2	1	1	1	1	3	2	3	3	2	1	2	1	1	2	2	1	1	1	1	3	2	3	3	2	1	2	1	1	2	2	1
Photobacterium_carnosum_TMW22021_CIK00_10800	Photobacterium_carnosum_TMW22021_CIK00_10800	11	11	11	Photobacterium_carnosum_TMW22021_CIK00_10800 purine-nucleoside phosphorylase	1	11	11	11	9	10	8	9	9	9	9	9	10	9	9	10	8	10	8	9	10	8	9	9	9	9	9	10	9	9	10	8	10	8	9	10	8	9	9	9	9	9	10	9
Photobacterium_carnosum_TMW22021_CIK00_10815	Photobacterium_carnosum_TMW22021_CIK00_10815	4	4	4	Photobacterium_carnosum_TMW22021_CIK00_10815 prevent-host-death protein	1	4	4	4	2	2	2	2	1	1	2	1	2	2	1	1	2	1	2	2	2	2	2	1	1	2	1	2	2	1	1	2	1	2	2	2	2	2	1	1	2	1	2	2
Photobacterium_carnosum_TMW22021_CIK00_10825	Photobacterium_carnosum_TMW22021_CIK00_10825	15	15	15	Photobacterium_carnosum_TMW22021_CIK00_10825 hypothetical protein	1	15	15	15	10	12	12	12	13	13	10	8	9	8	9	9	9	9	10	10	12	12	12	13	13	10	8	9	8	9	9	9	9	10	10	12	12	12	13	13	10	8	9	8
Photobacterium_carnosum_TMW22021_CIK00_10845	Photobacterium_carnosum_TMW22021_CIK00_10845	12	12	12	Photobacterium_carnosum_TMW22021_CIK00_10845 S-(hydroxymethyl)glutathione synthase	1	12	12	12	10	10	10	9	9	9	9	9	9	10	10	10	10	11	11	10	10	10	9	9	9	9	9	9	10	10	10	10	11	11	10	10	10	9	9	9	9	9	9	10
Photobacterium_carnosum_TMW22021_CIK00_10850	Photobacterium_carnosum_TMW22021_CIK00_10850	6	6	6	Photobacterium_carnosum_TMW22021_CIK00_10850 S-(hydroxymethyl)glutathione synthase	1	6	6	6	4	4	4	1	1	2	0	0	0	5	5	4	2	3	3	4	4	4	1	1	2	0	0	0	5	5	4	2	3	3	4	4	4	1	1	2	0	0	0	5
Photobacterium_carnosum_TMW22021_CIK00_10855	Photobacterium_carnosum_TMW22021_CIK00_10855	17	17	17	Photobacterium_carnosum_TMW22021_CIK00_10855 FAD-dependent oxidoreductase	1	17	17	17	9	11	10	4	5	4	7	4	6	13	13	11	10	13	13	9	11	10	4	5	4	7	4	6	13	13	11	10	13	13	9	11	10	4	5	4	7	4	6	13
Photobacterium_carnosum_TMW22021_CIK00_10860	Photobacterium_carnosum_TMW22021_CIK00_10860	11	11	11	Photobacterium_carnosum_TMW22021_CIK00_10860 LysR family transcriptional regulator	1	11	11	11	5	7	7	7	6	7	2	3	5	4	4	4	5	5	6	5	7	7	7	6	7	2	3	5	4	4	4	5	5	6	5	7	7	7	6	7	2	3	5	4
Photobacterium_carnosum_TMW22021_CIK00_10870	Photobacterium_carnosum_TMW22021_CIK00_10870	10	10	10	Photobacterium_carnosum_TMW22021_CIK00_10870 acetolactate decarboxylase	1	10	10	10	8	8	8	9	9	10	9	9	9	8	8	9	8	10	9	8	8	8	9	9	10	9	9	9	8	8	9	8	10	9	8	8	8	9	9	10	9	9	9	8
Photobacterium_carnosum_TMW22021_CIK00_10875	Photobacterium_carnosum_TMW22021_CIK00_10875	25	25	25	Photobacterium_carnosum_TMW22021_CIK00_10875 acetolactate synthase AlsS	1	25	25	25	20	19	19	21	21	22	21	21	21	19	16	17	18	20	17	20	19	19	21	21	22	21	21	21	19	16	17	18	20	17	20	19	19	21	21	22	21	21	21	19
Photobacterium_carnosum_TMW22021_CIK00_10880	Photobacterium_carnosum_TMW22021_CIK00_10880	3	3	3	Photobacterium_carnosum_TMW22021_CIK00_10880 NupC/NupG family nucleoside CNT transporter	1	3	3	3	2	2	1	2	3	3	3	2	3	2	0	1	2	1	1	2	2	1	2	3	3	3	2	3	2	0	1	2	1	1	2	2	1	2	3	3	3	2	3	2
Photobacterium_carnosum_TMW22021_CIK00_10890	Photobacterium_carnosum_TMW22021_CIK00_10890	13	13	13	Photobacterium_carnosum_TMW22021_CIK00_10890 hypothetical protein	1	13	13	13	11	10	11	10	10	12	9	9	9	8	9	8	8	10	10	11	10	11	10	10	12	9	9	9	8	9	8	8	10	10	11	10	11	10	10	12	9	9	9	8
Photobacterium_carnosum_TMW22021_CIK00_10930	Photobacterium_carnosum_TMW22021_CIK00_10930	7	7	7	Photobacterium_carnosum_TMW22021_CIK00_10930 C4-dicarboxylate ABC transporter substrate-binding protein	1	7	7	7	1	1	0	0	0	0	0	0	0	0	0	0	2	3	2	1	1	0	0	0	0	0	0	0	0	0	0	2	3	2	1	1	0	0	0	0	0	0	0	0
Photobacterium_carnosum_TMW22021_CIK00_10935	Photobacterium_carnosum_TMW22021_CIK00_10935	1	1	1	Photobacterium_carnosum_TMW22021_CIK00_10935 hypothetical protein	1	1	1	1	0	0	0	0	0	0	1	1	1	0	0	0	0	0	0	0	0	0	0	0	0	1	1	1	0	0	0	0	0	0	0	0	0	0	0	0	1	1	1	0
Photobacterium_carnosum_TMW22021_CIK00_10940	Photobacterium_carnosum_TMW22021_CIK00_10940	9	9	9	Photobacterium_carnosum_TMW22021_CIK00_10940 heme ABC transporter ATP-binding protein	1	9	9	9	4	3	3	5	5	6	6	5	5	1	1	2	2	0	1	4	3	3	5	5	6	6	5	5	1	1	2	2	0	1	4	3	3	5	5	6	6	5	5	1
Photobacterium_carnosum_TMW22021_CIK00_10950	Photobacterium_carnosum_TMW22021_CIK00_10950	12	12	12	Photobacterium_carnosum_TMW22021_CIK00_10950 two-component system response regulator UvrY	1	12	12	12	10	10	11	12	9	11	10	12	11	9	7	8	8	9	7	10	10	11	12	9	11	10	12	11	9	7	8	8	9	7	10	10	11	12	9	11	10	12	11	9
Photobacterium_carnosum_TMW22021_CIK00_10955	Photobacterium_carnosum_TMW22021_CIK00_10955	2	2	2	Photobacterium_carnosum_TMW22021_CIK00_10955 excinuclease ABC subunit C	1	2	2	2	1	1	0	2	1	1	1	2	1	1	1	0	1	1	0	1	1	0	2	1	1	1	2	1	1	1	0	1	1	0	1	1	0	2	1	1	1	2	1	1
Photobacterium_carnosum_TMW22021_CIK00_10965	Photobacterium_carnosum_TMW22021_CIK00_10965	2	2	2	Photobacterium_carnosum_TMW22021_CIK00_10965 uroporphyrinogen-III C-methyltransferase	1	2	2	2	0	0	0	0	2	1	0	1	0	0	1	0	0	0	0	0	0	0	0	2	1	0	1	0	0	1	0	0	0	0	0	0	0	0	2	1	0	1	0	0
Photobacterium_carnosum_TMW22021_CIK00_10975	Photobacterium_carnosum_TMW22021_CIK00_10975	4	4	4	Photobacterium_carnosum_TMW22021_CIK00_10975 nitrite reductase (NAD(P)H) small subunit	1	4	4	4	0	0	1	3	2	3	3	3	4	2	1	3	1	1	1	0	0	1	3	2	3	3	3	4	2	1	3	1	1	1	0	0	1	3	2	3	3	3	4	2
Photobacterium_carnosum_TMW22021_CIK00_10980	Photobacterium_carnosum_TMW22021_CIK00_10980	40	40	40	Photobacterium_carnosum_TMW22021_CIK00_10980 nitrite reductase (NAD(P)H)	1	40	40	40	1	0	16	30	31	32	36	36	30	25	23	23	5	2	2	1	0	16	30	31	32	36	36	30	25	23	23	5	2	2	1	0	16	30	31	32	36	36	30	25
Photobacterium_carnosum_TMW22021_CIK00_11035	Photobacterium_carnosum_TMW22021_CIK00_11035	2	2	2	Photobacterium_carnosum_TMW22021_CIK00_11035 hypothetical protein	1	2	2	2	0	0	0	2	2	2	0	1	0	0	0	0	0	0	0	0	0	0	2	2	2	0	1	0	0	0	0	0	0	0	0	0	0	2	2	2	0	1	0	0
Photobacterium_carnosum_TMW22021_CIK00_11055	Photobacterium_carnosum_TMW22021_CIK00_11055	6	6	6	Photobacterium_carnosum_TMW22021_CIK00_11055 hypothetical protein	1	6	6	6	4	4	4	5	5	5	5	5	5	4	4	4	4	5	5	4	4	4	5	5	5	5	5	5	4	4	4	4	5	5	4	4	4	5	5	5	5	5	5	4
Photobacterium_carnosum_TMW22021_CIK00_11060	Photobacterium_carnosum_TMW22021_CIK00_11060	9	9	9	Photobacterium_carnosum_TMW22021_CIK00_11060 23S rRNA methyltransferase	1	9	9	9	7	8	7	8	8	7	8	8	8	7	6	7	6	7	8	7	8	7	8	8	7	8	8	8	7	6	7	6	7	8	7	8	7	8	8	7	8	8	8	7
Photobacterium_carnosum_TMW22021_CIK00_11075	Photobacterium_carnosum_TMW22021_CIK00_11075	4	4	4	Photobacterium_carnosum_TMW22021_CIK00_11075 phosphotyrosine protein phosphatase	1	4	4	4	1	3	3	3	2	3	2	3	2	2	1	1	2	1	0	1	3	3	3	2	3	2	3	2	2	1	1	2	1	0	1	3	3	3	2	3	2	3	2	2
Photobacterium_carnosum_TMW22021_CIK00_11085	Photobacterium_carnosum_TMW22021_CIK00_11085	12	10	10	Photobacterium_carnosum_TMW22021_CIK00_11085 type I glyceraldehyde-3-phosphate dehydrogenase	1	12	10	10	4	1	2	4	7	4	1	2	1	6	3	5	3	3	2	3	0	1	3	6	3	0	1	0	4	1	3	2	2	1	3	0	1	3	6	3	0	1	0	4
Photobacterium_carnosum_TMW22021_CIK00_11095	Photobacterium_carnosum_TMW22021_CIK00_11095	7	7	7	Photobacterium_carnosum_TMW22021_CIK00_11095 hypothetical protein	1	7	7	7	2	0	0	2	2	3	0	1	1	1	0	0	0	0	0	2	0	0	2	2	3	0	1	1	1	0	0	0	0	0	2	0	0	2	2	3	0	1	1	1
Photobacterium_carnosum_TMW22021_CIK00_11100	Photobacterium_carnosum_TMW22021_CIK00_11100	6	6	6	Photobacterium_carnosum_TMW22021_CIK00_11100 HAD family hydrolase	1	6	6	6	3	4	3	5	5	4	4	5	5	4	4	4	4	4	4	3	4	3	5	5	4	4	5	5	4	4	4	4	4	4	3	4	3	5	5	4	4	5	5	4
Photobacterium_carnosum_TMW22021_CIK00_11105	Photobacterium_carnosum_TMW22021_CIK00_11105	6	6	6	Photobacterium_carnosum_TMW22021_CIK00_11105 hypothetical protein	1	6	6	6	2	4	3	5	5	4	3	4	3	3	2	1	1	1	2	2	4	3	5	5	4	3	4	3	3	2	1	1	1	2	2	4	3	5	5	4	3	4	3	3
Photobacterium_carnosum_TMW22021_CIK00_11115	Photobacterium_carnosum_TMW22021_CIK00_11115	5	5	5	Photobacterium_carnosum_TMW22021_CIK00_11115 isochorismatase	1	5	5	5	3	3	2	3	3	3	3	3	3	2	2	1	3	2	2	3	3	2	3	3	3	3	3	3	2	2	1	3	2	2	3	3	2	3	3	3	3	3	3	2
Photobacterium_carnosum_TMW22021_CIK00_11120	Photobacterium_carnosum_TMW22021_CIK00_11120	5	5	5	Photobacterium_carnosum_TMW22021_CIK00_11120 peptidase	1	5	5	5	1	3	1	1	1	1	0	2	1	2	3	3	3	1	0	1	3	1	1	1	1	0	2	1	2	3	3	3	1	0	1	3	1	1	1	1	0	2	1	2
Photobacterium_carnosum_TMW22021_CIK00_11125	Photobacterium_carnosum_TMW22021_CIK00_11125	6	6	6	Photobacterium_carnosum_TMW22021_CIK00_11125 DUF2057 domain-containing protein	1	6	6	6	4	4	4	6	6	6	6	6	6	4	4	4	4	4	4	4	4	4	6	6	6	6	6	6	4	4	4	4	4	4	4	4	4	6	6	6	6	6	6	4
Photobacterium_carnosum_TMW22021_CIK00_11130	Photobacterium_carnosum_TMW22021_CIK00_11130	33	33	33	Photobacterium_carnosum_TMW22021_CIK00_11130 23S rRNA (cytosine(1962)-C(5))-methyltransferase RlmI	1	33	33	33	25	24	23	24	23	24	27	26	24	23	21	24	21	25	21	25	24	23	24	23	24	27	26	24	23	21	24	21	25	21	25	24	23	24	23	24	27	26	24	23
Photobacterium_carnosum_TMW22021_CIK00_11135	Photobacterium_carnosum_TMW22021_CIK00_11135	4	4	4	Photobacterium_carnosum_TMW22021_CIK00_11135 sulfurtransferase TusE	1	4	4	4	2	2	2	2	2	2	2	3	4	1	2	2	2	2	2	2	2	2	2	2	2	2	3	4	1	2	2	2	2	2	2	2	2	2	2	2	2	3	4	1
Photobacterium_carnosum_TMW22021_CIK00_11145	Photobacterium_carnosum_TMW22021_CIK00_11145	2	2	2	Photobacterium_carnosum_TMW22021_CIK00_11145 ABC transporter ATP-binding protein	1	2	2	2	0	0	0	0	0	0	0	0	0	0	0	0	2	2	1	0	0	0	0	0	0	0	0	0	0	0	0	2	2	1	0	0	0	0	0	0	0	0	0	0
Photobacterium_carnosum_TMW22021_CIK00_11170	Photobacterium_carnosum_TMW22021_CIK00_11170	5	5	5	Photobacterium_carnosum_TMW22021_CIK00_11170 hypothetical protein	1	5	5	5	4	4	3	4	5	4	4	5	5	4	4	5	5	5	4	4	4	3	4	5	4	4	5	5	4	4	5	5	5	4	4	4	3	4	5	4	4	5	5	4
Photobacterium_carnosum_TMW22021_CIK00_11185	Photobacterium_carnosum_TMW22021_CIK00_11185	3	3	3	Photobacterium_carnosum_TMW22021_CIK00_11185 beta-galactosidase subunit beta	1	3	3	3	1	2	1	2	2	2	2	1	2	1	2	2	1	1	1	1	2	1	2	2	2	2	1	2	1	2	2	1	1	1	1	2	1	2	2	2	2	1	2	1
Photobacterium_carnosum_TMW22021_CIK00_11190	Photobacterium_carnosum_TMW22021_CIK00_11190	17	17	17	Photobacterium_carnosum_TMW22021_CIK00_11190 beta-galactosidase subunit alpha	1	17	17	17	4	5	3	7	8	4	5	4	3	9	10	11	9	7	6	4	5	3	7	8	4	5	4	3	9	10	11	9	7	6	4	5	3	7	8	4	5	4	3	9
Photobacterium_carnosum_TMW22021_CIK00_11195	Photobacterium_carnosum_TMW22021_CIK00_11195	3	3	3	Photobacterium_carnosum_TMW22021_CIK00_11195 transcriptional regulator EbgR	1	3	3	3	0	2	0	0	0	0	0	0	0	0	0	0	0	0	0	0	2	0	0	0	0	0	0	0	0	0	0	0	0	0	0	2	0	0	0	0	0	0	0	0
Photobacterium_carnosum_TMW22021_CIK00_11205	Photobacterium_carnosum_TMW22021_CIK00_11205	4	4	4	Photobacterium_carnosum_TMW22021_CIK00_11205 galactokinase	1	4	4	4	1	0	0	0	1	1	0	0	0	0	0	0	0	0	0	1	0	0	0	1	1	0	0	0	0	0	0	0	0	0	1	0	0	0	1	1	0	0	0	0
Photobacterium_carnosum_TMW22021_CIK00_11220	Photobacterium_carnosum_TMW22021_CIK00_11220	3	3	3	Photobacterium_carnosum_TMW22021_CIK00_11220 hypothetical protein	1	3	3	3	3	3	3	3	3	3	3	3	3	3	3	3	3	3	3	3	3	3	3	3	3	3	3	3	3	3	3	3	3	3	3	3	3	3	3	3	3	3	3	3
Photobacterium_carnosum_TMW22021_CIK00_11225	Photobacterium_carnosum_TMW22021_CIK00_11225	10	10	10	Photobacterium_carnosum_TMW22021_CIK00_11225 DNA-binding transcriptional regulator GalS	1	10	10	10	5	6	6	7	7	6	6	6	6	6	6	5	5	3	4	5	6	6	7	7	6	6	6	6	6	6	5	5	3	4	5	6	6	7	7	6	6	6	6	6
Photobacterium_carnosum_TMW22021_CIK00_11250	Photobacterium_carnosum_TMW22021_CIK00_11250	2	2	2	Photobacterium_carnosum_TMW22021_CIK00_11250 5-carboxymethyl-2-hydroxymuconate isomerase	1	2	2	2	2	2	2	2	2	2	2	2	1	2	1	2	2	2	2	2	2	2	2	2	2	2	2	1	2	1	2	2	2	2	2	2	2	2	2	2	2	2	1	2
Photobacterium_carnosum_TMW22021_CIK00_11255	Photobacterium_carnosum_TMW22021_CIK00_11255	4	4	4	Photobacterium_carnosum_TMW22021_CIK00_11255 cystatin	1	4	4	4	4	4	2	4	4	3	3	3	4	2	3	3	4	3	2	4	4	2	4	4	3	3	3	4	2	3	3	4	3	2	4	4	2	4	4	3	3	3	4	2
Photobacterium_carnosum_TMW22021_CIK00_11260	Photobacterium_carnosum_TMW22021_CIK00_11260	5	5	5	Photobacterium_carnosum_TMW22021_CIK00_11260 fluoroquinolone resistance protein	1	5	5	5	3	4	2	5	4	5	2	1	2	1	1	2	1	2	1	3	4	2	5	4	5	2	1	2	1	1	2	1	2	1	3	4	2	5	4	5	2	1	2	1
Photobacterium_carnosum_TMW22021_CIK00_11265	Photobacterium_carnosum_TMW22021_CIK00_11265	9	9	9	Photobacterium_carnosum_TMW22021_CIK00_11265 lactoylglutathione lyase	1	9	9	9	7	6	6	7	5	6	7	6	7	7	7	6	6	7	7	7	6	6	7	5	6	7	6	7	7	7	6	6	7	7	7	6	6	7	5	6	7	6	7	7
Photobacterium_carnosum_TMW22021_CIK00_11275	Photobacterium_carnosum_TMW22021_CIK00_11275	1	1	1	Photobacterium_carnosum_TMW22021_CIK00_11275 hypothetical protein	1	1	1	1	0	0	0	1	0	0	0	0	0	0	0	0	0	1	0	0	0	0	1	0	0	0	0	0	0	0	0	0	1	0	0	0	0	1	0	0	0	0	0	0
Photobacterium_carnosum_TMW22021_CIK00_11290	Photobacterium_carnosum_TMW22021_CIK00_11290	7	7	7	Photobacterium_carnosum_TMW22021_CIK00_11290 arginine ABC transporter substrate-binding protein	1	7	7	7	0	0	0	0	0	1	0	0	0	0	0	0	0	0	0	0	0	0	0	0	1	0	0	0	0	0	0	0	0	0	0	0	0	0	0	1	0	0	0	0
Photobacterium_carnosum_TMW22021_CIK00_11295	Photobacterium_carnosum_TMW22021_CIK00_11295	3	3	3	Photobacterium_carnosum_TMW22021_CIK00_11295 arginine ABC transporter ATP-binding protein ArtP	1	3	3	3	0	1	0	0	0	0	0	0	0	0	0	0	0	0	0	0	1	0	0	0	0	0	0	0	0	0	0	0	0	0	0	1	0	0	0	0	0	0	0	0
Photobacterium_carnosum_TMW22021_CIK00_11305	Photobacterium_carnosum_TMW22021_CIK00_11305	2	2	2	Photobacterium_carnosum_TMW22021_CIK00_11305 LysR family transcriptional regulator	1	2	2	2	1	0	0	0	0	0	0	0	0	1	0	0	0	0	1	1	0	0	0	0	0	0	0	0	1	0	0	0	0	1	1	0	0	0	0	0	0	0	0	1
Photobacterium_carnosum_TMW22021_CIK00_11310	Photobacterium_carnosum_TMW22021_CIK00_11310	2	2	2	Photobacterium_carnosum_TMW22021_CIK00_11310 hypothetical protein	1	2	2	2	1	1	0	2	1	1	1	1	1	0	2	0	0	1	1	1	1	0	2	1	1	1	1	1	0	2	0	0	1	1	1	1	0	2	1	1	1	1	1	0
Photobacterium_carnosum_TMW22021_CIK00_11315	Photobacterium_carnosum_TMW22021_CIK00_11315	5	5	5	Photobacterium_carnosum_TMW22021_CIK00_11315 ABC transporter ATP-binding protein	1	5	5	5	2	3	3	4	3	4	1	2	2	2	1	1	1	1	1	2	3	3	4	3	4	1	2	2	2	1	1	1	1	1	2	3	3	4	3	4	1	2	2	2
Photobacterium_carnosum_TMW22021_CIK00_11325	Photobacterium_carnosum_TMW22021_CIK00_11325	14	14	14	Photobacterium_carnosum_TMW22021_CIK00_11325 ABC transporter substrate-binding protein	1	14	14	14	10	8	9	11	11	10	5	3	4	1	1	1	6	9	10	10	8	9	11	11	10	5	3	4	1	1	1	6	9	10	10	8	9	11	11	10	5	3	4	1
Photobacterium_carnosum_TMW22021_CIK00_11330	Photobacterium_carnosum_TMW22021_CIK00_11330	18	18	18	Photobacterium_carnosum_TMW22021_CIK00_11330 dihydrolipoyl dehydrogenase	1	18	18	18	12	15	14	14	14	15	12	14	13	11	14	12	12	13	12	12	15	14	14	14	15	12	14	13	11	14	12	12	13	12	12	15	14	14	14	15	12	14	13	11
Photobacterium_carnosum_TMW22021_CIK00_11335	Photobacterium_carnosum_TMW22021_CIK00_11335	2	2	2	Photobacterium_carnosum_TMW22021_CIK00_11335 alkylhydroperoxidase	1	2	2	2	0	0	0	1	1	1	0	0	0	0	0	0	1	1	1	0	0	0	1	1	1	0	0	0	0	0	0	1	1	1	0	0	0	1	1	1	0	0	0	0
Photobacterium_carnosum_TMW22021_CIK00_11340	Photobacterium_carnosum_TMW22021_CIK00_11340	4	4	4	Photobacterium_carnosum_TMW22021_CIK00_11340 DNA transformation protein	1	4	4	4	1	2	1	1	3	2	0	0	0	2	2	2	2	2	2	1	2	1	1	3	2	0	0	0	2	2	2	2	2	2	1	2	1	1	3	2	0	0	0	2
Photobacterium_carnosum_TMW22021_CIK00_11345	Photobacterium_carnosum_TMW22021_CIK00_11345	13	13	13	Photobacterium_carnosum_TMW22021_CIK00_11345 transcriptional repressor PurR	1	13	13	13	7	7	8	8	8	8	7	7	8	9	7	7	8	7	5	7	7	8	8	8	8	7	7	8	9	7	7	8	7	5	7	7	8	8	8	8	7	7	8	9
Photobacterium_carnosum_TMW22021_CIK00_11390	Photobacterium_carnosum_TMW22021_CIK00_11390	1	1	1	Photobacterium_carnosum_TMW22021_CIK00_11390 heme utilization protein HutZ	1	1	1	1	0	0	0	0	0	0	0	0	0	0	0	0	1	0	1	0	0	0	0	0	0	0	0	0	0	0	0	1	0	1	0	0	0	0	0	0	0	0	0	0
Photobacterium_carnosum_TMW22021_CIK00_11400	Photobacterium_carnosum_TMW22021_CIK00_11400	17	17	17	Photobacterium_carnosum_TMW22021_CIK00_11400 hypothetical protein	1	17	17	17	14	16	14	17	15	16	16	16	15	12	12	12	14	14	13	14	16	14	17	15	16	16	16	15	12	12	12	14	14	13	14	16	14	17	15	16	16	16	15	12
Photobacterium_carnosum_TMW22021_CIK00_11405	Photobacterium_carnosum_TMW22021_CIK00_11405	16	16	16	Photobacterium_carnosum_TMW22021_CIK00_11405 hydrogenase accessory protein HypB	1	16	16	16	11	11	12	11	13	14	13	10	12	9	11	11	11	10	10	11	11	12	11	13	14	13	10	12	9	11	11	11	10	10	11	11	12	11	13	14	13	10	12	9
Photobacterium_carnosum_TMW22021_CIK00_11410	Photobacterium_carnosum_TMW22021_CIK00_11410	1	1	1	Photobacterium_carnosum_TMW22021_CIK00_11410 hydrogenase assembly protein HupF	1	1	1	1	1	1	1	1	1	0	0	0	0	0	1	1	0	1	1	1	1	1	1	1	0	0	0	0	0	1	1	0	1	1	1	1	1	1	1	0	0	0	0	0
Photobacterium_carnosum_TMW22021_CIK00_11415	Photobacterium_carnosum_TMW22021_CIK00_11415	14	14	14	Photobacterium_carnosum_TMW22021_CIK00_11415 hydrogenase formation protein HypD	1	14	14	14	11	10	11	12	11	11	10	12	11	10	8	10	10	11	12	11	10	11	12	11	11	10	12	11	10	8	10	10	11	12	11	10	11	12	11	11	10	12	11	10
Photobacterium_carnosum_TMW22021_CIK00_11420	Photobacterium_carnosum_TMW22021_CIK00_11420	16	16	16	Photobacterium_carnosum_TMW22021_CIK00_11420 hydrogenase expression/formation protein HypE	1	16	16	16	12	10	10	10	11	13	10	12	11	10	7	10	9	12	11	12	10	10	10	11	13	10	12	11	10	7	10	9	12	11	12	10	10	10	11	13	10	12	11	10
Photobacterium_carnosum_TMW22021_CIK00_11425	Photobacterium_carnosum_TMW22021_CIK00_11425	1	1	1	Photobacterium_carnosum_TMW22021_CIK00_11425 hydrogenase maturation nickel metallochaperone HypA	1	1	1	1	1	1	1	1	1	1	1	1	1	1	1	1	1	1	1	1	1	1	1	1	1	1	1	1	1	1	1	1	1	1	1	1	1	1	1	1	1	1	1	1
Photobacterium_carnosum_TMW22021_CIK00_11445	Photobacterium_carnosum_TMW22021_CIK00_11445	3	3	3	Photobacterium_carnosum_TMW22021_CIK00_11445 hypothetical protein	1	3	3	3	1	0	1	0	0	0	0	0	0	1	1	1	1	1	2	1	0	1	0	0	0	0	0	0	1	1	1	1	1	2	1	0	1	0	0	0	0	0	0	1
Photobacterium_carnosum_TMW22021_CIK00_11450	Photobacterium_carnosum_TMW22021_CIK00_11450	3	3	3	Photobacterium_carnosum_TMW22021_CIK00_11450 dicarboxylate/amino acid:cation symporter	1	3	3	3	2	0	1	0	0	1	0	0	0	0	0	0	2	2	2	2	0	1	0	0	1	0	0	0	0	0	0	2	2	2	2	0	1	0	0	1	0	0	0	0
Photobacterium_carnosum_TMW22021_CIK00_11465	Photobacterium_carnosum_TMW22021_CIK00_11465	52	52	52	Photobacterium_carnosum_TMW22021_CIK00_11465 methionine--tRNA ligase	1	52	52	52	40	41	43	40	42	45	45	43	44	36	37	37	33	36	35	40	41	43	40	42	45	45	43	44	36	37	37	33	36	35	40	41	43	40	42	45	45	43	44	36
Photobacterium_carnosum_TMW22021_CIK00_11470	Photobacterium_carnosum_TMW22021_CIK00_11470	8	8	8	Photobacterium_carnosum_TMW22021_CIK00_11470 Fe-S-binding ATPase	1	8	8	8	7	7	7	7	7	7	6	7	7	7	7	6	6	5	6	7	7	7	7	7	7	6	7	7	7	7	6	6	5	6	7	7	7	7	7	7	6	7	7	7
Photobacterium_carnosum_TMW22021_CIK00_11475	Photobacterium_carnosum_TMW22021_CIK00_11475	12	12	12	Photobacterium_carnosum_TMW22021_CIK00_11475 uridine kinase	1	12	12	12	10	10	9	9	9	10	11	10	10	11	10	11	8	11	11	10	10	9	9	9	10	11	10	10	11	10	11	8	11	11	10	10	9	9	9	10	11	10	10	11
Photobacterium_carnosum_TMW22021_CIK00_11480	Photobacterium_carnosum_TMW22021_CIK00_11480	7	7	7	Photobacterium_carnosum_TMW22021_CIK00_11480 dCTP deaminase	1	7	7	7	3	4	4	3	3	3	5	5	3	3	4	4	3	4	4	3	4	4	3	3	3	5	5	3	3	4	4	3	4	4	3	4	4	3	3	3	5	5	3	3
Photobacterium_carnosum_TMW22021_CIK00_11485	Photobacterium_carnosum_TMW22021_CIK00_11485	15	15	15	Photobacterium_carnosum_TMW22021_CIK00_11485 AsmA family protein	1	15	15	15	5	5	4	9	9	6	9	11	11	6	8	5	5	4	5	5	5	4	9	9	6	9	11	11	6	8	5	5	4	5	5	5	4	9	9	6	9	11	11	6
Photobacterium_carnosum_TMW22021_CIK00_11505	Photobacterium_carnosum_TMW22021_CIK00_11505	8	8	8	Photobacterium_carnosum_TMW22021_CIK00_11505 cob(I)yrinic acid a,c-diamide adenosyltransferase	1	8	8	8	8	7	7	5	6	7	7	6	4	5	5	4	5	5	6	8	7	7	5	6	7	7	6	4	5	5	4	5	5	6	8	7	7	5	6	7	7	6	4	5
Photobacterium_carnosum_TMW22021_CIK00_11510	Photobacterium_carnosum_TMW22021_CIK00_11510	5	5	5	Photobacterium_carnosum_TMW22021_CIK00_11510 sodium-independent anion transporter	1	5	5	5	2	3	1	2	2	2	3	2	1	0	0	1	1	1	1	2	3	1	2	2	2	3	2	1	0	0	1	1	1	1	2	3	1	2	2	2	3	2	1	0
Photobacterium_carnosum_TMW22021_CIK00_11515	Photobacterium_carnosum_TMW22021_CIK00_11515	51	51	51	Photobacterium_carnosum_TMW22021_CIK00_11515 ribonuclease E	1	51	51	51	38	41	39	41	42	39	40	42	42	37	35	37	34	38	36	38	41	39	41	42	39	40	42	42	37	35	37	34	38	36	38	41	39	41	42	39	40	42	42	37
Photobacterium_carnosum_TMW22021_CIK00_11520	Photobacterium_carnosum_TMW22021_CIK00_11520	14	14	14	Photobacterium_carnosum_TMW22021_CIK00_11520 23S rRNA pseudouridine(955/2504/2580) synthase	1	14	14	14	9	10	7	7	7	7	6	8	7	7	8	7	8	7	8	9	10	7	7	7	7	6	8	7	7	8	7	8	7	8	9	10	7	7	7	7	6	8	7	7
Photobacterium_carnosum_TMW22021_CIK00_11525	Photobacterium_carnosum_TMW22021_CIK00_11525	8	8	8	Photobacterium_carnosum_TMW22021_CIK00_11525 septum formation inhibitor Maf	1	8	8	8	6	6	6	7	6	6	5	7	6	7	7	8	4	6	7	6	6	6	7	6	6	5	7	6	7	7	8	4	6	7	6	6	6	7	6	6	5	7	6	7
Photobacterium_carnosum_TMW22021_CIK00_11530	Photobacterium_carnosum_TMW22021_CIK00_11530	8	8	8	Photobacterium_carnosum_TMW22021_CIK00_11530 hypothetical protein	1	8	8	8	6	6	5	6	6	6	6	6	5	5	5	6	4	6	5	6	6	5	6	6	6	6	6	5	5	5	6	4	6	5	6	6	5	6	6	6	6	6	5	5
Photobacterium_carnosum_TMW22021_CIK00_11535	Photobacterium_carnosum_TMW22021_CIK00_11535	3	3	3	Photobacterium_carnosum_TMW22021_CIK00_11535 50S ribosomal protein L32	1	3	3	3	2	1	2	2	2	2	2	2	2	2	2	2	1	3	2	2	1	2	2	2	2	2	2	2	2	2	2	1	3	2	2	1	2	2	2	2	2	2	2	2
Photobacterium_carnosum_TMW22021_CIK00_11540	Photobacterium_carnosum_TMW22021_CIK00_11540	6	6	6	Photobacterium_carnosum_TMW22021_CIK00_11540 phosphate acyltransferase	1	6	6	6	2	4	3	3	4	3	3	2	3	1	2	2	2	1	3	2	4	3	3	4	3	3	2	3	1	2	2	2	1	3	2	4	3	3	4	3	3	2	3	1
Photobacterium_carnosum_TMW22021_CIK00_11545	Photobacterium_carnosum_TMW22021_CIK00_11545	13	13	13	Photobacterium_carnosum_TMW22021_CIK00_11545 3-oxoacyl-ACP synthase	1	13	13	13	11	11	10	9	9	10	9	9	10	10	11	10	11	11	11	11	11	10	9	9	10	9	9	10	10	11	10	11	11	11	11	11	10	9	9	10	9	9	10	10
Photobacterium_carnosum_TMW22021_CIK00_11550	Photobacterium_carnosum_TMW22021_CIK00_11550	12	12	12	Photobacterium_carnosum_TMW22021_CIK00_11550 [acyl-carrier-protein] S-malonyltransferase	1	12	12	12	10	9	10	9	9	10	9	9	9	9	10	9	8	8	8	10	9	10	9	9	10	9	9	9	9	10	9	8	8	8	10	9	10	9	9	10	9	9	9	9
Photobacterium_carnosum_TMW22021_CIK00_11555	Photobacterium_carnosum_TMW22021_CIK00_11555	12	12	12	Photobacterium_carnosum_TMW22021_CIK00_11555 3-oxoacyl-ACP reductase	1	12	12	12	11	11	11	11	11	11	11	11	12	10	9	9	10	10	10	11	11	11	11	11	11	11	11	12	10	9	9	10	10	10	11	11	11	11	11	11	11	11	12	10
Photobacterium_carnosum_TMW22021_CIK00_11560	Photobacterium_carnosum_TMW22021_CIK00_11560	4	4	4	Photobacterium_carnosum_TMW22021_CIK00_11560 acyl carrier protein	1	4	4	4	4	4	4	4	3	4	3	3	4	4	4	4	4	4	4	4	4	4	4	3	4	3	3	4	4	4	4	4	4	4	4	4	4	4	3	4	3	3	4	4
Photobacterium_carnosum_TMW22021_CIK00_11565	Photobacterium_carnosum_TMW22021_CIK00_11565	22	22	22	Photobacterium_carnosum_TMW22021_CIK00_11565 beta-ketoacyl-[acyl-carrier-protein] synthase II	1	22	22	22	14	20	17	18	19	20	19	20	20	17	15	15	14	17	16	14	20	17	18	19	20	19	20	20	17	15	15	14	17	16	14	20	17	18	19	20	19	20	20	17
Photobacterium_carnosum_TMW22021_CIK00_11570	Photobacterium_carnosum_TMW22021_CIK00_11570	8	8	8	Photobacterium_carnosum_TMW22021_CIK00_11570 aminodeoxychorismate lyase	1	8	8	8	1	2	2	2	2	1	0	2	1	1	1	1	1	0	1	1	2	2	2	2	1	0	2	1	1	1	1	1	0	1	1	2	2	2	2	1	0	2	1	1
Photobacterium_carnosum_TMW22021_CIK00_11575	Photobacterium_carnosum_TMW22021_CIK00_11575	5	5	5	Photobacterium_carnosum_TMW22021_CIK00_11575 ABC transporter substrate-binding protein	1	5	5	5	1	1	0	1	1	1	1	3	1	0	2	1	0	0	1	1	1	0	1	1	1	1	3	1	0	2	1	0	0	1	1	1	0	1	1	1	1	3	1	0
Photobacterium_carnosum_TMW22021_CIK00_11580	Photobacterium_carnosum_TMW22021_CIK00_11580	10	10	10	Photobacterium_carnosum_TMW22021_CIK00_11580 dTMP kinase	1	10	10	10	7	6	9	6	7	6	8	6	7	6	6	5	8	5	6	7	6	9	6	7	6	8	6	7	6	6	5	8	5	6	7	6	9	6	7	6	8	6	7	6
Photobacterium_carnosum_TMW22021_CIK00_11585	Photobacterium_carnosum_TMW22021_CIK00_11585	8	8	8	Photobacterium_carnosum_TMW22021_CIK00_11585 DNA polymerase III subunit delta	1	8	8	8	4	6	3	6	4	4	2	2	2	2	1	2	3	4	2	4	6	3	6	4	4	2	2	2	2	1	2	3	4	2	4	6	3	6	4	4	2	2	2	2
Photobacterium_carnosum_TMW22021_CIK00_11590	Photobacterium_carnosum_TMW22021_CIK00_11590	10	10	10	Photobacterium_carnosum_TMW22021_CIK00_11590 metal-dependent hydrolase	1	10	10	10	7	7	7	8	8	8	7	8	10	8	8	8	8	9	8	7	7	7	8	8	8	7	8	10	8	8	8	8	9	8	7	7	7	8	8	8	7	8	10	8
Photobacterium_carnosum_TMW22021_CIK00_11615	Photobacterium_carnosum_TMW22021_CIK00_11615	8	8	8	Photobacterium_carnosum_TMW22021_CIK00_11615 PTS sugar transporter subunit IIABC	1	8	8	8	5	7	5	6	6	6	7	7	7	7	7	7	5	5	6	5	7	5	6	6	6	7	7	7	7	7	7	5	5	6	5	7	5	6	6	6	7	7	7	7
Photobacterium_carnosum_TMW22021_CIK00_11630	Photobacterium_carnosum_TMW22021_CIK00_11630	10	10	10	Photobacterium_carnosum_TMW22021_CIK00_11630 peptidoglycan-binding protein LysM	1	10	10	10	9	9	10	9	8	9	8	8	9	9	9	9	9	9	8	9	9	10	9	8	9	8	8	9	9	9	9	9	9	8	9	9	10	9	8	9	8	8	9	9
Photobacterium_carnosum_TMW22021_CIK00_11660	Photobacterium_carnosum_TMW22021_CIK00_11660	6	6	6	Photobacterium_carnosum_TMW22021_CIK00_11660 DNA-binding transcriptional regulator DsdC	1	6	6	6	0	0	1	1	0	0	0	1	0	4	2	3	3	2	3	0	0	1	1	0	0	0	1	0	4	2	3	3	2	3	0	0	1	1	0	0	0	1	0	4
Photobacterium_carnosum_TMW22021_CIK00_11665	Photobacterium_carnosum_TMW22021_CIK00_11665	18	18	18	Photobacterium_carnosum_TMW22021_CIK00_11665 2-hydroxyacid dehydrogenase	1	18	18	18	13	12	12	11	11	11	12	11	11	14	15	15	14	13	13	13	12	12	11	11	11	12	11	11	14	15	15	14	13	13	13	12	12	11	11	11	12	11	11	14
Photobacterium_carnosum_TMW22021_CIK00_11670	Photobacterium_carnosum_TMW22021_CIK00_11670	19	19	19	Photobacterium_carnosum_TMW22021_CIK00_11670 hypothetical protein	1	19	19	19	14	15	12	12	16	12	10	12	11	12	10	11	11	11	13	14	15	12	12	16	12	10	12	11	12	10	11	11	11	13	14	15	12	12	16	12	10	12	11	12
Photobacterium_carnosum_TMW22021_CIK00_11675	Photobacterium_carnosum_TMW22021_CIK00_11675	5	5	5	Photobacterium_carnosum_TMW22021_CIK00_11675 hypothetical protein	1	5	5	5	2	2	2	4	3	3	3	3	3	4	4	4	3	4	5	2	2	2	4	3	3	3	3	3	4	4	4	3	4	5	2	2	2	4	3	3	3	3	3	4
Photobacterium_carnosum_TMW22021_CIK00_11695	Photobacterium_carnosum_TMW22021_CIK00_11695	3	3	3	Photobacterium_carnosum_TMW22021_CIK00_11695 response regulator	1	3	3	3	0	0	0	1	1	2	0	0	1	1	0	0	0	0	2	0	0	0	1	1	2	0	0	1	1	0	0	0	0	2	0	0	0	1	1	2	0	0	1	1
Photobacterium_carnosum_TMW22021_CIK00_11700	Photobacterium_carnosum_TMW22021_CIK00_11700	37	37	37	Photobacterium_carnosum_TMW22021_CIK00_11700 zinc/cadmium/mercury/lead-transporting ATPase	1	37	37	37	12	15	10	11	9	11	10	11	12	11	15	12	8	8	9	12	15	10	11	9	11	10	11	12	11	15	12	8	8	9	12	15	10	11	9	11	10	11	12	11
Photobacterium_carnosum_TMW22021_CIK00_11710	Photobacterium_carnosum_TMW22021_CIK00_11710	14	14	14	Photobacterium_carnosum_TMW22021_CIK00_11710 uridine phosphorylase	1	14	14	14	12	12	13	13	13	14	13	13	13	11	11	11	11	11	10	12	12	13	13	13	14	13	13	13	11	11	11	11	11	10	12	12	13	13	13	14	13	13	13	11
Photobacterium_carnosum_TMW22021_CIK00_11715	Photobacterium_carnosum_TMW22021_CIK00_11715	2	2	2	Photobacterium_carnosum_TMW22021_CIK00_11715 hypothetical protein	1	2	2	2	2	1	2	2	2	2	2	2	2	2	2	2	1	1	1	2	1	2	2	2	2	2	2	2	2	2	2	1	1	1	2	1	2	2	2	2	2	2	2	2
Photobacterium_carnosum_TMW22021_CIK00_11720	Photobacterium_carnosum_TMW22021_CIK00_11720	20	20	20	Photobacterium_carnosum_TMW22021_CIK00_11720 hypothetical protein	1	20	20	20	16	16	18	14	15	16	17	14	17	16	15	16	17	17	18	16	16	18	14	15	16	17	14	17	16	15	16	17	17	18	16	16	18	14	15	16	17	14	17	16
Photobacterium_carnosum_TMW22021_CIK00_11730	Photobacterium_carnosum_TMW22021_CIK00_11730	6	6	6	Photobacterium_carnosum_TMW22021_CIK00_11730 hypothetical protein	1	6	6	6	4	4	4	5	5	6	4	4	4	4	4	4	5	5	5	4	4	4	5	5	6	4	4	4	4	4	4	5	5	5	4	4	4	5	5	6	4	4	4	4
Photobacterium_carnosum_TMW22021_CIK00_11735	Photobacterium_carnosum_TMW22021_CIK00_11735	24	24	24	Photobacterium_carnosum_TMW22021_CIK00_11735 collagenase-like protease	1	24	24	24	21	17	19	18	18	19	11	10	13	17	14	17	16	14	14	21	17	19	18	18	19	11	10	13	17	14	17	16	14	14	21	17	19	18	18	19	11	10	13	17
Photobacterium_carnosum_TMW22021_CIK00_11740	Photobacterium_carnosum_TMW22021_CIK00_11740	5	5	5	Photobacterium_carnosum_TMW22021_CIK00_11740 GNAT family N-acetyltransferase	1	5	5	5	4	4	4	3	3	3	4	4	3	1	3	3	3	2	4	4	4	4	3	3	3	4	4	3	1	3	3	3	2	4	4	4	4	3	3	3	4	4	3	1
Photobacterium_carnosum_TMW22021_CIK00_11745	Photobacterium_carnosum_TMW22021_CIK00_11745	60	60	58	Photobacterium_carnosum_TMW22021_CIK00_11745 trimethylamine-N-oxide reductase	1	60	60	58	41	40	41	49	50	55	47	47	48	31	30	36	37	37	38	41	40	41	49	50	55	47	47	48	31	30	36	37	37	38	41	40	41	49	50	54	47	47	48	31
Photobacterium_carnosum_TMW22021_CIK00_11750	Photobacterium_carnosum_TMW22021_CIK00_11750	24	24	24	Photobacterium_carnosum_TMW22021_CIK00_11750 pentaheme c-type cytochrome TorC	1	24	24	24	10	10	11	17	16	16	15	17	15	10	11	11	13	10	13	10	10	11	17	16	16	15	17	15	10	11	11	13	10	13	10	10	11	17	16	16	15	17	15	10
Photobacterium_carnosum_TMW22021_CIK00_11760	Photobacterium_carnosum_TMW22021_CIK00_11760	35	35	35	Photobacterium_carnosum_TMW22021_CIK00_11760 DNA helicase IV	1	35	35	35	27	27	27	28	25	25	22	22	21	22	23	19	19	20	19	27	27	27	28	25	25	22	22	21	22	23	19	19	20	19	27	27	27	28	25	25	22	22	21	22
Photobacterium_carnosum_TMW22021_CIK00_11765	Photobacterium_carnosum_TMW22021_CIK00_11765	7	7	7	Photobacterium_carnosum_TMW22021_CIK00_11765 methylglyoxal synthase	1	7	7	7	4	4	4	4	4	4	4	3	4	5	5	5	4	2	4	4	4	4	4	4	4	4	3	4	5	5	5	4	2	4	4	4	4	4	4	4	4	3	4	5
Photobacterium_carnosum_TMW22021_CIK00_11770	Photobacterium_carnosum_TMW22021_CIK00_11770	6	6	6	Photobacterium_carnosum_TMW22021_CIK00_11770 TMAO reductase system periplasmic protein TorT	1	6	6	6	0	0	1	0	0	2	0	0	1	1	0	2	2	2	2	0	0	1	0	0	2	0	0	1	1	0	2	2	2	2	0	0	1	0	0	2	0	0	1	1
Photobacterium_carnosum_TMW22021_CIK00_11775	Photobacterium_carnosum_TMW22021_CIK00_11775	6	6	6	Photobacterium_carnosum_TMW22021_CIK00_11775 TMAO reductase system sensor histidine kinase/response regulator TorS	1	6	6	6	3	1	2	2	1	3	2	1	0	1	1	1	2	1	1	3	1	2	2	1	3	2	1	0	1	1	1	2	1	1	3	1	2	2	1	3	2	1	0	1
Photobacterium_carnosum_TMW22021_CIK00_11780	Photobacterium_carnosum_TMW22021_CIK00_11780	44	44	44	Photobacterium_carnosum_TMW22021_CIK00_11780 elongation factor G	1	44	44	44	40	40	41	41	39	39	41	43	40	39	39	37	37	37	38	40	40	41	41	39	39	41	43	40	39	39	37	37	37	38	40	40	41	41	39	39	41	43	40	39
Photobacterium_carnosum_TMW22021_CIK00_11785	Photobacterium_carnosum_TMW22021_CIK00_11785	1	1	1	Photobacterium_carnosum_TMW22021_CIK00_11785 urease	1	1	1	1	1	1	1	0	1	1	1	1	1	1	1	1	1	1	1	1	1	1	0	1	1	1	1	1	1	1	1	1	1	1	1	1	1	0	1	1	1	1	1	1
Photobacterium_carnosum_TMW22021_CIK00_11795	Photobacterium_carnosum_TMW22021_CIK00_11795	8	8	8	Photobacterium_carnosum_TMW22021_CIK00_11795 oxidoreductase	1	8	8	8	7	7	7	6	7	7	7	6	7	6	6	6	6	8	7	7	7	7	6	7	7	7	6	7	6	6	6	6	8	7	7	7	7	6	7	7	7	6	7	6
Photobacterium_carnosum_TMW22021_CIK00_11800	Photobacterium_carnosum_TMW22021_CIK00_11800	13	13	13	Photobacterium_carnosum_TMW22021_CIK00_11800 sulfurtransferase	1	13	13	13	10	10	10	8	8	7	6	6	7	3	5	4	9	5	6	10	10	10	8	8	7	6	6	7	3	5	4	9	5	6	10	10	10	8	8	7	6	6	7	3
Photobacterium_carnosum_TMW22021_CIK00_11805	Photobacterium_carnosum_TMW22021_CIK00_11805	5	5	5	Photobacterium_carnosum_TMW22021_CIK00_11805 molybdopterin-guanine dinucleotide biosynthesis protein B	1	5	5	5	3	2	2	2	3	3	3	2	2	3	2	1	3	2	2	3	2	2	2	3	3	3	2	2	3	2	1	3	2	2	3	2	2	2	3	3	3	2	2	3
Photobacterium_carnosum_TMW22021_CIK00_11815	Photobacterium_carnosum_TMW22021_CIK00_11815	6	6	6	Photobacterium_carnosum_TMW22021_CIK00_11815 endonuclease	1	6	6	6	1	1	0	1	3	0	2	1	1	0	0	1	0	0	1	1	1	0	1	3	0	2	1	1	0	0	1	0	0	1	1	1	0	1	3	0	2	1	1	0
Photobacterium_carnosum_TMW22021_CIK00_11820	Photobacterium_carnosum_TMW22021_CIK00_11820	2	2	2	Photobacterium_carnosum_TMW22021_CIK00_11820 hypothetical protein	1	2	2	2	1	1	1	1	1	2	1	1	1	1	1	1	1	1	2	1	1	1	1	1	2	1	1	1	1	1	1	1	1	2	1	1	1	1	1	2	1	1	1	1
Photobacterium_carnosum_TMW22021_CIK00_11825	Photobacterium_carnosum_TMW22021_CIK00_11825	12	12	12	Photobacterium_carnosum_TMW22021_CIK00_11825 AmmeMemoRadiSam system protein A	1	12	12	12	5	6	6	6	9	8	6	7	8	8	6	6	5	7	6	5	6	6	6	9	8	6	7	8	8	6	6	5	7	6	5	6	6	6	9	8	6	7	8	8
Photobacterium_carnosum_TMW22021_CIK00_11830	Photobacterium_carnosum_TMW22021_CIK00_11830	7	7	7	Photobacterium_carnosum_TMW22021_CIK00_11830 glutaredoxin	1	7	7	7	4	5	4	5	7	6	6	5	6	5	6	5	5	5	5	4	5	4	5	7	6	6	5	6	5	6	5	5	5	5	4	5	4	5	7	6	6	5	6	5
Photobacterium_carnosum_TMW22021_CIK00_11835	Photobacterium_carnosum_TMW22021_CIK00_11835	5	5	5	Photobacterium_carnosum_TMW22021_CIK00_11835 hypothetical protein	1	5	5	5	3	3	3	1	3	3	3	2	4	3	3	2	2	2	2	3	3	3	1	3	3	3	2	4	3	3	2	2	2	2	3	3	3	1	3	3	3	2	4	3
Photobacterium_carnosum_TMW22021_CIK00_11845	Photobacterium_carnosum_TMW22021_CIK00_11845	4	4	4	Photobacterium_carnosum_TMW22021_CIK00_11845 DNA polymerase III subunit epsilon	1	4	4	4	2	2	2	2	3	2	2	2	2	2	2	2	2	2	2	2	2	2	2	3	2	2	2	2	2	2	2	2	2	2	2	2	2	2	3	2	2	2	2	2
Photobacterium_carnosum_TMW22021_CIK00_11850	Photobacterium_carnosum_TMW22021_CIK00_11850	17	17	17	Photobacterium_carnosum_TMW22021_CIK00_11850 cyclic nucleotide-binding protein	1	17	17	17	14	13	15	11	15	15	13	12	13	14	15	13	15	13	15	14	13	15	11	15	15	13	12	13	14	15	13	15	13	15	14	13	15	11	15	15	13	12	13	14
Photobacterium_carnosum_TMW22021_CIK00_11890	Photobacterium_carnosum_TMW22021_CIK00_11890	9	9	9	Photobacterium_carnosum_TMW22021_CIK00_11890 hypothetical protein	1	9	9	9	4	5	4	5	4	4	1	1	1	0	0	0	5	3	4	4	5	4	5	4	4	1	1	1	0	0	0	5	3	4	4	5	4	5	4	4	1	1	1	0
Photobacterium_carnosum_TMW22021_CIK00_11895	Photobacterium_carnosum_TMW22021_CIK00_11895	1	1	1	Photobacterium_carnosum_TMW22021_CIK00_11895 hypothetical protein	1	1	1	1	0	0	0	0	0	0	0	0	0	0	0	0	1	1	1	0	0	0	0	0	0	0	0	0	0	0	0	1	1	1	0	0	0	0	0	0	0	0	0	0
Photobacterium_carnosum_TMW22021_CIK00_11900	Photobacterium_carnosum_TMW22021_CIK00_11900	9	9	9	Photobacterium_carnosum_TMW22021_CIK00_11900 hypothetical protein	1	9	9	9	3	5	5	5	4	4	5	4	5	3	4	4	3	4	4	3	5	5	5	4	4	5	4	5	3	4	4	3	4	4	3	5	5	5	4	4	5	4	5	3
Photobacterium_carnosum_TMW22021_CIK00_11910	Photobacterium_carnosum_TMW22021_CIK00_11910	22	22	22	Photobacterium_carnosum_TMW22021_CIK00_11910 succinate-semialdehyde dehydrogenase (NADP(+))	1	22	22	22	16	18	16	17	16	18	18	18	18	16	15	15	16	15	15	16	18	16	17	16	18	18	18	18	16	15	15	16	15	15	16	18	16	17	16	18	18	18	18	16
Photobacterium_carnosum_TMW22021_CIK00_11935	Photobacterium_carnosum_TMW22021_CIK00_11935	7	7	7	Photobacterium_carnosum_TMW22021_CIK00_11935 nuclease	1	7	7	7	5	5	5	5	6	6	6	6	6	5	5	5	6	5	5	5	5	5	5	6	6	6	6	6	5	5	5	6	5	5	5	5	5	5	6	6	6	6	6	5
Photobacterium_carnosum_TMW22021_CIK00_11945	Photobacterium_carnosum_TMW22021_CIK00_11945	20	20	20	Photobacterium_carnosum_TMW22021_CIK00_11945 maltose ABC transporter substrate-binding protein MalE	1	20	20	20	4	3	3	17	18	18	13	16	14	0	0	0	3	2	2	4	3	3	17	18	18	13	16	14	0	0	0	3	2	2	4	3	3	17	18	18	13	16	14	0
Photobacterium_carnosum_TMW22021_CIK00_11970	Photobacterium_carnosum_TMW22021_CIK00_11970	3	3	3	Photobacterium_carnosum_TMW22021_CIK00_11970 transporter	1	3	3	3	0	0	0	0	1	0	1	0	0	0	0	0	1	1	1	0	0	0	0	1	0	1	0	0	0	0	0	1	1	1	0	0	0	0	1	0	1	0	0	0
Photobacterium_carnosum_TMW22021_CIK00_12010	Photobacterium_carnosum_TMW22021_CIK00_12010	7	7	7	Photobacterium_carnosum_TMW22021_CIK00_12010 thioredoxin peroxidase	1	7	7	7	4	5	5	7	6	6	5	6	6	6	6	6	6	5	6	4	5	5	7	6	6	5	6	6	6	6	6	6	5	6	4	5	5	7	6	6	5	6	6	6
Photobacterium_carnosum_TMW22021_CIK00_12020	Photobacterium_carnosum_TMW22021_CIK00_12020	11	11	11	Photobacterium_carnosum_TMW22021_CIK00_12020 glucohydrolase	1	11	11	11	6	6	6	9	10	11	7	6	6	0	1	1	2	1	3	6	6	6	9	10	11	7	6	6	0	1	1	2	1	3	6	6	6	9	10	11	7	6	6	0
Photobacterium_carnosum_TMW22021_CIK00_12025	Photobacterium_carnosum_TMW22021_CIK00_12025	5	5	5	Photobacterium_carnosum_TMW22021_CIK00_12025 PTS transporter subunit IICB	1	5	5	5	0	0	0	1	0	1	0	1	0	0	0	0	0	0	0	0	0	0	1	0	1	0	1	0	0	0	0	0	0	0	0	0	0	1	0	1	0	1	0	0
Photobacterium_carnosum_TMW22021_CIK00_12030	Photobacterium_carnosum_TMW22021_CIK00_12030	7	7	7	Photobacterium_carnosum_TMW22021_CIK00_12030 exodeoxyribonuclease III	1	7	7	7	6	5	5	6	6	5	4	5	5	0	0	0	2	1	2	6	5	5	6	6	5	4	5	5	0	0	0	2	1	2	6	5	5	6	6	5	4	5	5	0
Photobacterium_carnosum_TMW22021_CIK00_12035	Photobacterium_carnosum_TMW22021_CIK00_12035	8	8	8	Photobacterium_carnosum_TMW22021_CIK00_12035 hypothetical protein	1	8	8	8	3	3	5	4	3	4	1	2	3	1	1	2	2	3	2	3	3	5	4	3	4	1	2	3	1	1	2	2	3	2	3	3	5	4	3	4	1	2	3	1
Photobacterium_carnosum_TMW22021_CIK00_12040	Photobacterium_carnosum_TMW22021_CIK00_12040	4	4	4	Photobacterium_carnosum_TMW22021_CIK00_12040 transporter	1	4	4	4	0	0	1	0	1	0	1	1	0	0	1	0	0	0	0	0	0	1	0	1	0	1	1	0	0	1	0	0	0	0	0	0	1	0	1	0	1	1	0	0
Photobacterium_carnosum_TMW22021_CIK00_12050	Photobacterium_carnosum_TMW22021_CIK00_12050	12	12	12	Photobacterium_carnosum_TMW22021_CIK00_12050 NAD(P)H-dependent oxidoreductase	1	12	12	12	10	10	8	10	10	10	10	9	9	11	10	11	11	11	10	10	10	8	10	10	10	10	9	9	11	10	11	11	11	10	10	10	8	10	10	10	10	9	9	11
Photobacterium_carnosum_TMW22021_CIK00_12055	Photobacterium_carnosum_TMW22021_CIK00_12055	4	4	4	Photobacterium_carnosum_TMW22021_CIK00_12055 LysR family transcriptional regulator	1	4	4	4	2	2	1	1	2	2	2	1	0	1	1	0	2	2	0	2	2	1	1	2	2	2	1	0	1	1	0	2	2	0	2	2	1	1	2	2	2	1	0	1
Photobacterium_carnosum_TMW22021_CIK00_12075	Photobacterium_carnosum_TMW22021_CIK00_12075	7	7	7	Photobacterium_carnosum_TMW22021_CIK00_12075 paraslipin	1	7	7	7	1	1	2	1	2	2	1	1	1	1	2	1	4	5	4	1	1	2	1	2	2	1	1	1	1	2	1	4	5	4	1	1	2	1	2	2	1	1	1	1
Photobacterium_carnosum_TMW22021_CIK00_12085	Photobacterium_carnosum_TMW22021_CIK00_12085	5	5	5	Photobacterium_carnosum_TMW22021_CIK00_12085 hypothetical protein	1	5	5	5	3	3	3	2	1	2	2	2	2	4	4	5	5	3	2	3	3	3	2	1	2	2	2	2	4	4	5	5	3	2	3	3	3	2	1	2	2	2	2	4
Photobacterium_carnosum_TMW22021_CIK00_12090	Photobacterium_carnosum_TMW22021_CIK00_12090	5	5	5	Photobacterium_carnosum_TMW22021_CIK00_12090 diguanylate cyclase response regulator	1	5	5	5	2	2	2	2	3	2	3	2	1	3	3	3	2	3	2	2	2	2	2	3	2	3	2	1	3	3	3	2	3	2	2	2	2	2	3	2	3	2	1	3
Photobacterium_carnosum_TMW22021_CIK00_12095	Photobacterium_carnosum_TMW22021_CIK00_12095	11	11	11	Photobacterium_carnosum_TMW22021_CIK00_12095 DUF480 domain-containing protein	1	11	11	11	8	7	9	9	7	8	8	10	10	8	9	9	7	9	8	8	7	9	9	7	8	8	10	10	8	9	9	7	9	8	8	7	9	9	7	8	8	10	10	8
Photobacterium_carnosum_TMW22021_CIK00_12105	Photobacterium_carnosum_TMW22021_CIK00_12105	8	8	8	Photobacterium_carnosum_TMW22021_CIK00_12105 hypothetical protein	1	8	8	8	4	5	3	2	1	2	2	3	3	4	2	5	2	3	3	4	5	3	2	1	2	2	3	3	4	2	5	2	3	3	4	5	3	2	1	2	2	3	3	4
Photobacterium_carnosum_TMW22021_CIK00_12110	Photobacterium_carnosum_TMW22021_CIK00_12110	3	3	3	Photobacterium_carnosum_TMW22021_CIK00_12110 hypothetical protein	1	3	3	3	1	0	1	2	2	1	1	1	1	0	1	0	0	1	0	1	0	1	2	2	1	1	1	1	0	1	0	0	1	0	1	0	1	2	2	1	1	1	1	0
Photobacterium_carnosum_TMW22021_CIK00_12120	Photobacterium_carnosum_TMW22021_CIK00_12120	5	5	5	Photobacterium_carnosum_TMW22021_CIK00_12120 potassium transporter KtrA	1	5	5	5	3	2	3	3	4	3	3	2	3	4	4	4	3	4	4	3	2	3	3	4	3	3	2	3	4	4	4	3	4	4	3	2	3	3	4	3	3	2	3	4
Photobacterium_carnosum_TMW22021_CIK00_12135	Photobacterium_carnosum_TMW22021_CIK00_12135	11	11	11	Photobacterium_carnosum_TMW22021_CIK00_12135 succinyl-CoA synthetase subunit alpha	1	11	11	11	0	0	0	0	0	0	0	1	0	0	0	1	1	1	1	0	0	0	0	0	0	0	1	0	0	0	1	1	1	1	0	0	0	0	0	0	0	1	0	0
Photobacterium_carnosum_TMW22021_CIK00_12140	Photobacterium_carnosum_TMW22021_CIK00_12140	7	7	7	Photobacterium_carnosum_TMW22021_CIK00_12140 NADPH-dependent FMN reductase	1	7	7	7	2	3	2	1	1	2	1	1	2	2	3	5	5	3	3	2	3	2	1	1	2	1	1	2	2	3	5	5	3	3	2	3	2	1	1	2	1	1	2	2
Photobacterium_carnosum_TMW22021_CIK00_12150	Photobacterium_carnosum_TMW22021_CIK00_12150	7	7	7	Photobacterium_carnosum_TMW22021_CIK00_12150 spermidine acetyltransferase	1	7	7	7	5	5	5	6	4	4	2	3	4	5	5	5	4	6	4	5	5	5	6	4	4	2	3	4	5	5	5	4	6	4	5	5	5	6	4	4	2	3	4	5
Photobacterium_carnosum_TMW22021_CIK00_12155	Photobacterium_carnosum_TMW22021_CIK00_12155	4	4	4	Photobacterium_carnosum_TMW22021_CIK00_12155 glutathione S-transferase	1	4	4	4	0	0	0	0	0	0	0	1	0	0	0	0	3	2	2	0	0	0	0	0	0	0	1	0	0	0	0	3	2	2	0	0	0	0	0	0	0	1	0	0
Photobacterium_carnosum_TMW22021_CIK00_12160	Photobacterium_carnosum_TMW22021_CIK00_12160	8	8	8	Photobacterium_carnosum_TMW22021_CIK00_12160 coniferyl-aldehyde dehydrogenase	1	8	8	8	3	4	3	6	5	6	6	4	5	6	2	3	3	6	4	3	4	3	6	5	6	6	4	5	6	2	3	3	6	4	3	4	3	6	5	6	6	4	5	6
Photobacterium_carnosum_TMW22021_CIK00_12170	Photobacterium_carnosum_TMW22021_CIK00_12170	13	13	13	Photobacterium_carnosum_TMW22021_CIK00_12170 PhnA domain protein	1	13	13	13	11	10	11	13	12	12	11	12	12	9	9	10	10	9	9	11	10	11	13	12	12	11	12	12	9	9	10	10	9	9	11	10	11	13	12	12	11	12	12	9
Photobacterium_carnosum_TMW22021_CIK00_12200	Photobacterium_carnosum_TMW22021_CIK00_12200	7	7	7	Photobacterium_carnosum_TMW22021_CIK00_12200 haloacid dehalogenase	1	7	7	7	4	5	3	6	6	6	1	4	2	3	4	5	4	3	4	4	5	3	6	6	6	1	4	2	3	4	5	4	3	4	4	5	3	6	6	6	1	4	2	3
Photobacterium_carnosum_TMW22021_CIK00_12210	Photobacterium_carnosum_TMW22021_CIK00_12210	16	16	16	Photobacterium_carnosum_TMW22021_CIK00_12210 RecX family transcriptional regulator	1	16	16	16	6	7	7	5	7	9	5	8	5	6	7	6	6	5	5	6	7	7	5	7	9	5	8	5	6	7	6	6	5	5	6	7	7	5	7	9	5	8	5	6
Photobacterium_carnosum_TMW22021_CIK00_12225	Photobacterium_carnosum_TMW22021_CIK00_12225	9	9	9	Photobacterium_carnosum_TMW22021_CIK00_12225 type I-F CRISPR-associated protein Csy1	1	9	9	9	6	4	4	7	7	8	2	4	2	3	3	3	1	3	3	6	4	4	7	7	8	2	4	2	3	3	3	1	3	3	6	4	4	7	7	8	2	4	2	3
Photobacterium_carnosum_TMW22021_CIK00_12230	Photobacterium_carnosum_TMW22021_CIK00_12230	9	9	9	Photobacterium_carnosum_TMW22021_CIK00_12230 type I-F CRISPR-associated protein Csy2	1	9	9	9	5	4	4	6	6	5	4	4	4	3	2	2	4	4	5	5	4	4	6	6	5	4	4	4	3	2	2	4	4	5	5	4	4	6	6	5	4	4	4	3
Photobacterium_carnosum_TMW22021_CIK00_12235	Photobacterium_carnosum_TMW22021_CIK00_12235	12	12	12	Photobacterium_carnosum_TMW22021_CIK00_12235 type I-F CRISPR-associated protein Csy3	1	12	12	12	7	7	7	8	10	8	8	7	7	7	6	7	7	5	5	7	7	7	8	10	8	8	7	7	7	6	7	7	5	5	7	7	7	8	10	8	8	7	7	7
Photobacterium_carnosum_TMW22021_CIK00_12240	Photobacterium_carnosum_TMW22021_CIK00_12240	6	6	6	Photobacterium_carnosum_TMW22021_CIK00_12240 type I-F CRISPR-associated endoribonuclease Cas6/Csy4	1	6	6	6	3	2	2	3	4	4	3	3	2	1	0	1	2	3	2	3	2	2	3	4	4	3	3	2	1	0	1	2	3	2	3	2	2	3	4	4	3	3	2	1
Photobacterium_carnosum_TMW22021_CIK00_12250	Photobacterium_carnosum_TMW22021_CIK00_12250	6	6	6	Photobacterium_carnosum_TMW22021_CIK00_12250 hypothetical protein	1	6	6	6	6	5	5	5	5	5	5	6	5	5	5	4	5	5	5	6	5	5	5	5	5	5	6	5	5	5	4	5	5	5	6	5	5	5	5	5	5	6	5	5
Photobacterium_carnosum_TMW22021_CIK00_12260	Photobacterium_carnosum_TMW22021_CIK00_12260	13	13	13	Photobacterium_carnosum_TMW22021_CIK00_12260 hypothetical protein	1	13	13	13	10	9	10	5	8	7	7	5	7	4	4	4	5	5	5	10	9	10	5	8	7	7	5	7	4	4	4	5	5	5	10	9	10	5	8	7	7	5	7	4
Photobacterium_carnosum_TMW22021_CIK00_12345	Photobacterium_carnosum_TMW22021_CIK00_12345	4	4	4	Photobacterium_carnosum_TMW22021_CIK00_12345 ADP-ribose pyrophosphatase	1	4	4	4	1	1	1	1	1	3	1	1	1	1	1	1	2	1	1	1	1	1	1	1	3	1	1	1	1	1	1	2	1	1	1	1	1	1	1	3	1	1	1	1
Photobacterium_carnosum_TMW22021_CIK00_12355	Photobacterium_carnosum_TMW22021_CIK00_12355	6	6	6	Photobacterium_carnosum_TMW22021_CIK00_12355 hypothetical protein	1	6	6	6	2	2	2	3	3	3	2	2	3	3	3	3	2	2	2	2	2	2	3	3	3	2	2	3	3	3	3	2	2	2	2	2	2	3	3	3	2	2	3	3
Photobacterium_carnosum_TMW22021_CIK00_12360	Photobacterium_carnosum_TMW22021_CIK00_12360	3	3	3	Photobacterium_carnosum_TMW22021_CIK00_12360 alpha/beta hydrolase	1	3	3	3	0	1	0	0	0	0	0	0	0	0	0	0	0	0	0	0	1	0	0	0	0	0	0	0	0	0	0	0	0	0	0	1	0	0	0	0	0	0	0	0
Photobacterium_carnosum_TMW22021_CIK00_12365	Photobacterium_carnosum_TMW22021_CIK00_12365	19	19	19	Photobacterium_carnosum_TMW22021_CIK00_12365 UDP-glucose 4-epimerase GalE	1	19	19	19	15	14	14	16	17	15	15	16	16	15	14	15	13	17	15	15	14	14	16	17	15	15	16	16	15	14	15	13	17	15	15	14	14	16	17	15	15	16	16	15
Photobacterium_carnosum_TMW22021_CIK00_12375	Photobacterium_carnosum_TMW22021_CIK00_12375	28	27	27	Photobacterium_carnosum_TMW22021_CIK00_12375 RNA helicase	1	28	27	27	21	19	19	20	19	20	20	19	19	20	18	21	24	24	23	20	18	18	19	18	19	19	18	18	19	17	20	23	23	22	20	18	18	19	18	19	19	18	18	19
Photobacterium_carnosum_TMW22021_CIK00_12380	Photobacterium_carnosum_TMW22021_CIK00_12380	4	4	4	Photobacterium_carnosum_TMW22021_CIK00_12380 SPOR domain-containing protein	1	4	4	4	4	4	4	4	4	3	4	4	4	4	4	4	3	3	3	4	4	4	4	4	3	4	4	4	4	4	4	3	3	3	4	4	4	4	4	3	4	4	4	4
Photobacterium_carnosum_TMW22021_CIK00_12385	Photobacterium_carnosum_TMW22021_CIK00_12385	1	1	1	Photobacterium_carnosum_TMW22021_CIK00_12385 hypothetical protein	1	1	1	1	0	0	0	0	0	0	0	0	0	0	0	0	0	0	0	0	0	0	0	0	0	0	0	0	0	0	0	0	0	0	0	0	0	0	0	0	0	0	0	0
Photobacterium_carnosum_TMW22021_CIK00_12435	Photobacterium_carnosum_TMW22021_CIK00_12435	2	2	2	Photobacterium_carnosum_TMW22021_CIK00_12435 hypothetical protein	1	2	2	2	2	1	2	1	1	1	1	1	1	1	1	1	0	1	1	2	1	2	1	1	1	1	1	1	1	1	1	0	1	1	2	1	2	1	1	1	1	1	1	1
Photobacterium_carnosum_TMW22021_CIK00_12440	Photobacterium_carnosum_TMW22021_CIK00_12440	12	12	12	Photobacterium_carnosum_TMW22021_CIK00_12440 D-alanine--D-alanine ligase A	1	12	12	12	7	8	9	8	8	8	9	8	8	9	7	9	8	11	10	7	8	9	8	8	8	9	8	8	9	7	9	8	11	10	7	8	9	8	8	8	9	8	8	9
Photobacterium_carnosum_TMW22021_CIK00_12455	Photobacterium_carnosum_TMW22021_CIK00_12455	8	8	8	Photobacterium_carnosum_TMW22021_CIK00_12455 hypothetical protein	1	8	8	8	6	6	6	6	6	5	6	6	6	5	5	6	7	7	7	6	6	6	6	6	5	6	6	6	5	5	6	7	7	7	6	6	6	6	6	5	6	6	6	5
Photobacterium_carnosum_TMW22021_CIK00_12465	Photobacterium_carnosum_TMW22021_CIK00_12465	6	6	6	Photobacterium_carnosum_TMW22021_CIK00_12465 stress response translation initiation inhibitor YciH	1	6	6	6	3	3	2	4	3	5	3	4	3	3	4	4	3	3	3	3	3	2	4	3	5	3	4	3	3	4	4	3	3	3	3	3	2	4	3	5	3	4	3	3
Photobacterium_carnosum_TMW22021_CIK00_12495	Photobacterium_carnosum_TMW22021_CIK00_12495	11	11	11	Photobacterium_carnosum_TMW22021_CIK00_12495 hypothetical protein	1	11	11	11	4	4	4	4	5	4	3	1	2	2	0	2	2	2	3	4	4	4	4	5	4	3	1	2	2	0	2	2	2	3	4	4	4	4	5	4	3	1	2	2
Photobacterium_carnosum_TMW22021_CIK00_12500	Photobacterium_carnosum_TMW22021_CIK00_12500	26	26	26	Photobacterium_carnosum_TMW22021_CIK00_12500 hypothetical protein	1	26	26	26	10	10	9	13	14	14	6	6	8	2	3	2	6	7	4	10	10	9	13	14	14	6	6	8	2	3	2	6	7	4	10	10	9	13	14	14	6	6	8	2
Photobacterium_carnosum_TMW22021_CIK00_12505	Photobacterium_carnosum_TMW22021_CIK00_12505	1	1	1	Photobacterium_carnosum_TMW22021_CIK00_12505 hypothetical protein	1	1	1	1	0	0	0	0	0	0	0	0	0	0	0	0	0	0	0	0	0	0	0	0	0	0	0	0	0	0	0	0	0	0	0	0	0	0	0	0	0	0	0	0
Photobacterium_carnosum_TMW22021_CIK00_12510	Photobacterium_carnosum_TMW22021_CIK00_12510	5	5	5	Photobacterium_carnosum_TMW22021_CIK00_12510 inorganic pyrophosphatase	1	5	5	5	2	4	3	4	4	4	3	3	1	3	3	4	4	3	4	2	4	3	4	4	4	3	3	1	3	3	4	4	3	4	2	4	3	4	4	4	3	3	1	3
Photobacterium_carnosum_TMW22021_CIK00_12515	Photobacterium_carnosum_TMW22021_CIK00_12515	13	13	13	Photobacterium_carnosum_TMW22021_CIK00_12515 fructose-bisphosphatase class I	1	13	13	13	10	10	9	8	10	9	8	7	8	11	10	10	11	12	10	10	10	9	8	10	9	8	7	8	11	10	10	11	12	10	10	10	9	8	10	9	8	7	8	11
Photobacterium_carnosum_TMW22021_CIK00_12520	Photobacterium_carnosum_TMW22021_CIK00_12520	9	9	9	Photobacterium_carnosum_TMW22021_CIK00_12520 UDP-N-acetylmuramate:L-alanyl-gamma-D-glutamyl- meso-diaminopimelate ligase	1	9	9	9	9	8	8	8	9	7	8	8	8	7	7	6	7	7	7	9	8	8	8	9	7	8	8	8	7	7	6	7	7	7	9	8	8	8	9	7	8	8	8	7
Photobacterium_carnosum_TMW22021_CIK00_12525	Photobacterium_carnosum_TMW22021_CIK00_12525	8	8	8	Photobacterium_carnosum_TMW22021_CIK00_12525 aromatic acid decarboxylase	1	8	8	8	5	8	5	7	6	6	7	7	6	6	6	6	6	6	7	5	8	5	7	6	6	7	7	6	6	6	6	6	6	7	5	8	5	7	6	6	7	7	6	6
Photobacterium_carnosum_TMW22021_CIK00_12530	Photobacterium_carnosum_TMW22021_CIK00_12530	5	5	5	Photobacterium_carnosum_TMW22021_CIK00_12530 arginine repressor	1	5	5	5	4	5	5	5	4	5	5	4	4	5	4	5	5	5	5	4	5	5	5	4	5	5	4	4	5	4	5	5	5	5	4	5	5	5	4	5	5	4	4	5
Photobacterium_carnosum_TMW22021_CIK00_12535	Photobacterium_carnosum_TMW22021_CIK00_12535	19	19	19	Photobacterium_carnosum_TMW22021_CIK00_12535 malate dehydrogenase	1	19	19	19	14	17	17	17	16	18	19	18	18	16	15	16	16	16	16	14	17	17	17	16	18	19	18	18	16	15	16	16	16	16	14	17	17	17	16	18	19	18	18	16
Photobacterium_carnosum_TMW22021_CIK00_12545	Photobacterium_carnosum_TMW22021_CIK00_12545	11	11	11	Photobacterium_carnosum_TMW22021_CIK00_12545 octaprenyl diphosphate synthase	1	11	11	11	8	8	9	8	7	8	8	9	8	8	8	8	6	8	8	8	8	9	8	7	8	8	9	8	8	8	8	6	8	8	8	8	9	8	7	8	8	9	8	8
Photobacterium_carnosum_TMW22021_CIK00_12550	Photobacterium_carnosum_TMW22021_CIK00_12550	7	7	7	Photobacterium_carnosum_TMW22021_CIK00_12550 50S ribosomal protein L21	1	7	7	7	4	6	5	5	5	5	6	5	6	5	4	4	4	5	4	4	6	5	5	5	5	6	5	6	5	4	4	4	5	4	4	6	5	5	5	5	6	5	6	5
Photobacterium_carnosum_TMW22021_CIK00_12555	Photobacterium_carnosum_TMW22021_CIK00_12555	6	6	6	Photobacterium_carnosum_TMW22021_CIK00_12555 50S ribosomal protein L27	1	6	6	6	6	6	5	5	6	6	6	5	6	6	5	5	5	6	6	6	6	5	5	6	6	6	5	6	6	5	5	5	6	6	6	6	5	5	6	6	6	5	6	6
Photobacterium_carnosum_TMW22021_CIK00_12565	Photobacterium_carnosum_TMW22021_CIK00_12565	20	20	20	Photobacterium_carnosum_TMW22021_CIK00_12565 GTPase ObgE	1	20	20	20	12	12	13	12	15	13	18	17	15	14	12	12	12	15	15	12	12	13	12	15	13	18	17	15	14	12	12	12	15	15	12	12	13	12	15	13	18	17	15	14
Photobacterium_carnosum_TMW22021_CIK00_12580	Photobacterium_carnosum_TMW22021_CIK00_12580	5	5	5	Photobacterium_carnosum_TMW22021_CIK00_12580 diacylglycerol kinase	1	5	5	5	2	2	2	4	2	2	3	2	4	4	4	4	1	3	3	2	2	2	4	2	2	3	2	4	4	4	4	1	3	3	2	2	2	4	2	2	3	2	4	4
Photobacterium_carnosum_TMW22021_CIK00_12585	Photobacterium_carnosum_TMW22021_CIK00_12585	10	10	10	Photobacterium_carnosum_TMW22021_CIK00_12585 bis(5-nucleosyl)-tetraphosphatase (symmetrical)	1	10	10	10	10	9	10	10	8	7	6	6	4	9	9	9	7	8	7	10	9	10	10	8	7	6	6	4	9	9	9	7	8	7	10	9	10	10	8	7	6	6	4	9
Photobacterium_carnosum_TMW22021_CIK00_12595	Photobacterium_carnosum_TMW22021_CIK00_12595	11	11	11	Photobacterium_carnosum_TMW22021_CIK00_12595 16S rRNA (adenine(1518)-N(6)/adenine(1519)-N(6))- dimethyltransferase	1	11	11	11	9	7	9	10	10	10	9	9	8	8	8	8	8	7	8	9	7	9	10	10	10	9	9	8	8	8	8	8	7	8	9	7	9	10	10	10	9	9	8	8
Photobacterium_carnosum_TMW22021_CIK00_12600	Photobacterium_carnosum_TMW22021_CIK00_12600	9	9	9	Photobacterium_carnosum_TMW22021_CIK00_12600 4-hydroxythreonine-4-phosphate dehydrogenase PdxA	1	9	9	9	7	6	5	6	6	6	3	3	4	5	5	5	4	4	4	7	6	5	6	6	6	3	3	4	5	5	5	4	4	4	7	6	5	6	6	6	3	3	4	5
Photobacterium_carnosum_TMW22021_CIK00_12605	Photobacterium_carnosum_TMW22021_CIK00_12605	31	31	31	Photobacterium_carnosum_TMW22021_CIK00_12605 peptidylprolyl isomerase SurA	1	31	31	31	23	24	25	23	25	24	18	19	21	17	18	20	19	18	22	23	24	25	23	25	24	18	19	21	17	18	20	19	18	22	23	24	25	23	25	24	18	19	21	17
Photobacterium_carnosum_TMW22021_CIK00_12610	Photobacterium_carnosum_TMW22021_CIK00_12610	18	18	18	Photobacterium_carnosum_TMW22021_CIK00_12610 LPS assembly protein LptD	1	18	18	18	9	5	5	4	3	3	3	2	2	2	2	1	2	1	3	9	5	5	4	3	3	3	2	2	2	2	1	2	1	3	9	5	5	4	3	3	3	2	2	2
Photobacterium_carnosum_TMW22021_CIK00_12615	Photobacterium_carnosum_TMW22021_CIK00_12615	11	11	11	Photobacterium_carnosum_TMW22021_CIK00_12615 molecular chaperone DjlA	1	11	11	11	3	3	4	4	2	2	4	4	5	5	6	5	5	6	5	3	3	4	4	2	2	4	4	5	5	6	5	5	6	5	3	3	4	4	2	2	4	4	5	5
Photobacterium_carnosum_TMW22021_CIK00_12620	Photobacterium_carnosum_TMW22021_CIK00_12620	7	7	7	Photobacterium_carnosum_TMW22021_CIK00_12620 glycerate dehydrogenase	1	7	7	7	3	1	0	0	1	1	1	0	0	1	1	1	1	1	1	3	1	0	0	1	1	1	0	0	1	1	1	1	1	1	3	1	0	0	1	1	1	0	0	1
Photobacterium_carnosum_TMW22021_CIK00_12630	Photobacterium_carnosum_TMW22021_CIK00_12630	40	40	40	Photobacterium_carnosum_TMW22021_CIK00_12630 RNA polymerase-binding ATPase	1	40	40	40	33	32	31	27	32	27	30	26	27	30	31	33	34	32	32	33	32	31	27	32	27	30	26	27	30	31	33	34	32	32	33	32	31	27	32	27	30	26	27	30
Photobacterium_carnosum_TMW22021_CIK00_12635	Photobacterium_carnosum_TMW22021_CIK00_12635	1	1	1	Photobacterium_carnosum_TMW22021_CIK00_12635 ribonuclease	1	1	1	1	0	0	0	0	0	0	0	0	0	0	0	0	1	0	1	0	0	0	0	0	0	0	0	0	0	0	0	1	0	1	0	0	0	0	0	0	0	0	0	0
Photobacterium_carnosum_TMW22021_CIK00_12650	Photobacterium_carnosum_TMW22021_CIK00_12650	4	4	4	Photobacterium_carnosum_TMW22021_CIK00_12650 thiamine ABC transporter substrate binding subunit	1	4	4	4	1	0	0	0	2	0	2	1	2	0	0	0	1	0	0	1	0	0	0	2	0	2	1	2	0	0	0	1	0	0	1	0	0	0	2	0	2	1	2	0
Photobacterium_carnosum_TMW22021_CIK00_12655	Photobacterium_carnosum_TMW22021_CIK00_12655	5	5	5	Photobacterium_carnosum_TMW22021_CIK00_12655 DUF547 domain-containing protein	1	5	5	5	2	1	1	0	0	0	0	0	0	0	0	0	1	3	3	2	1	1	0	0	0	0	0	0	0	0	0	1	3	3	2	1	1	0	0	0	0	0	0	0
Photobacterium_carnosum_TMW22021_CIK00_12660	Photobacterium_carnosum_TMW22021_CIK00_12660	4	4	4	Photobacterium_carnosum_TMW22021_CIK00_12660 3-isopropylmalate dehydratase small subunit	1	4	4	4	1	1	1	0	0	1	0	0	0	0	0	0	0	0	0	1	1	1	0	0	1	0	0	0	0	0	0	0	0	0	1	1	1	0	0	1	0	0	0	0
Photobacterium_carnosum_TMW22021_CIK00_12665	Photobacterium_carnosum_TMW22021_CIK00_12665	13	13	13	Photobacterium_carnosum_TMW22021_CIK00_12665 3-isopropylmalate dehydratase large subunit	1	13	13	13	9	11	9	2	2	1	0	1	0	4	3	3	5	6	6	9	11	9	2	2	1	0	1	0	4	3	3	5	6	6	9	11	9	2	2	1	0	1	0	4
Photobacterium_carnosum_TMW22021_CIK00_12670	Photobacterium_carnosum_TMW22021_CIK00_12670	15	15	15	Photobacterium_carnosum_TMW22021_CIK00_12670 3-isopropylmalate dehydrogenase	1	15	15	15	6	8	6	3	0	1	0	1	2	1	2	1	5	5	7	6	8	6	3	0	1	0	1	2	1	2	1	5	5	7	6	8	6	3	0	1	0	1	2	1
Photobacterium_carnosum_TMW22021_CIK00_12675	Photobacterium_carnosum_TMW22021_CIK00_12675	18	18	18	Photobacterium_carnosum_TMW22021_CIK00_12675 2-isopropylmalate synthase	1	18	18	18	10	13	9	2	3	3	0	0	0	3	0	1	10	11	10	10	13	9	2	3	3	0	0	0	3	0	1	10	11	10	10	13	9	2	3	3	0	0	0	3
Photobacterium_carnosum_TMW22021_CIK00_12680	Photobacterium_carnosum_TMW22021_CIK00_12680	26	26	26	Photobacterium_carnosum_TMW22021_CIK00_12680 long-chain fatty acid--CoA ligase	1	26	26	26	13	13	11	14	15	17	14	16	15	15	14	18	10	9	13	13	13	11	14	15	17	14	16	15	15	14	18	10	9	13	13	13	11	14	15	17	14	16	15	15
Photobacterium_carnosum_TMW22021_CIK00_12685	Photobacterium_carnosum_TMW22021_CIK00_12685	21	21	21	Photobacterium_carnosum_TMW22021_CIK00_12685 acetolactate synthase 3 large subunit	1	21	21	21	8	11	8	2	2	1	1	0	2	8	7	7	9	12	10	8	11	8	2	2	1	1	0	2	8	7	7	9	12	10	8	11	8	2	2	1	1	0	2	8
Photobacterium_carnosum_TMW22021_CIK00_12690	Photobacterium_carnosum_TMW22021_CIK00_12690	6	6	6	Photobacterium_carnosum_TMW22021_CIK00_12690 acetolactate synthase small subunit	1	6	6	6	2	2	2	1	1	1	1	0	1	1	1	0	2	2	2	2	2	2	1	1	1	1	0	1	1	1	0	2	2	2	2	2	2	1	1	1	1	0	1	1
Photobacterium_carnosum_TMW22021_CIK00_12695	Photobacterium_carnosum_TMW22021_CIK00_12695	10	10	10	Photobacterium_carnosum_TMW22021_CIK00_12695 XRE family transcriptional regulator	1	10	10	10	8	7	7	6	6	6	5	5	7	5	5	6	6	8	7	8	7	7	6	6	6	5	5	7	5	5	6	6	8	7	8	7	7	6	6	6	5	5	7	5
Photobacterium_carnosum_TMW22021_CIK00_12700	Photobacterium_carnosum_TMW22021_CIK00_12700	34	34	34	Photobacterium_carnosum_TMW22021_CIK00_12700 pyruvate kinase	1	34	34	34	29	31	28	30	29	31	32	32	32	27	26	26	25	24	24	29	31	28	30	29	31	32	32	32	27	26	26	25	24	24	29	31	28	30	29	31	32	32	32	27
Photobacterium_carnosum_TMW22021_CIK00_12710	Photobacterium_carnosum_TMW22021_CIK00_12710	33	33	32	Photobacterium_carnosum_TMW22021_CIK00_12710 RNA polymerase sigma factor RpoD	1	33	33	32	25	22	21	26	23	24	24	25	23	21	23	23	22	24	23	25	22	21	26	23	24	24	25	23	21	23	23	22	24	23	24	21	20	25	22	23	23	24	22	20
Photobacterium_carnosum_TMW22021_CIK00_12715	Photobacterium_carnosum_TMW22021_CIK00_12715	13	13	13	Photobacterium_carnosum_TMW22021_CIK00_12715 DNA primase	1	13	13	13	6	7	7	6	4	4	2	3	3	5	2	6	8	5	5	6	7	7	6	4	4	2	3	3	5	2	6	8	5	5	6	7	7	6	4	4	2	3	3	5
Photobacterium_carnosum_TMW22021_CIK00_12720	Photobacterium_carnosum_TMW22021_CIK00_12720	8	8	8	Photobacterium_carnosum_TMW22021_CIK00_12720 glutamyl-tRNA amidotransferase	1	8	8	8	7	7	7	7	7	7	7	7	7	7	7	7	7	7	8	7	7	7	7	7	7	7	7	7	7	7	7	7	7	8	7	7	7	7	7	7	7	7	7	7
Photobacterium_carnosum_TMW22021_CIK00_12725	Photobacterium_carnosum_TMW22021_CIK00_12725	7	7	7	Photobacterium_carnosum_TMW22021_CIK00_12725 30S ribosomal protein S21	1	7	7	7	5	6	4	5	4	6	6	5	6	5	4	5	5	4	5	5	6	4	5	4	6	6	5	6	5	4	5	5	4	5	5	6	4	5	4	6	6	5	6	5
Photobacterium_carnosum_TMW22021_CIK00_12730	Photobacterium_carnosum_TMW22021_CIK00_12730	17	17	17	Photobacterium_carnosum_TMW22021_CIK00_12730 tRNA (adenosine(37)-N6)-threonylcarbamoyltransferase complex transferase subunit TsaD	1	17	17	17	12	13	12	13	12	15	14	13	14	12	13	13	13	11	9	12	13	12	13	12	15	14	13	14	12	13	13	13	11	9	12	13	12	13	12	15	14	13	14	12
Photobacterium_carnosum_TMW22021_CIK00_12740	Photobacterium_carnosum_TMW22021_CIK00_12740	4	4	4	Photobacterium_carnosum_TMW22021_CIK00_12740 dihydroneopterin aldolase	1	4	4	4	0	0	0	0	0	0	2	1	4	1	2	2	1	0	1	0	0	0	0	0	0	2	1	4	1	2	2	1	0	1	0	0	0	0	0	0	2	1	4	1
Photobacterium_carnosum_TMW22021_CIK00_12745	Photobacterium_carnosum_TMW22021_CIK00_12745	2	2	2	Photobacterium_carnosum_TMW22021_CIK00_12745 2-amino-4-hydroxy-6- hydroxymethyldihydropteridine diphosphokinase	1	2	2	2	2	2	2	2	1	1	1	1	1	0	0	0	0	1	1	2	2	2	2	1	1	1	1	1	0	0	0	0	1	1	2	2	2	2	1	1	1	1	1	0
Photobacterium_carnosum_TMW22021_CIK00_12755	Photobacterium_carnosum_TMW22021_CIK00_12755	13	13	13	Photobacterium_carnosum_TMW22021_CIK00_12755 multifunctional CCA tRNA nucleotidyl transferase/23-cyclic phosphodiesterase/2nucleotidase/phosphatase	1	13	13	13	5	7	5	6	5	3	6	4	5	6	4	5	6	6	6	5	7	5	6	5	3	6	4	5	6	4	5	6	6	6	5	7	5	6	5	3	6	4	5	6
Photobacterium_carnosum_TMW22021_CIK00_12770	Photobacterium_carnosum_TMW22021_CIK00_12770	7	7	7	Photobacterium_carnosum_TMW22021_CIK00_12770 arylsulfatase	1	7	7	7	0	0	0	0	0	0	0	0	0	0	0	0	1	0	1	0	0	0	0	0	0	0	0	0	0	0	0	1	0	1	0	0	0	0	0	0	0	0	0	0
Photobacterium_carnosum_TMW22021_CIK00_12780	Photobacterium_carnosum_TMW22021_CIK00_12780	16	16	16	Photobacterium_carnosum_TMW22021_CIK00_12780 TIGR00153 family protein	1	16	16	16	10	10	12	11	12	12	12	13	13	13	13	11	10	13	13	10	10	12	11	12	12	12	13	13	13	13	11	10	13	13	10	10	12	11	12	12	12	13	13	13
Photobacterium_carnosum_TMW22021_CIK00_12785	Photobacterium_carnosum_TMW22021_CIK00_12785	25	25	25	Photobacterium_carnosum_TMW22021_CIK00_12785 inorganic triphosphatase	1	25	25	25	18	14	16	16	13	14	16	14	15	16	17	17	16	15	17	18	14	16	16	13	14	16	14	15	16	17	17	16	15	17	18	14	16	16	13	14	16	14	15	16
Photobacterium_carnosum_TMW22021_CIK00_12795	Photobacterium_carnosum_TMW22021_CIK00_12795	18	18	18	Photobacterium_carnosum_TMW22021_CIK00_12795 bifunctional glutamine synthetase adenylyltransferase/deadenyltransferase	1	18	18	18	15	14	11	12	12	11	3	3	0	13	11	12	4	6	5	15	14	11	12	12	11	3	3	0	13	11	12	4	6	5	15	14	11	12	12	11	3	3	0	13
Photobacterium_carnosum_TMW22021_CIK00_12800	Photobacterium_carnosum_TMW22021_CIK00_12800	29	29	29	Photobacterium_carnosum_TMW22021_CIK00_12800 bifunctional heptose 7-phosphate kinase/heptose 1-phosphate adenyltransferase	1	29	29	29	21	23	22	21	23	22	20	21	20	23	21	21	21	22	21	21	23	22	21	23	22	20	21	20	23	21	21	21	22	21	21	23	22	21	23	22	20	21	20	23
Photobacterium_carnosum_TMW22021_CIK00_12805	Photobacterium_carnosum_TMW22021_CIK00_12805	22	22	22	Photobacterium_carnosum_TMW22021_CIK00_12805 outer membrane channel protein TolC	1	22	22	22	18	20	15	19	17	19	17	17	16	16	15	14	14	15	13	18	20	15	19	17	19	17	17	16	16	15	14	14	15	13	18	20	15	19	17	19	17	17	16	16
Photobacterium_carnosum_TMW22021_CIK00_12810	Photobacterium_carnosum_TMW22021_CIK00_12810	10	10	10	Photobacterium_carnosum_TMW22021_CIK00_12810 ADP-ribose diphosphatase	1	10	10	10	6	2	3	7	7	6	2	3	1	3	3	2	1	4	5	6	2	3	7	7	6	2	3	1	3	3	2	1	4	5	6	2	3	7	7	6	2	3	1	3
Photobacterium_carnosum_TMW22021_CIK00_12815	Photobacterium_carnosum_TMW22021_CIK00_12815	2	2	2	Photobacterium_carnosum_TMW22021_CIK00_12815 dehydrogenase	1	2	2	2	1	0	0	0	0	0	0	0	0	0	0	1	0	1	0	1	0	0	0	0	0	0	0	0	0	0	1	0	1	0	1	0	0	0	0	0	0	0	0	0
Photobacterium_carnosum_TMW22021_CIK00_12820	Photobacterium_carnosum_TMW22021_CIK00_12820	8	8	8	Photobacterium_carnosum_TMW22021_CIK00_12820 3,5-cyclic-AMP phosphodiesterase	1	8	8	8	4	2	2	1	3	2	3	2	2	1	1	2	3	2	0	4	2	2	1	3	2	3	2	2	1	1	2	3	2	0	4	2	2	1	3	2	3	2	2	1
Photobacterium_carnosum_TMW22021_CIK00_12825	Photobacterium_carnosum_TMW22021_CIK00_12825	3	3	3	Photobacterium_carnosum_TMW22021_CIK00_12825 esterase YqiA	1	3	3	3	1	2	1	2	1	2	0	1	0	1	1	1	0	1	1	1	2	1	2	1	2	0	1	0	1	1	1	0	1	1	1	2	1	2	1	2	0	1	0	1
Photobacterium_carnosum_TMW22021_CIK00_12830	Photobacterium_carnosum_TMW22021_CIK00_12830	27	27	27	Photobacterium_carnosum_TMW22021_CIK00_12830 DNA topoisomerase IV subunit B	1	27	27	27	21	22	18	20	18	22	20	20	20	17	20	18	19	17	16	21	22	18	20	18	22	20	20	20	17	20	18	19	17	16	21	22	18	20	18	22	20	20	20	17
Photobacterium_carnosum_TMW22021_CIK00_12835	Photobacterium_carnosum_TMW22021_CIK00_12835	34	34	34	Photobacterium_carnosum_TMW22021_CIK00_12835 DNA topoisomerase IV subunit A	1	34	34	34	26	23	24	25	22	27	19	24	20	21	19	23	17	20	19	26	23	24	25	22	27	19	24	20	21	19	23	17	20	19	26	23	24	25	22	27	19	24	20	21
Photobacterium_carnosum_TMW22021_CIK00_12840	Photobacterium_carnosum_TMW22021_CIK00_12840	3	3	3	Photobacterium_carnosum_TMW22021_CIK00_12840 1-acyl-sn-glycerol-3-phosphate acyltransferase	1	3	3	3	1	0	1	2	0	1	1	1	2	0	1	1	1	0	0	1	0	1	2	0	1	1	1	2	0	1	1	1	0	0	1	0	1	2	0	1	1	1	2	0
Photobacterium_carnosum_TMW22021_CIK00_12845	Photobacterium_carnosum_TMW22021_CIK00_12845	4	4	4	Photobacterium_carnosum_TMW22021_CIK00_12845 isopentenyl-diphosphate delta-isomerase	1	4	4	4	3	3	2	2	2	2	1	2	3	3	3	3	3	2	3	3	3	2	2	2	2	1	2	3	3	3	3	3	2	3	3	3	2	2	2	2	1	2	3	3
Photobacterium_carnosum_TMW22021_CIK00_12850	Photobacterium_carnosum_TMW22021_CIK00_12850	4	4	3	Photobacterium_carnosum_TMW22021_CIK00_12850 reactive intermediate/imine deaminase	1	4	4	3	3	3	3	3	3	3	3	3	3	3	3	3	3	3	3	3	3	3	3	3	3	3	3	3	3	3	3	3	3	3	3	3	3	3	3	3	3	3	3	3
Photobacterium_carnosum_TMW22021_CIK00_12860	Photobacterium_carnosum_TMW22021_CIK00_12860	9	9	9	Photobacterium_carnosum_TMW22021_CIK00_12860 aspartate carbamoyltransferase regulatory subunit	1	9	9	9	7	8	5	6	5	6	3	2	2	5	5	6	6	5	5	7	8	5	6	5	6	3	2	2	5	5	6	6	5	5	7	8	5	6	5	6	3	2	2	5
Photobacterium_carnosum_TMW22021_CIK00_12865	Photobacterium_carnosum_TMW22021_CIK00_12865	16	16	16	Photobacterium_carnosum_TMW22021_CIK00_12865 aspartate carbamoyltransferase	1	16	16	16	11	11	9	10	14	9	1	2	1	11	13	8	8	11	9	11	11	9	10	14	9	1	2	1	11	13	8	8	11	9	11	11	9	10	14	9	1	2	1	11
Photobacterium_carnosum_TMW22021_CIK00_12870	Photobacterium_carnosum_TMW22021_CIK00_12870	8	8	8	Photobacterium_carnosum_TMW22021_CIK00_12870 ornithine carbamoyltransferase	1	8	8	8	2	3	4	2	3	2	2	1	2	3	0	4	1	3	3	2	3	4	2	3	2	2	1	2	3	0	4	1	3	3	2	3	4	2	3	2	2	1	2	3
Photobacterium_carnosum_TMW22021_CIK00_12875	Photobacterium_carnosum_TMW22021_CIK00_12875	2	2	2	Photobacterium_carnosum_TMW22021_CIK00_12875 carbamate kinase	1	2	2	2	1	1	0	1	1	1	0	0	0	0	0	0	0	0	0	1	1	0	1	1	1	0	0	0	0	0	0	0	0	0	1	1	0	1	1	1	0	0	0	0
Photobacterium_carnosum_TMW22021_CIK00_12880	Photobacterium_carnosum_TMW22021_CIK00_12880	4	4	4	Photobacterium_carnosum_TMW22021_CIK00_12880 arginine deiminase	1	4	4	4	0	0	0	0	0	0	0	1	0	0	0	0	0	0	0	0	0	0	0	0	0	0	1	0	0	0	0	0	0	0	0	0	0	0	0	0	0	1	0	0
Photobacterium_carnosum_TMW22021_CIK00_12890	Photobacterium_carnosum_TMW22021_CIK00_12890	7	7	7	Photobacterium_carnosum_TMW22021_CIK00_12890 ribonuclease E inhibitor B	1	7	7	7	7	7	6	6	6	7	7	7	7	7	7	7	6	7	6	7	7	6	6	6	7	7	7	7	7	7	7	6	7	6	7	7	6	6	6	7	7	7	7	7
Photobacterium_carnosum_TMW22021_CIK00_12895	Photobacterium_carnosum_TMW22021_CIK00_12895	17	17	17	Photobacterium_carnosum_TMW22021_CIK00_12895 beta-mannosidase	1	17	17	17	8	8	8	4	4	3	5	4	6	5	3	5	6	3	4	8	8	8	4	4	3	5	4	6	5	3	5	6	3	4	8	8	8	4	4	3	5	4	6	5
Photobacterium_carnosum_TMW22021_CIK00_12905	Photobacterium_carnosum_TMW22021_CIK00_12905	67	67	67	Photobacterium_carnosum_TMW22021_CIK00_12905 valine--tRNA ligase	1	67	67	67	46	52	48	50	50	54	57	52	51	50	44	49	45	54	51	46	52	48	50	50	54	57	52	51	50	44	49	45	54	51	46	52	48	50	50	54	57	52	51	50
Photobacterium_carnosum_TMW22021_CIK00_12915	Photobacterium_carnosum_TMW22021_CIK00_12915	29	29	29	Photobacterium_carnosum_TMW22021_CIK00_12915 leucyl aminopeptidase	1	29	29	29	18	20	19	19	22	20	15	17	18	21	20	21	21	21	21	18	20	19	19	22	20	15	17	18	21	20	21	21	21	21	18	20	19	19	22	20	15	17	18	21
Photobacterium_carnosum_TMW22021_CIK00_12920	Photobacterium_carnosum_TMW22021_CIK00_12920	3	3	3	Photobacterium_carnosum_TMW22021_CIK00_12920 LPS export ABC transporter permease LptF	1	3	3	3	0	0	0	0	0	0	1	1	0	0	0	0	0	0	0	0	0	0	0	0	0	1	1	0	0	0	0	0	0	0	0	0	0	0	0	0	1	1	0	0
Photobacterium_carnosum_TMW22021_CIK00_12925	Photobacterium_carnosum_TMW22021_CIK00_12925	4	4	4	Photobacterium_carnosum_TMW22021_CIK00_12925 lipopolysaccharide ABC transporter permease LptG	1	4	4	4	0	0	0	1	0	0	0	3	0	0	0	0	0	0	0	0	0	0	1	0	0	0	3	0	0	0	0	0	0	0	0	0	0	1	0	0	0	3	0	0
Photobacterium_carnosum_TMW22021_CIK00_12940	Photobacterium_carnosum_TMW22021_CIK00_12940	6	6	6	Photobacterium_carnosum_TMW22021_CIK00_12940 serine protein kinase RIO	1	6	6	6	3	6	4	4	2	2	4	3	4	4	4	3	4	4	4	3	6	4	4	2	2	4	3	4	4	4	3	4	4	4	3	6	4	4	2	2	4	3	4	4
[truncated: 867 more rows]
[truncated: 103 more columns]

## Sheet: Pcarnosum_TMW22149
Protein IDs	Majority protein IDs	Peptide counts (all)	Peptide counts (razor+unique)	Peptide counts (unique)	Fasta headers	Number of proteins	Peptides	Razor + unique peptides	Unique peptides	Peptides air_1	Peptides air_2	Peptides air_3	Peptides N2_1	Peptides N2_2	Peptides N2_3	Peptides N2CO2_1	Peptides N2CO2_2	Peptides N2CO2_3	Peptides O2CO2N2_1	Peptides O2CO2N2_2	Peptides O2CO2N2_3	Peptides O2N2_1	Peptides O2N2_2	Peptides O2N2_3	Razor + unique peptides air_1	Razor + unique peptides air_2	Razor + unique peptides air_3	Razor + unique peptides N2_1	Razor + unique peptides N2_2	Razor + unique peptides N2_3	Razor + unique peptides N2CO2_1	Razor + unique peptides N2CO2_2	Razor + unique peptides N2CO2_3	Razor + unique peptides O2CO2N2_1	Razor + unique peptides O2CO2N2_2	Razor + unique peptides O2CO2N2_3	Razor + unique peptides O2N2_1	Razor + unique peptides O2N2_2	Razor + unique peptides O2N2_3	Unique peptides air_1	Unique peptides air_2	Unique peptides air_3	Unique peptides N2_1	Unique peptides N2_2	Unique peptides N2_3	Unique peptides N2CO2_1	Unique peptides N2CO2_2	Unique peptides N2CO2_3	Unique peptides O2CO2N2_1
[truncated: 2,299 more rows]
[truncated: 103 more columns]

[truncated: 2 more sheets: Pphosphoreum_TMW22103, Pphosphoreum_TMW22134]
